# Supplementary material for: Changes in social behavior with MAPK2 and KCTD13/CUL3 pathways alterations in two new outbred rat models for the 16p11.2 syndromes with autism spectrum disorders
Source: Front Neurosci. 2023 Jul 3;17:1148683. doi: 10.3389/fnins.2023.1148683 (PMC10350633; doi:10.3389/fnins.2023.1148683)
Supplement: Supplementary file 1 [file Table_2.XLSX]

## Sheet: Feuil1
16p11.2 model	Sexe	Gene_symbol	GeneSetName	GeneSet	Regulation_Pathway	Meta-pathway	key	EnsembleGeneName	DEGs	Log2FoldChange_fcros	FC2_fcros	Regulation_Gene_fcros	ri_fcros	f.value_fcros	p.value_fcros	fdr_fcros	baseMean_DESeq2	log2FoldChange_DESeq2	lfcSE_DESeq2	stat_DESeq2	pvalue_DESeq2	padj_DESeq2	p.geomean	stat.mean	p.val	q.val	set.size	chr	start	gene_biotype	biotype_category	GeneRegulation	All_genes_dysregulated_per_pathway	count_TotalDysregGenes
SD Del/+	Male	AABR07030443.2	GO:0009952_anterior/posterior_pattern_specification	GOs_bp	Down	Morphogenesis & development	GO:0009952	ENSRNOG00000060511	DEGs	4.91349	2.29675	Up	0.956061	0.99039	8.48784e-17	1.25136e-14	3.11722	1.48932	0.689513	2.15997	0.0307754		0.00807586	-2.23242	4.52104e-06	0.00514629	194	10	86337728	protein_coding	Protein coding	Downregulated	AABR07030443.2,Gata4,Tbx6,Meox1,Tbx1,Hes5,Bmp4	7
SD Del/+	Male	AC123144.1	GO:0044441_ciliary_part	GOs_cc	Up	Cell Structure & organelles	GO:0044441	ENSRNOG00000043417	DEGs	-0.592652	0.663123	Down	0.112775	0.0225788	7.70318e-14	2.62902e-12	6.35897	-0.645342	0.446282	-1.44604	0.148166		0.00405088	2.33997	1.57579e-06	0.000241411	424	10	105630810	protein_coding	Protein coding	Downregulated	Gli1,Mlf1,Spag6l,Akap14,RGD1561795,Cd52,Tctex1d4,Rho,AC123144.1,Rgs9bp,Disc1,Aldoa	12
SD Del/+	Male	Adcy10	GO:0003341_cilium_movement	GOs_bp	Up	Cell Structure & organelles	GO:0003341	ENSRNOG00000053410	DEGs	1.03011	2.04218	Up	0.913958	0.983179	6.0337e-10	4.62564e-09	25.6329	1.12527	0.447903	2.51231	0.0119943	0.126644	0.00187358	2.39027	2.54467e-06	0.00425201	59	13	83721300	protein_coding	Protein coding	Downregulated	Adcy10	1
SD Del/+	Male	Adcy10	GO:0031514_motile_cilium	GOs_cc	Up	Cell Structure & organelles	GO:0031514	ENSRNOG00000053410	DEGs	1.03011	2.04218	Up	0.913958	0.983179	6.0337e-10	4.62564e-09	25.6329	1.12527	0.447903	2.51231	0.0119943	0.126644	0.00208708	2.58124	1.71108e-07	6.55342e-05	170	13	83721300	protein_coding	Protein coding	Downregulated	Mlf1,Adcy10,Spag6l,Akap14,Cd52,Tctex1d4,Aldoa	7
SD Del/+	Male	Adra1b	GO:0006874_cellular_calcium_ion_homeostasis	GOs_bp	Down	Cardiovascular & homeostasis	GO:0006874	ENSRNOG00000060087	DEGs	2.9457	1.55861	Up	0.883855	0.975538	2.76137e-13	7.16802e-12	59.4543	0.437835	0.308627	1.41865	0.156	0.470041	0.0316332	-1.77675	0.000193807	0.0450782	466	10	29392762	protein_coding	Protein coding	Downregulated	Calca,Slc8a3,Adra1b,Vdr,P2ry10,Il1b,Atp2c2,Cd52,Glp1r,Uts2r,Nmu,Gck,Ptger4,Npff,P2rx1,Cxcr1,Avp,Disc1,Bmp4,Bdkrb2,Coro1a	21
SD Del/+	Male	Adra1b	GO:0072503_cellular_divalent_inorganic_cation_homeostasis	GOs_bp	Down	Cardiovascular & homeostasis	GO:0072503	ENSRNOG00000060087	DEGs	2.9457	1.55861	Up	0.883855	0.975538	2.76137e-13	7.16802e-12	59.4543	0.437835	0.308627	1.41865	0.156	0.470041	0.0217043	-1.9497	4.94043e-05	0.0193912	491	10	29392762	protein_coding	Protein coding	Downregulated	Calca,Slc8a3,Adra1b,Vdr,P2ry10,Il1b,Atp2c2,Cd52,Glp1r,Uts2r,Nmu,Gck,Ptger4,Npff,P2rx1,Slc30a8,Cxcr1,Slc39a12,Avp,Disc1,Bmp4,Bdkrb2,Coro1a	23
SD Del/+	Male	Adra1b	GO:0051056_regulation_of_small_GTPase_mediated_signal_transduction	GOs_bp	Down	Compounds binding	GO:0051056	ENSRNOG00000060087	DEGs	2.9457	1.55861	Up	0.883855	0.975538	2.76137e-13	7.16802e-12	59.4543	0.437835	0.308627	1.41865	0.156	0.470041	0.0463272	-1.57325	0.000849892	0.0874477	262	10	29392762	protein_coding	Protein coding	Downregulated	Adra1b,P2ry10,Ect2,Kctd13	4
SD Del/+	Male	Adra1b	GO:0051480_regulation_of_cytosolic_calcium_ion_concentration	GOs_bp	Down	Compounds binding	GO:0051480	ENSRNOG00000060087	DEGs	2.9457	1.55861	Up	0.883855	0.975538	2.76137e-13	7.16802e-12	59.4543	0.437835	0.308627	1.41865	0.156	0.470041	0.0429908	-1.61826	0.00061657	0.0761987	378	10	29392762	protein_coding	Protein coding	Downregulated	Calca,Slc8a3,Adra1b,P2ry10,Il1b,Cd52,Glp1r,Uts2r,Nmu,Gck,Ptger4,Npff,P2rx1,Cxcr1,Avp,Bmp4,Bdkrb2,Coro1a	18
SD Del/+	Male	Adra1b	GO:0046578_regulation_of_Ras_protein_signal_transduction	GOs_bp	Down	Enzymes activity	GO:0046578	ENSRNOG00000060087	DEGs	2.9457	1.55861	Up	0.883855	0.975538	2.76137e-13	7.16802e-12	59.4543	0.437835	0.308627	1.41865	0.156	0.470041	0.0413245	-1.6597	0.000466458	0.0665763	230	10	29392762	protein_coding	Protein coding	Downregulated	Adra1b,P2ry10,Ect2,Kctd13	4
SD Del/+	Male	Adra1b	GO:0051056_regulation_of_small_GTPase_mediated_signal_transduction	GOs_bp	Down	Enzymes activity	GO:0051056	ENSRNOG00000060087	DEGs	2.9457	1.55861	Up	0.883855	0.975538	2.76137e-13	7.16802e-12	59.4543	0.437835	0.308627	1.41865	0.156	0.470041	0.0463272	-1.57325	0.000849892	0.0874477	262	10	29392762	protein_coding	Protein coding	Downregulated	Adra1b,P2ry10,Ect2,Kctd13	4
SD Del/+	Male	Adra1b	GO:0046578_regulation_of_Ras_protein_signal_transduction	GOs_bp	Down	Metabolism	GO:0046578	ENSRNOG00000060087	DEGs	2.9457	1.55861	Up	0.883855	0.975538	2.76137e-13	7.16802e-12	59.4543	0.437835	0.308627	1.41865	0.156	0.470041	0.0413245	-1.6597	0.000466458	0.0665763	230	10	29392762	protein_coding	Protein coding	Downregulated	Adra1b,P2ry10,Ect2,Kctd13	4
SD Del/+	Male	Adra1b	GO:0051056_regulation_of_small_GTPase_mediated_signal_transduction	GOs_bp	Down	Metabolism	GO:0051056	ENSRNOG00000060087	DEGs	2.9457	1.55861	Up	0.883855	0.975538	2.76137e-13	7.16802e-12	59.4543	0.437835	0.308627	1.41865	0.156	0.470041	0.0463272	-1.57325	0.000849892	0.0874477	262	10	29392762	protein_coding	Protein coding	Downregulated	Adra1b,P2ry10,Ect2,Kctd13	4
SD Del/+	Male	Adra1b	GO:0046578_regulation_of_Ras_protein_signal_transduction	GOs_bp	Down	Signaling pathways	GO:0046578	ENSRNOG00000060087	DEGs	2.9457	1.55861	Up	0.883855	0.975538	2.76137e-13	7.16802e-12	59.4543	0.437835	0.308627	1.41865	0.156	0.470041	0.0413245	-1.6597	0.000466458	0.0665763	230	10	29392762	protein_coding	Protein coding	Downregulated	Adra1b,P2ry10,Ect2,Kctd13	4
SD Del/+	Male	Adra1b	GO:0051056_regulation_of_small_GTPase_mediated_signal_transduction	GOs_bp	Down	Signaling pathways	GO:0051056	ENSRNOG00000060087	DEGs	2.9457	1.55861	Up	0.883855	0.975538	2.76137e-13	7.16802e-12	59.4543	0.437835	0.308627	1.41865	0.156	0.470041	0.0463272	-1.57325	0.000849892	0.0874477	262	10	29392762	protein_coding	Protein coding	Downregulated	Adra1b,P2ry10,Ect2,Kctd13	4
SD Del/+	Male	Adra1b	rno04020_Calcium_signaling_pathway	KEGG	Down	Signaling pathways	rno04020	ENSRNOG00000060087	DEGs	2.9457	1.55861	Up	0.883855	0.975538	2.76137e-13	7.16802e-12	59.4543	0.437835	0.308627	1.41865	0.156	0.470041	0.0196056	-2.03045	2.61635e-05	0.00586063	189	10	29392762	protein_coding	Protein coding	Downregulated	Plcb4,Slc8a3,Adra1b,P2rx1,Cysltr2,Bdkrb2	6
SD Del/+	Male	Akap14	GO:0031514_motile_cilium	GOs_cc	Up	Cell Structure & organelles	GO:0031514	ENSRNOG00000006899	DEGs	0.735427	1.66489	Up	0.903175	0.980717	2.09941e-13	5.78949e-12	16.4158	0.734344	0.311998	2.35368	0.0185885	0.158642	0.00208708	2.58124	1.71108e-07	6.55342e-05	170	X	123773430	protein_coding	Protein coding	Downregulated	Mlf1,Adcy10,Spag6l,Akap14,Cd52,Tctex1d4,Aldoa	7
SD Del/+	Male	Akap14	GO:0032838_plasma_membrane_bounded_cell_projection_cytoplasm	GOs_cc	Up	Cell Structure & organelles	GO:0032838	ENSRNOG00000006899	DEGs	3.17089	1.66489	Up	0.903175	0.980717	2.09941e-13	5.78949e-12	16.4158	0.734344	0.311998	2.35368	0.0185885	0.158642	0.01646	1.49806	0.00148672	0.037961	199	X	123773430	protein_coding	Protein coding	Downregulated	Gli1,Spag6l,Akap14,Tctex1d4	4
SD Del/+	Male	Akap14	GO:0044441_ciliary_part	GOs_cc	Up	Cell Structure & organelles	GO:0044441	ENSRNOG00000006899	DEGs	0.735427	1.66489	Up	0.903175	0.980717	2.09941e-13	5.78949e-12	16.4158	0.734344	0.311998	2.35368	0.0185885	0.158642	0.00405088	2.33997	1.57579e-06	0.000241411	424	X	123773430	protein_coding	Protein coding	Downregulated	Gli1,Mlf1,Spag6l,Akap14,RGD1561795,Cd52,Tctex1d4,Rho,AC123144.1,Rgs9bp,Disc1,Aldoa	12
SD Del/+	Male	Akap14	GO:0097014_ciliary_plasm	GOs_cc	Up	Cell Structure & organelles	GO:0097014	ENSRNOG00000006899	DEGs	0.735427	1.66489	Up	0.903175	0.980717	2.09941e-13	5.78949e-12	16.4158	0.734344	0.311998	2.35368	0.0185885	0.158642	0.00205284	2.41563	1.09531e-06	0.000215914	114	X	123773430	protein_coding	Protein coding	Downregulated	Gli1,Spag6l,Akap14,Tctex1d4	4
SD Del/+	Male	Akap14	GO:0097729_9+2_motile_cilium	GOs_cc	Up	Cell Structure & organelles	GO:0097729	ENSRNOG00000006899	DEGs	0.735427	1.66489	Up	0.903175	0.980717	2.09941e-13	5.78949e-12	16.4158	0.734344	0.311998	2.35368	0.0185885	0.158642	0.0180773	1.89253	9.11342e-05	0.00634625	112	X	123773430	protein_coding	Protein coding	Downregulated	Spag6l,Akap14,Cd52,Tctex1d4,Aldoa	5
SD Del/+	Male	Akap14	GO:0036126_sperm_flagellum	GOs_cc	Up	Sexual development & embryogenesis	GO:0036126	ENSRNOG00000006899	DEGs	3.17089	1.66489	Up	0.903175	0.980717	2.09941e-13	5.78949e-12	16.4158	0.734344	0.311998	2.35368	0.0185885	0.158642	0.028034	1.75147	0.000261295	0.0133364	106	X	123773430	protein_coding	Protein coding	Downregulated	Spag6l,Akap14,Cd52,Tctex1d4,Aldoa	5
SD Del/+	Male	Akap14	GO:0005930_axoneme	GOs_cc	Up	Synaptic	GO:0005930	ENSRNOG00000006899	DEGs	3.17089	1.66489	Up	0.903175	0.980717	2.09941e-13	5.78949e-12	16.4158	0.734344	0.311998	2.35368	0.0185885	0.158642	0.00209033	2.41289	1.12749e-06	0.000215914	113	X	123773430	protein_coding	Protein coding	Downregulated	Gli1,Spag6l,Akap14,Tctex1d4	4
SD Del/+	Male	Akap14	GO:0005930_axoneme	GOs_cc	Up	Synaptic: Other pathways	GO:0005930	ENSRNOG00000006899	DEGs	3.17089	1.66489	Up	0.903175	0.980717	2.09941e-13	5.78949e-12	16.4158	0.734344	0.311998	2.35368	0.0185885	0.158642	0.00209033	2.41289	1.12749e-06	0.000215914	113	X	123773430	protein_coding	Protein coding	Downregulated	Gli1,Spag6l,Akap14,Tctex1d4	4
SD Del/+	Male	Aldoa	GO:0031514_motile_cilium	GOs_cc	Up	Cell Structure & organelles	GO:0031514	ENSRNOG00000052802	DEGs	-1.02158	0.492577	Down	0.0476108	0.00967043	2.14219e-20	1.59532e-17	37895.3	-0.989019	0.045672	-21.6548	5.47467e-104	2.73241e-100	0.00208708	2.58124	1.71108e-07	6.55342e-05	170	1	198228387	protein_coding	Protein coding	Downregulated	Mlf1,Adcy10,Spag6l,Akap14,Cd52,Tctex1d4,Aldoa	7
SD Del/+	Male	Aldoa	GO:0044441_ciliary_part	GOs_cc	Up	Cell Structure & organelles	GO:0044441	ENSRNOG00000052802	DEGs	-1.02158	0.492577	Down	0.0476108	0.00967043	2.14219e-20	1.59532e-17	37895.3	-0.989019	0.045672	-21.6548	5.47467e-104	2.73241e-100	0.00405088	2.33997	1.57579e-06	0.000241411	424	1	198228387	protein_coding	Protein coding	Downregulated	Gli1,Mlf1,Spag6l,Akap14,RGD1561795,Cd52,Tctex1d4,Rho,AC123144.1,Rgs9bp,Disc1,Aldoa	12
SD Del/+	Male	Aldoa	GO:0097729_9+2_motile_cilium	GOs_cc	Up	Cell Structure & organelles	GO:0097729	ENSRNOG00000052802	DEGs	-1.02158	0.492577	Down	0.0476108	0.00967043	2.14219e-20	1.59532e-17	37895.3	-0.989019	0.045672	-21.6548	5.47467e-104	2.73241e-100	0.0180773	1.89253	9.11342e-05	0.00634625	112	1	198228387	protein_coding	Protein coding	Downregulated	Spag6l,Akap14,Cd52,Tctex1d4,Aldoa	5
SD Del/+	Male	Aldoa	GO:0036126_sperm_flagellum	GOs_cc	Up	Sexual development & embryogenesis	GO:0036126	ENSRNOG00000052802	DEGs	-1.40696	0.492577	Down	0.0476108	0.00967043	2.14219e-20	1.59532e-17	37895.3	-0.989019	0.045672	-21.6548	5.47467e-104	2.73241e-100	0.028034	1.75147	0.000261295	0.0133364	106	1	198228387	protein_coding	Protein coding	Downregulated	Spag6l,Akap14,Cd52,Tctex1d4,Aldoa	5
SD Del/+	Male	Atp1a4	rno04919_Thyroid_hormone_signaling_pathway	KEGG	Down	Hormone regulation	rno04919	ENSRNOG00000032378	DEGs	-1.52855	0.612163	Down	0.0948447	0.0180608	9.71981e-12	1.37061e-10	141.395	-0.647103	0.247885	-2.61049	0.00904115	0.108733	0.0310369	-1.80289	0.000168569	0.0188797	117	13	90605794	protein_coding	Protein coding	Downregulated	Plcb4,Gata4,Atp1a4,Bmp4,Mapk3	5
SD Del/+	Male	Atp1a4	rno04960_Aldosterone-regulated_sodium_reabsorption	KEGG	Down	Metabolism	rno04960	ENSRNOG00000032378	DEGs	-1.52855	0.612163	Down	0.0948447	0.0180608	9.71981e-12	1.37061e-10	141.395	-0.647103	0.247885	-2.61049	0.00904115	0.108733	0.0728823	-1.45893	0.00194656	0.0872058	39	13	90605794	protein_coding	Protein coding	Downregulated	Hsd11b2,Atp1a4,Mapk3	3
SD Del/+	Male	Atp1a4	rno04919_Thyroid_hormone_signaling_pathway	KEGG	Down	Signaling pathways	rno04919	ENSRNOG00000032378	DEGs	-1.52855	0.612163	Down	0.0948447	0.0180608	9.71981e-12	1.37061e-10	141.395	-0.647103	0.247885	-2.61049	0.00904115	0.108733	0.0310369	-1.80289	0.000168569	0.0188797	117	13	90605794	protein_coding	Protein coding	Downregulated	Plcb4,Gata4,Atp1a4,Bmp4,Mapk3	5
SD Del/+	Male	Atp2c2	GO:0006874_cellular_calcium_ion_homeostasis	GOs_bp	Down	Cardiovascular & homeostasis	GO:0006874	ENSRNOG00000049334	DEGs	3.20013	1.67813	Up	0.888961	0.977009	2.01018e-10	1.80524e-09	6.91452	0.665956	0.507023	1.31346	0.189027		0.0316332	-1.77675	0.000193807	0.0450782	466	19	52347580	protein_coding	Protein coding	Downregulated	Calca,Slc8a3,Adra1b,Vdr,P2ry10,Il1b,Atp2c2,Cd52,Glp1r,Uts2r,Nmu,Gck,Ptger4,Npff,P2rx1,Cxcr1,Avp,Disc1,Bmp4,Bdkrb2,Coro1a	21
SD Del/+	Male	Atp2c2	GO:0072503_cellular_divalent_inorganic_cation_homeostasis	GOs_bp	Down	Cardiovascular & homeostasis	GO:0072503	ENSRNOG00000049334	DEGs	3.20013	1.67813	Up	0.888961	0.977009	2.01018e-10	1.80524e-09	6.91452	0.665956	0.507023	1.31346	0.189027		0.0217043	-1.9497	4.94043e-05	0.0193912	491	19	52347580	protein_coding	Protein coding	Downregulated	Calca,Slc8a3,Adra1b,Vdr,P2ry10,Il1b,Atp2c2,Cd52,Glp1r,Uts2r,Nmu,Gck,Ptger4,Npff,P2rx1,Slc30a8,Cxcr1,Slc39a12,Avp,Disc1,Bmp4,Bdkrb2,Coro1a	23
SD Del/+	Male	Atp2c2	GO:0070588_calcium_ion_transmembrane_transport	GOs_bp	Down	Channels and location signals	GO:0070588	ENSRNOG00000049334	DEGs	3.20013	1.67813	Up	0.888961	0.977009	2.01018e-10	1.80524e-09	6.91452	0.665956	0.507023	1.31346	0.189027		0.030867	-1.81159	0.000149916	0.0393294	303	19	52347580	protein_coding	Protein coding	Downregulated	Kcne2,Slc8a3,Atp2c2,Glp1r,Calhm1,Cacng6,Bmp4,Coro1a	8
SD Del/+	Male	Avp	GO:0006874_cellular_calcium_ion_homeostasis	GOs_bp	Down	Cardiovascular & homeostasis	GO:0006874	ENSRNOG00000021229	DEGs	-1.32174	0.402437	Down	0.037161	0.00836177	2.15879e-13	5.91349e-12	4.22213	-1.55182	0.702496	-2.20901	0.0271739		0.0316332	-1.77675	0.000193807	0.0450782	466	3	123117492	protein_coding	Protein coding	Downregulated	Calca,Slc8a3,Adra1b,Vdr,P2ry10,Il1b,Atp2c2,Cd52,Glp1r,Uts2r,Nmu,Gck,Ptger4,Npff,P2rx1,Cxcr1,Avp,Disc1,Bmp4,Bdkrb2,Coro1a	21
SD Del/+	Male	Avp	GO:0072503_cellular_divalent_inorganic_cation_homeostasis	GOs_bp	Down	Cardiovascular & homeostasis	GO:0072503	ENSRNOG00000021229	DEGs	-1.32174	0.402437	Down	0.037161	0.00836177	2.15879e-13	5.91349e-12	4.22213	-1.55182	0.702496	-2.20901	0.0271739		0.0217043	-1.9497	4.94043e-05	0.0193912	491	3	123117492	protein_coding	Protein coding	Downregulated	Calca,Slc8a3,Adra1b,Vdr,P2ry10,Il1b,Atp2c2,Cd52,Glp1r,Uts2r,Nmu,Gck,Ptger4,Npff,P2rx1,Slc30a8,Cxcr1,Slc39a12,Avp,Disc1,Bmp4,Bdkrb2,Coro1a	23
SD Del/+	Male	Avp	GO:0051480_regulation_of_cytosolic_calcium_ion_concentration	GOs_bp	Down	Compounds binding	GO:0051480	ENSRNOG00000021229	DEGs	-1.32174	0.402437	Down	0.037161	0.00836177	2.15879e-13	5.91349e-12	4.22213	-1.55182	0.702496	-2.20901	0.0271739		0.0429908	-1.61826	0.00061657	0.0761987	378	3	123117492	protein_coding	Protein coding	Downregulated	Calca,Slc8a3,Adra1b,P2ry10,Il1b,Cd52,Glp1r,Uts2r,Nmu,Gck,Ptger4,Npff,P2rx1,Cxcr1,Avp,Bmp4,Bdkrb2,Coro1a	18
SD Del/+	Male	Bdkrb2	GO:0006874_cellular_calcium_ion_homeostasis	GOs_bp	Down	Cardiovascular & homeostasis	GO:0006874	ENSRNOG00000047300	DEGs	-1.30528	0.384362	Down	0.0308166	0.00764544	9.43763e-15	5.20518e-13	11.1324	-1.49189	0.570251	-2.6162	0.00889132	0.107714	0.0316332	-1.77675	0.000193807	0.0450782	466	6	129399468	protein_coding	Protein coding	Downregulated	Calca,Slc8a3,Adra1b,Vdr,P2ry10,Il1b,Atp2c2,Cd52,Glp1r,Uts2r,Nmu,Gck,Ptger4,Npff,P2rx1,Cxcr1,Avp,Disc1,Bmp4,Bdkrb2,Coro1a	21
SD Del/+	Male	Bdkrb2	GO:0072503_cellular_divalent_inorganic_cation_homeostasis	GOs_bp	Down	Cardiovascular & homeostasis	GO:0072503	ENSRNOG00000047300	DEGs	-1.30528	0.384362	Down	0.0308166	0.00764544	9.43763e-15	5.20518e-13	11.1324	-1.49189	0.570251	-2.6162	0.00889132	0.107714	0.0217043	-1.9497	4.94043e-05	0.0193912	491	6	129399468	protein_coding	Protein coding	Downregulated	Calca,Slc8a3,Adra1b,Vdr,P2ry10,Il1b,Atp2c2,Cd52,Glp1r,Uts2r,Nmu,Gck,Ptger4,Npff,P2rx1,Slc30a8,Cxcr1,Slc39a12,Avp,Disc1,Bmp4,Bdkrb2,Coro1a	23
SD Del/+	Male	Bdkrb2	rno04810_Regulation_of_actin_cytoskeleton	KEGG	Down	Cell Structure & organelles	rno04810	ENSRNOG00000047300	DEGs	-1.30528	0.384362	Down	0.0308166	0.00764544	9.43763e-15	5.20518e-13	11.1324	-1.49189	0.570251	-2.6162	0.00889132	0.107714	0.0467216	-1.61531	0.000637561	0.0357034	205	6	129399468	protein_coding	Protein coding	Downregulated	Itgb6,Diaph3,Bdkrb2,Mapk3	4
SD Del/+	Male	Bdkrb2	GO:0051480_regulation_of_cytosolic_calcium_ion_concentration	GOs_bp	Down	Compounds binding	GO:0051480	ENSRNOG00000047300	DEGs	-1.30528	0.384362	Down	0.0308166	0.00764544	9.43763e-15	5.20518e-13	11.1324	-1.49189	0.570251	-2.6162	0.00889132	0.107714	0.0429908	-1.61826	0.00061657	0.0761987	378	6	129399468	protein_coding	Protein coding	Downregulated	Calca,Slc8a3,Adra1b,P2ry10,Il1b,Cd52,Glp1r,Uts2r,Nmu,Gck,Ptger4,Npff,P2rx1,Cxcr1,Avp,Bmp4,Bdkrb2,Coro1a	18
SD Del/+	Male	Bdkrb2	rno04020_Calcium_signaling_pathway	KEGG	Down	Signaling pathways	rno04020	ENSRNOG00000047300	DEGs	-1.30528	0.384362	Down	0.0308166	0.00764544	9.43763e-15	5.20518e-13	11.1324	-1.49189	0.570251	-2.6162	0.00889132	0.107714	0.0196056	-2.03045	2.61635e-05	0.00586063	189	6	129399468	protein_coding	Protein coding	Downregulated	Plcb4,Slc8a3,Adra1b,P2rx1,Cysltr2,Bdkrb2	6
SD Del/+	Male	Bmp4	GO:0003206_cardiac_chamber_morphogenesis	GOs_bp	Down	Cardiovascular & homeostasis	GO:0003206	ENSRNOG00000009694	DEGs	-1.45564	0.541655	Down	0.0748692	0.013958	1.66613e-11	2.13716e-10	131.755	-0.807102	0.350776	-2.30091	0.0213969	0.171783	0.0314144	-1.57807	0.000863337	0.0874477	136	15	20776054	protein_coding	Protein coding	Downregulated	Shox2,Ovol2,Hand2,Gata4,Tbx1,Bmp4	6
SD Del/+	Male	Bmp4	GO:0003231_cardiac_ventricle_development	GOs_bp	Down	Cardiovascular & homeostasis	GO:0003231	ENSRNOG00000009694	DEGs	-1.45564	0.541655	Down	0.0748692	0.013958	1.66613e-11	2.13716e-10	131.755	-0.807102	0.350776	-2.30091	0.0213969	0.171783	0.0299664	-1.6923	0.000383189	0.0598102	138	15	20776054	protein_coding	Protein coding	Downregulated	Xirp2,Hand2,Gata4,Bmp4	4
SD Del/+	Male	Bmp4	GO:0003279_cardiac_septum_development	GOs_bp	Down	Cardiovascular & homeostasis	GO:0003279	ENSRNOG00000009694	DEGs	-1.45564	0.541655	Down	0.0748692	0.013958	1.66613e-11	2.13716e-10	131.755	-0.807102	0.350776	-2.30091	0.0213969	0.171783	0.0152408	-1.95129	5.4393e-05	0.0194281	122	15	20776054	protein_coding	Protein coding	Downregulated	Xirp2,Gata4,Tbx1,Bmp4	4
SD Del/+	Male	Bmp4	GO:0006874_cellular_calcium_ion_homeostasis	GOs_bp	Down	Cardiovascular & homeostasis	GO:0006874	ENSRNOG00000009694	DEGs	-1.45564	0.541655	Down	0.0748692	0.013958	1.66613e-11	2.13716e-10	131.755	-0.807102	0.350776	-2.30091	0.0213969	0.171783	0.0316332	-1.77675	0.000193807	0.0450782	466	15	20776054	protein_coding	Protein coding	Downregulated	Calca,Slc8a3,Adra1b,Vdr,P2ry10,Il1b,Atp2c2,Cd52,Glp1r,Uts2r,Nmu,Gck,Ptger4,Npff,P2rx1,Cxcr1,Avp,Disc1,Bmp4,Bdkrb2,Coro1a	21
SD Del/+	Male	Bmp4	GO:0060411_cardiac_septum_morphogenesis	GOs_bp	Down	Cardiovascular & homeostasis	GO:0060411	ENSRNOG00000009694	DEGs	-1.45564	0.541655	Down	0.0748692	0.013958	1.66613e-11	2.13716e-10	131.755	-0.807102	0.350776	-2.30091	0.0213969	0.171783	0.00788128	-2.24362	4.91683e-06	0.00514629	80	15	20776054	protein_coding	Protein coding	Downregulated	Gata4,Tbx1,Bmp4	3
SD Del/+	Male	Bmp4	GO:0072503_cellular_divalent_inorganic_cation_homeostasis	GOs_bp	Down	Cardiovascular & homeostasis	GO:0072503	ENSRNOG00000009694	DEGs	-1.45564	0.541655	Down	0.0748692	0.013958	1.66613e-11	2.13716e-10	131.755	-0.807102	0.350776	-2.30091	0.0213969	0.171783	0.0217043	-1.9497	4.94043e-05	0.0193912	491	15	20776054	protein_coding	Protein coding	Downregulated	Calca,Slc8a3,Adra1b,Vdr,P2ry10,Il1b,Atp2c2,Cd52,Glp1r,Uts2r,Nmu,Gck,Ptger4,Npff,P2rx1,Slc30a8,Cxcr1,Slc39a12,Avp,Disc1,Bmp4,Bdkrb2,Coro1a	23
SD Del/+	Male	Bmp4	GO:0050918_positive_chemotaxis	GOs_bp	Down	Channels and location signals	GO:0050918	ENSRNOG00000009694	DEGs	-1.45564	0.541655	Down	0.0748692	0.013958	1.66613e-11	2.13716e-10	131.755	-0.807102	0.350776	-2.30091	0.0213969	0.171783	0.0421886	-1.73231	0.000299938	0.0576333	57	15	20776054	protein_coding	Protein coding	Downregulated	Lgals3,Bmp4,Coro1a	3
SD Del/+	Male	Bmp4	GO:0070588_calcium_ion_transmembrane_transport	GOs_bp	Down	Channels and location signals	GO:0070588	ENSRNOG00000009694	DEGs	-1.45564	0.541655	Down	0.0748692	0.013958	1.66613e-11	2.13716e-10	131.755	-0.807102	0.350776	-2.30091	0.0213969	0.171783	0.030867	-1.81159	0.000149916	0.0393294	303	15	20776054	protein_coding	Protein coding	Downregulated	Kcne2,Slc8a3,Atp2c2,Glp1r,Calhm1,Cacng6,Bmp4,Coro1a	8
SD Del/+	Male	Bmp4	GO:0051480_regulation_of_cytosolic_calcium_ion_concentration	GOs_bp	Down	Compounds binding	GO:0051480	ENSRNOG00000009694	DEGs	-1.45564	0.541655	Down	0.0748692	0.013958	1.66613e-11	2.13716e-10	131.755	-0.807102	0.350776	-2.30091	0.0213969	0.171783	0.0429908	-1.61826	0.00061657	0.0761987	378	15	20776054	protein_coding	Protein coding	Downregulated	Calca,Slc8a3,Adra1b,P2ry10,Il1b,Cd52,Glp1r,Uts2r,Nmu,Gck,Ptger4,Npff,P2rx1,Cxcr1,Avp,Bmp4,Bdkrb2,Coro1a	18
SD Del/+	Male	Bmp4	GO:0030278_regulation_of_ossification	GOs_bp	Down	Connective-tissue cells	GO:0030278	ENSRNOG00000009694	DEGs	-1.45564	0.541655	Down	0.0748692	0.013958	1.66613e-11	2.13716e-10	131.755	-0.807102	0.350776	-2.30091	0.0213969	0.171783	0.0284813	-1.72083	0.000304154	0.0576333	218	15	20776054	protein_coding	Protein coding	Downregulated	Kl,Ucma,Gli1,Calca,Cited1,Hand2,Mir137,Comp,Ptger4,Rflnb,Twist1,Bmp4,Mapk3	13
SD Del/+	Male	Bmp4	GO:0030282_bone_mineralization	GOs_bp	Down	Connective-tissue cells	GO:0030282	ENSRNOG00000009694	DEGs	-1.45564	0.541655	Down	0.0748692	0.013958	1.66613e-11	2.13716e-10	131.755	-0.807102	0.350776	-2.30091	0.0213969	0.171783	0.0413832	-1.60066	0.00073338	0.0794074	112	15	20776054	protein_coding	Protein coding	Downregulated	Kl,Comp,Rflnb,Twist1,Bmp4	5
SD Del/+	Male	Bmp4	GO:0045669_positive_regulation_of_osteoblast_differentiation	GOs_bp	Down	Connective-tissue cells	GO:0045669	ENSRNOG00000009694	DEGs	-1.45564	0.541655	Down	0.0748692	0.013958	1.66613e-11	2.13716e-10	131.755	-0.807102	0.350776	-2.30091	0.0213969	0.171783	0.0230858	-1.98364	4.29455e-05	0.018689	69	15	20776054	protein_coding	Protein coding	Downregulated	Ptger4,Bmp4	2
SD Del/+	Male	Bmp4	GO:0045778_positive_regulation_of_ossification	GOs_bp	Down	Connective-tissue cells	GO:0045778	ENSRNOG00000009694	DEGs	-1.45564	0.541655	Down	0.0748692	0.013958	1.66613e-11	2.13716e-10	131.755	-0.807102	0.350776	-2.30091	0.0213969	0.171783	0.0328332	-1.6558	0.000508277	0.0679145	103	15	20776054	protein_coding	Protein coding	Downregulated	Kl,Calca,Ptger4,Bmp4	4
SD Del/+	Male	Bmp4	rno04919_Thyroid_hormone_signaling_pathway	KEGG	Down	Hormone regulation	rno04919	ENSRNOG00000009694	DEGs	-1.45564	0.541655	Down	0.0748692	0.013958	1.66613e-11	2.13716e-10	131.755	-0.807102	0.350776	-2.30091	0.0213969	0.171783	0.0310369	-1.80289	0.000168569	0.0188797	117	15	20776054	protein_coding	Protein coding	Downregulated	Plcb4,Gata4,Atp1a4,Bmp4,Mapk3	5
SD Del/+	Male	Bmp4	GO:0050918_positive_chemotaxis	GOs_bp	Down	Host response & defense	GO:0050918	ENSRNOG00000009694	DEGs	-1.45564	0.541655	Down	0.0748692	0.013958	1.66613e-11	2.13716e-10	131.755	-0.807102	0.350776	-2.30091	0.0213969	0.171783	0.0421886	-1.73231	0.000299938	0.0576333	57	15	20776054	protein_coding	Protein coding	Downregulated	Lgals3,Bmp4,Coro1a	3
SD Del/+	Male	Bmp4	GO:0003148_outflow_tract_septum_morphogenesis	GOs_bp	Down	Morphogenesis & development	GO:0003148	ENSRNOG00000009694	DEGs	-1.45564	0.541655	Down	0.0748692	0.013958	1.66613e-11	2.13716e-10	131.755	-0.807102	0.350776	-2.30091	0.0213969	0.171783	0.0326717	-1.75547	0.000327128	0.0576333	26	15	20776054	protein_coding	Protein coding	Downregulated	Tbx1,Bmp4	2
SD Del/+	Male	Bmp4	GO:0003151_outflow_tract_morphogenesis	GOs_bp	Down	Morphogenesis & development	GO:0003151	ENSRNOG00000009694	DEGs	-1.45564	0.541655	Down	0.0748692	0.013958	1.66613e-11	2.13716e-10	131.755	-0.807102	0.350776	-2.30091	0.0213969	0.171783	0.0149777	-1.8353	0.000150303	0.0393294	78	15	20776054	protein_coding	Protein coding	Downregulated	Hand2,Tbx1,Twist1,Bmp4	4
SD Del/+	Male	Bmp4	GO:0003206_cardiac_chamber_morphogenesis	GOs_bp	Down	Morphogenesis & development	GO:0003206	ENSRNOG00000009694	DEGs	-1.45564	0.541655	Down	0.0748692	0.013958	1.66613e-11	2.13716e-10	131.755	-0.807102	0.350776	-2.30091	0.0213969	0.171783	0.0314144	-1.57807	0.000863337	0.0874477	136	15	20776054	protein_coding	Protein coding	Downregulated	Shox2,Ovol2,Hand2,Gata4,Tbx1,Bmp4	6
SD Del/+	Male	Bmp4	GO:0003231_cardiac_ventricle_development	GOs_bp	Down	Morphogenesis & development	GO:0003231	ENSRNOG00000009694	DEGs	-1.45564	0.541655	Down	0.0748692	0.013958	1.66613e-11	2.13716e-10	131.755	-0.807102	0.350776	-2.30091	0.0213969	0.171783	0.0299664	-1.6923	0.000383189	0.0598102	138	15	20776054	protein_coding	Protein coding	Downregulated	Xirp2,Hand2,Gata4,Bmp4	4
SD Del/+	Male	Bmp4	GO:0003279_cardiac_septum_development	GOs_bp	Down	Morphogenesis & development	GO:0003279	ENSRNOG00000009694	DEGs	-1.45564	0.541655	Down	0.0748692	0.013958	1.66613e-11	2.13716e-10	131.755	-0.807102	0.350776	-2.30091	0.0213969	0.171783	0.0152408	-1.95129	5.4393e-05	0.0194281	122	15	20776054	protein_coding	Protein coding	Downregulated	Xirp2,Gata4,Tbx1,Bmp4	4
SD Del/+	Male	Bmp4	GO:0003281_ventricular_septum_development	GOs_bp	Down	Morphogenesis & development	GO:0003281	ENSRNOG00000009694	DEGs	-1.45564	0.541655	Down	0.0748692	0.013958	1.66613e-11	2.13716e-10	131.755	-0.807102	0.350776	-2.30091	0.0213969	0.171783	0.027259	-1.74236	0.000283302	0.0573915	79	15	20776054	protein_coding	Protein coding	Downregulated	Xirp2,Gata4,Bmp4	3
SD Del/+	Male	Bmp4	GO:0007498_mesoderm_development	GOs_bp	Down	Morphogenesis & development	GO:0007498	ENSRNOG00000009694	DEGs	-1.45564	0.541655	Down	0.0748692	0.013958	1.66613e-11	2.13716e-10	131.755	-0.807102	0.350776	-2.30091	0.0213969	0.171783	0.0326929	-1.67843	0.000432517	0.0631676	109	15	20776054	protein_coding	Protein coding	Downregulated	Tbx6,Tbx1,Bmp4	3
SD Del/+	Male	Bmp4	GO:0009952_anterior/posterior_pattern_specification	GOs_bp	Down	Morphogenesis & development	GO:0009952	ENSRNOG00000009694	DEGs	-1.45564	0.541655	Down	0.0748692	0.013958	1.66613e-11	2.13716e-10	131.755	-0.807102	0.350776	-2.30091	0.0213969	0.171783	0.00807586	-2.23242	4.52104e-06	0.00514629	194	15	20776054	protein_coding	Protein coding	Downregulated	AABR07030443.2,Gata4,Tbx6,Meox1,Tbx1,Hes5,Bmp4	7
SD Del/+	Male	Bmp4	GO:0030278_regulation_of_ossification	GOs_bp	Down	Morphogenesis & development	GO:0030278	ENSRNOG00000009694	DEGs	-1.45564	0.541655	Down	0.0748692	0.013958	1.66613e-11	2.13716e-10	131.755	-0.807102	0.350776	-2.30091	0.0213969	0.171783	0.0284813	-1.72083	0.000304154	0.0576333	218	15	20776054	protein_coding	Protein coding	Downregulated	Kl,Ucma,Gli1,Calca,Cited1,Hand2,Mir137,Comp,Ptger4,Rflnb,Twist1,Bmp4,Mapk3	13
SD Del/+	Male	Bmp4	GO:0030282_bone_mineralization	GOs_bp	Down	Morphogenesis & development	GO:0030282	ENSRNOG00000009694	DEGs	-1.45564	0.541655	Down	0.0748692	0.013958	1.66613e-11	2.13716e-10	131.755	-0.807102	0.350776	-2.30091	0.0213969	0.171783	0.0413832	-1.60066	0.00073338	0.0794074	112	15	20776054	protein_coding	Protein coding	Downregulated	Kl,Comp,Rflnb,Twist1,Bmp4	5
SD Del/+	Male	Bmp4	GO:0031214_biomineral_tissue_development	GOs_bp	Down	Morphogenesis & development	GO:0031214	ENSRNOG00000009694	DEGs	-1.45564	0.541655	Down	0.0748692	0.013958	1.66613e-11	2.13716e-10	131.755	-0.807102	0.350776	-2.30091	0.0213969	0.171783	0.018841	-1.94349	5.56857e-05	0.0194281	152	15	20776054	protein_coding	Protein coding	Downregulated	Kl,Otop1,Comp,Tbx1,Rflnb,Nectin1,Twist1,Bmp4	8
SD Del/+	Male	Bmp4	GO:0045165_cell_fate_commitment	GOs_bp	Down	Morphogenesis & development	GO:0045165	ENSRNOG00000009694	DEGs	-1.45564	0.541655	Down	0.0748692	0.013958	1.66613e-11	2.13716e-10	131.755	-0.807102	0.350776	-2.30091	0.0213969	0.171783	0.0190026	-1.89788	7.76984e-05	0.0256814	258	15	20776054	protein_coding	Protein coding	Downregulated	Sostdc1,Ntf4,Esrp1,Tbx21,Gata4,Lhx3,Tbx6,Il7,Dmrta2,Nkx6-1,Tgfb1i1,Tbx1,Hes5,Neurog2,Bmp4,Spn	16
SD Del/+	Male	Bmp4	GO:0045669_positive_regulation_of_osteoblast_differentiation	GOs_bp	Down	Morphogenesis & development	GO:0045669	ENSRNOG00000009694	DEGs	-1.45564	0.541655	Down	0.0748692	0.013958	1.66613e-11	2.13716e-10	131.755	-0.807102	0.350776	-2.30091	0.0213969	0.171783	0.0230858	-1.98364	4.29455e-05	0.018689	69	15	20776054	protein_coding	Protein coding	Downregulated	Ptger4,Bmp4	2
SD Del/+	Male	Bmp4	GO:0045778_positive_regulation_of_ossification	GOs_bp	Down	Morphogenesis & development	GO:0045778	ENSRNOG00000009694	DEGs	-1.45564	0.541655	Down	0.0748692	0.013958	1.66613e-11	2.13716e-10	131.755	-0.807102	0.350776	-2.30091	0.0213969	0.171783	0.0328332	-1.6558	0.000508277	0.0679145	103	15	20776054	protein_coding	Protein coding	Downregulated	Kl,Calca,Ptger4,Bmp4	4
SD Del/+	Male	Bmp4	GO:0060411_cardiac_septum_morphogenesis	GOs_bp	Down	Morphogenesis & development	GO:0060411	ENSRNOG00000009694	DEGs	-1.45564	0.541655	Down	0.0748692	0.013958	1.66613e-11	2.13716e-10	131.755	-0.807102	0.350776	-2.30091	0.0213969	0.171783	0.00788128	-2.24362	4.91683e-06	0.00514629	80	15	20776054	protein_coding	Protein coding	Downregulated	Gata4,Tbx1,Bmp4	3
SD Del/+	Male	Bmp4	GO:0060412_ventricular_septum_morphogenesis	GOs_bp	Down	Morphogenesis & development	GO:0060412	ENSRNOG00000009694	DEGs	-1.45564	0.541655	Down	0.0748692	0.013958	1.66613e-11	2.13716e-10	131.755	-0.807102	0.350776	-2.30091	0.0213969	0.171783	0.0225831	-1.87827	0.000115304	0.0344813	45	15	20776054	protein_coding	Protein coding	Downregulated	Bmp4	1
SD Del/+	Male	Bmp4	GO:0060485_mesenchyme_development	GOs_bp	Down	Morphogenesis & development	GO:0060485	ENSRNOG00000009694	DEGs	-1.45564	0.541655	Down	0.0748692	0.013958	1.66613e-11	2.13716e-10	131.755	-0.807102	0.350776	-2.30091	0.0213969	0.171783	0.032518	-1.64863	0.000505593	0.0679145	265	15	20776054	protein_coding	Protein coding	Downregulated	Sema3f,Ovol2,Sema3a,Il1b,Gata5,Hand2,Gata4,Gdnf,Tgfb1i1,Meox1,Tbx1,Rflnb,Twist1,Bmp4,Mapk3	15
SD Del/+	Male	Bmp4	GO:0030513_positive_regulation_of_BMP_signaling_pathway	GOs_bp	Down	Signaling pathways	GO:0030513	ENSRNOG00000009694	DEGs	-1.45564	0.541655	Down	0.0748692	0.013958	1.66613e-11	2.13716e-10	131.755	-0.807102	0.350776	-2.30091	0.0213969	0.171783	0.0382116	-1.62596	0.000727004	0.0794074	37	15	20776054	protein_coding	Protein coding	Downregulated	Gdf5,Gata4,Hes5,Bmp4	4
SD Del/+	Male	Bmp4	rno04919_Thyroid_hormone_signaling_pathway	KEGG	Down	Signaling pathways	rno04919	ENSRNOG00000009694	DEGs	-1.45564	0.541655	Down	0.0748692	0.013958	1.66613e-11	2.13716e-10	131.755	-0.807102	0.350776	-2.30091	0.0213969	0.171783	0.0310369	-1.80289	0.000168569	0.0188797	117	15	20776054	protein_coding	Protein coding	Downregulated	Plcb4,Gata4,Atp1a4,Bmp4,Mapk3	5
SD Del/+	Male	Cacng6	GO:0070588_calcium_ion_transmembrane_transport	GOs_bp	Down	Channels and location signals	GO:0070588	ENSRNOG00000057852	DEGs	-1.58949	0.668567	Down	0.114364	0.0230215	2.90072e-14	1.23088e-12	35.065	-0.606894	0.20701	-2.93172	0.00337089	0.0667556	0.030867	-1.81159	0.000149916	0.0393294	303	1	64305438	protein_coding	Protein coding	Downregulated	Kcne2,Slc8a3,Atp2c2,Glp1r,Calhm1,Cacng6,Bmp4,Coro1a	8
SD Del/+	Male	Cacng6	GO:0005891_voltage-gated_calcium_channel_complex	GOs_cc	Down	Channels and location signals	GO:0005891	ENSRNOG00000057852	DEGs	-1.58949	0.668567	Down	0.114364	0.0230215	2.90072e-14	1.23088e-12	35.065	-0.606894	0.20701	-2.93172	0.00337089	0.0667556	0.0302258	-1.87908	0.00011317	0.00666833	36	1	64305438	protein_coding	Protein coding	Downregulated	Cacng6	1
SD Del/+	Male	Cacng6	GO:0034704_calcium_channel_complex	GOs_cc	Down	Channels and location signals	GO:0034704	ENSRNOG00000057852	DEGs	-1.58949	0.668567	Down	0.114364	0.0230215	2.90072e-14	1.23088e-12	35.065	-0.606894	0.20701	-2.93172	0.00337089	0.0667556	0.0356767	-1.78145	0.000213326	0.010213	57	1	64305438	protein_coding	Protein coding	Downregulated	Cacng6	1
SD Del/+	Male	Cacng6	GO:1990454_L-type_voltage-gated_calcium_channel_complex	GOs_cc	Down	Channels and location signals	GO:1990454	ENSRNOG00000057852	DEGs	-1.58949	0.668567	Down	0.114364	0.0230215	2.90072e-14	1.23088e-12	35.065	-0.606894	0.20701	-2.93172	0.00337089	0.0667556	0.0443865	-1.79361	0.000361462	0.0147642	11	1	64305438	protein_coding	Protein coding	Downregulated	Cacng6	1
SD Del/+	Male	Cacng6	GO:0005262_calcium_channel_activity	GOs_mf	Down	Channels and location signals	GO:0005262	ENSRNOG00000057852	DEGs	-1.58949	0.668567	Down	0.114364	0.0230215	2.90072e-14	1.23088e-12	35.065	-0.606894	0.20701	-2.93172	0.00337089	0.0667556	0.0243073	-1.87828	9.54797e-05	0.0568089	117	1	64305438	protein_coding	Protein coding	Downregulated	Calhm1,Cacng6	2
SD Del/+	Male	Calca	GO:0006874_cellular_calcium_ion_homeostasis	GOs_bp	Down	Cardiovascular & homeostasis	GO:0006874	ENSRNOG00000011130	DEGs	3.46611	1.79332	Up	0.916703	0.983761	6.05776e-14	2.18374e-12	19.5527	0.875713	0.399372	2.19272	0.0283275	0.199037	0.0316332	-1.77675	0.000193807	0.0450782	466	1	184184020	protein_coding	Protein coding	Downregulated	Calca,Slc8a3,Adra1b,Vdr,P2ry10,Il1b,Atp2c2,Cd52,Glp1r,Uts2r,Nmu,Gck,Ptger4,Npff,P2rx1,Cxcr1,Avp,Disc1,Bmp4,Bdkrb2,Coro1a	21
SD Del/+	Male	Calca	GO:0072503_cellular_divalent_inorganic_cation_homeostasis	GOs_bp	Down	Cardiovascular & homeostasis	GO:0072503	ENSRNOG00000011130	DEGs	3.46611	1.79332	Up	0.916703	0.983761	6.05776e-14	2.18374e-12	19.5527	0.875713	0.399372	2.19272	0.0283275	0.199037	0.0217043	-1.9497	4.94043e-05	0.0193912	491	1	184184020	protein_coding	Protein coding	Downregulated	Calca,Slc8a3,Adra1b,Vdr,P2ry10,Il1b,Atp2c2,Cd52,Glp1r,Uts2r,Nmu,Gck,Ptger4,Npff,P2rx1,Slc30a8,Cxcr1,Slc39a12,Avp,Disc1,Bmp4,Bdkrb2,Coro1a	23
SD Del/+	Male	Calca	GO:0051480_regulation_of_cytosolic_calcium_ion_concentration	GOs_bp	Down	Compounds binding	GO:0051480	ENSRNOG00000011130	DEGs	3.46611	1.79332	Up	0.916703	0.983761	6.05776e-14	2.18374e-12	19.5527	0.875713	0.399372	2.19272	0.0283275	0.199037	0.0429908	-1.61826	0.00061657	0.0761987	378	1	184184020	protein_coding	Protein coding	Downregulated	Calca,Slc8a3,Adra1b,P2ry10,Il1b,Cd52,Glp1r,Uts2r,Nmu,Gck,Ptger4,Npff,P2rx1,Cxcr1,Avp,Bmp4,Bdkrb2,Coro1a	18
SD Del/+	Male	Calca	GO:0030278_regulation_of_ossification	GOs_bp	Down	Connective-tissue cells	GO:0030278	ENSRNOG00000011130	DEGs	3.46611	1.79332	Up	0.916703	0.983761	6.05776e-14	2.18374e-12	19.5527	0.875713	0.399372	2.19272	0.0283275	0.199037	0.0284813	-1.72083	0.000304154	0.0576333	218	1	184184020	protein_coding	Protein coding	Downregulated	Kl,Ucma,Gli1,Calca,Cited1,Hand2,Mir137,Comp,Ptger4,Rflnb,Twist1,Bmp4,Mapk3	13
SD Del/+	Male	Calca	GO:0045778_positive_regulation_of_ossification	GOs_bp	Down	Connective-tissue cells	GO:0045778	ENSRNOG00000011130	DEGs	3.46611	1.79332	Up	0.916703	0.983761	6.05776e-14	2.18374e-12	19.5527	0.875713	0.399372	2.19272	0.0283275	0.199037	0.0328332	-1.6558	0.000508277	0.0679145	103	1	184184020	protein_coding	Protein coding	Downregulated	Kl,Calca,Ptger4,Bmp4	4
SD Del/+	Male	Calca	GO:0030278_regulation_of_ossification	GOs_bp	Down	Morphogenesis & development	GO:0030278	ENSRNOG00000011130	DEGs	3.46611	1.79332	Up	0.916703	0.983761	6.05776e-14	2.18374e-12	19.5527	0.875713	0.399372	2.19272	0.0283275	0.199037	0.0284813	-1.72083	0.000304154	0.0576333	218	1	184184020	protein_coding	Protein coding	Downregulated	Kl,Ucma,Gli1,Calca,Cited1,Hand2,Mir137,Comp,Ptger4,Rflnb,Twist1,Bmp4,Mapk3	13
SD Del/+	Male	Calca	GO:0045778_positive_regulation_of_ossification	GOs_bp	Down	Morphogenesis & development	GO:0045778	ENSRNOG00000011130	DEGs	3.46611	1.79332	Up	0.916703	0.983761	6.05776e-14	2.18374e-12	19.5527	0.875713	0.399372	2.19272	0.0283275	0.199037	0.0328332	-1.6558	0.000508277	0.0679145	103	1	184184020	protein_coding	Protein coding	Downregulated	Kl,Calca,Ptger4,Bmp4	4
SD Del/+	Male	Calhm1	GO:0007606_sensory_perception_of_chemical_stimulus	GOs_bp	Down	Behaviour	GO:0007606	ENSRNOG00000030682	DEGs	-1.54923	0.631553	Down	0.114105	0.0229488	6.72307e-09	3.84732e-08	13.1613	-0.620905	0.355083	-1.74862	0.0803569	0.334682	0.048498	-1.60648	0.000676572	0.0786401	230	1	266916312	protein_coding	Protein coding	Downregulated	Olr59,Olr1386,Pigr,Nxnl2,Olr1096,Tas2r139,Pnmt,Olr202,Calhm1,Olr286,Olfr12	11
SD Del/+	Male	Calhm1	GO:0070588_calcium_ion_transmembrane_transport	GOs_bp	Down	Channels and location signals	GO:0070588	ENSRNOG00000030682	DEGs	-1.54923	0.631553	Down	0.114105	0.0229488	6.72307e-09	3.84732e-08	13.1613	-0.620905	0.355083	-1.74862	0.0803569	0.334682	0.030867	-1.81159	0.000149916	0.0393294	303	1	266916312	protein_coding	Protein coding	Downregulated	Kcne2,Slc8a3,Atp2c2,Glp1r,Calhm1,Cacng6,Bmp4,Coro1a	8
SD Del/+	Male	Calhm1	GO:0005262_calcium_channel_activity	GOs_mf	Down	Channels and location signals	GO:0005262	ENSRNOG00000030682	DEGs	-1.54923	0.631553	Down	0.114105	0.0229488	6.72307e-09	3.84732e-08	13.1613	-0.620905	0.355083	-1.74862	0.0803569	0.334682	0.0243073	-1.87828	9.54797e-05	0.0568089	117	1	266916312	protein_coding	Protein coding	Downregulated	Calhm1,Cacng6	2
SD Del/+	Male	Calhm1	GO:0007606_sensory_perception_of_chemical_stimulus	GOs_bp	Down	Stimulus detection	GO:0007606	ENSRNOG00000030682	DEGs	-1.54923	0.631553	Down	0.114105	0.0229488	6.72307e-09	3.84732e-08	13.1613	-0.620905	0.355083	-1.74862	0.0803569	0.334682	0.048498	-1.60648	0.000676572	0.0786401	230	1	266916312	protein_coding	Protein coding	Downregulated	Olr59,Olr1386,Pigr,Nxnl2,Olr1096,Tas2r139,Pnmt,Olr202,Calhm1,Olr286,Olfr12	11
SD Del/+	Male	Calhm1	GO:0007606_sensory_perception_of_chemical_stimulus	GOs_bp	Down	Synaptic	GO:0007606	ENSRNOG00000030682	DEGs	-1.54923	0.631553	Down	0.114105	0.0229488	6.72307e-09	3.84732e-08	13.1613	-0.620905	0.355083	-1.74862	0.0803569	0.334682	0.048498	-1.60648	0.000676572	0.0786401	230	1	266916312	protein_coding	Protein coding	Downregulated	Olr59,Olr1386,Pigr,Nxnl2,Olr1096,Tas2r139,Pnmt,Olr202,Calhm1,Olr286,Olfr12	11
SD Del/+	Male	Car13	GO:0043209_myelin_sheath	GOs_cc	Up	Host response & defense	GO:0043209	ENSRNOG00000021323	DEGs	3.06599	1.61635	Up	0.898356	0.979521	7.00548e-14	2.44862e-12	10.0248	1.35014	0.518777	2.60253	0.00925378		0.0159832	2.10529	1.7423e-05	0.00166825	63	2	88282961	protein_coding	Protein coding	Downregulated	Car13,Cdh1,Mpz	3
SD Del/+	Male	Car13	GO:0043209_myelin_sheath	GOs_cc	Up	Myelin sheat:SNARE complex	GO:0043209	ENSRNOG00000021323	DEGs	3.06599	1.61635	Up	0.898356	0.979521	7.00548e-14	2.44862e-12	10.0248	1.35014	0.518777	2.60253	0.00925378		0.0159832	2.10529	1.7423e-05	0.00166825	63	2	88282961	protein_coding	Protein coding	Downregulated	Car13,Cdh1,Mpz	3
SD Del/+	Male	Car13	GO:0043209_myelin_sheath	GOs_cc	Up	Synaptic	GO:0043209	ENSRNOG00000021323	DEGs	3.06599	1.61635	Up	0.898356	0.979521	7.00548e-14	2.44862e-12	10.0248	1.35014	0.518777	2.60253	0.00925378		0.0159832	2.10529	1.7423e-05	0.00166825	63	2	88282961	protein_coding	Protein coding	Downregulated	Car13,Cdh1,Mpz	3
SD Del/+	Male	Cbln2	GO:0050807_regulation_of_synapse_organization	GOs_bp	Down	Morphogenesis & development	GO:0050807	ENSRNOG00000013654	DEGs	3.13503	1.64848	Up	0.900264	0.980002	3.64626e-13	9.05619e-12	468.459	0.735693	0.271466	2.71008	0.00672673	0.093345	0.00990962	-2.27684	2.84875e-06	0.00447253	258	18	83777665	protein_coding	Protein coding	Downregulated	Cbln2,Sema3f,Slitrk6,Shisa6,Colq,Disc1,Nectin1,Taok2	8
SD Del/+	Male	Cbln2	GO:0050808_synapse_organization	GOs_bp	Down	Morphogenesis & development	GO:0050808	ENSRNOG00000013654	DEGs	3.13503	1.64848	Up	0.900264	0.980002	3.64626e-13	9.05619e-12	468.459	0.735693	0.271466	2.71008	0.00672673	0.093345	0.00231508	-2.76808	1.68986e-08	0.000106123	450	18	83777665	protein_coding	Protein coding	Downregulated	Cbln2,Sema3f,Lmx1a,Slitrk6,Cdh1,Chat,Gdnf,Shisa6,Colq,Disc1,Nectin1,Taok2,Sez6l2	13
SD Del/+	Male	Cbln2	GO:0007416_synapse_assembly	GOs_bp	Down	Synaptic	GO:0007416	ENSRNOG00000013654	DEGs	3.13503	1.64848	Up	0.900264	0.980002	3.64626e-13	9.05619e-12	468.459	0.735693	0.271466	2.71008	0.00672673	0.093345	0.0282327	-1.80719	0.00016004	0.0402021	171	18	83777665	protein_coding	Protein coding	Downregulated	Cbln2,Slitrk6,Cdh1,Colq,Nectin1	5
SD Del/+	Male	Cbln2	GO:0050803_regulation_of_synapse_structure_or_activity	GOs_bp	Down	Synaptic	GO:0050803	ENSRNOG00000013654	DEGs	3.13503	1.64848	Up	0.900264	0.980002	3.64626e-13	9.05619e-12	468.459	0.735693	0.271466	2.71008	0.00672673	0.093345	0.0133192	-2.17468	7.26399e-06	0.00651683	268	18	83777665	protein_coding	Protein coding	Downregulated	Slc17a6,Cbln2,Sema3f,Slitrk6,Shisa6,Colq,Disc1,Nectin1,Taok2	9
SD Del/+	Male	Cbln2	GO:0050807_regulation_of_synapse_organization	GOs_bp	Down	Synaptic	GO:0050807	ENSRNOG00000013654	DEGs	3.13503	1.64848	Up	0.900264	0.980002	3.64626e-13	9.05619e-12	468.459	0.735693	0.271466	2.71008	0.00672673	0.093345	0.00990962	-2.27684	2.84875e-06	0.00447253	258	18	83777665	protein_coding	Protein coding	Downregulated	Cbln2,Sema3f,Slitrk6,Shisa6,Colq,Disc1,Nectin1,Taok2	8
SD Del/+	Male	Cbln2	GO:0050808_synapse_organization	GOs_bp	Down	Synaptic	GO:0050808	ENSRNOG00000013654	DEGs	3.13503	1.64848	Up	0.900264	0.980002	3.64626e-13	9.05619e-12	468.459	0.735693	0.271466	2.71008	0.00672673	0.093345	0.00231508	-2.76808	1.68986e-08	0.000106123	450	18	83777665	protein_coding	Protein coding	Downregulated	Cbln2,Sema3f,Lmx1a,Slitrk6,Cdh1,Chat,Gdnf,Shisa6,Colq,Disc1,Nectin1,Taok2,Sez6l2	13
SD Del/+	Male	Cbln2	GO:0051963_regulation_of_synapse_assembly	GOs_bp	Down	Synaptic	GO:0051963	ENSRNOG00000013654	DEGs	3.13503	1.64848	Up	0.900264	0.980002	3.64626e-13	9.05619e-12	468.459	0.735693	0.271466	2.71008	0.00672673	0.093345	0.038601	-1.6899	0.000390481	0.0598102	110	18	83777665	protein_coding	Protein coding	Downregulated	Cbln2,Slitrk6,Colq,Nectin1	4
SD Del/+	Male	Cbln2	GO:0007416_synapse_assembly	GOs_bp	Down	Synaptic: Other pathways	GO:0007416	ENSRNOG00000013654	DEGs	3.13503	1.64848	Up	0.900264	0.980002	3.64626e-13	9.05619e-12	468.459	0.735693	0.271466	2.71008	0.00672673	0.093345	0.0282327	-1.80719	0.00016004	0.0402021	171	18	83777665	protein_coding	Protein coding	Downregulated	Cbln2,Slitrk6,Cdh1,Colq,Nectin1	5
SD Del/+	Male	Cbln2	GO:0050803_regulation_of_synapse_structure_or_activity	GOs_bp	Down	Synaptic: Other pathways	GO:0050803	ENSRNOG00000013654	DEGs	3.13503	1.64848	Up	0.900264	0.980002	3.64626e-13	9.05619e-12	468.459	0.735693	0.271466	2.71008	0.00672673	0.093345	0.0133192	-2.17468	7.26399e-06	0.00651683	268	18	83777665	protein_coding	Protein coding	Downregulated	Slc17a6,Cbln2,Sema3f,Slitrk6,Shisa6,Colq,Disc1,Nectin1,Taok2	9
SD Del/+	Male	Cbln2	GO:0050807_regulation_of_synapse_organization	GOs_bp	Down	Synaptic: Other pathways	GO:0050807	ENSRNOG00000013654	DEGs	3.13503	1.64848	Up	0.900264	0.980002	3.64626e-13	9.05619e-12	468.459	0.735693	0.271466	2.71008	0.00672673	0.093345	0.00990962	-2.27684	2.84875e-06	0.00447253	258	18	83777665	protein_coding	Protein coding	Downregulated	Cbln2,Sema3f,Slitrk6,Shisa6,Colq,Disc1,Nectin1,Taok2	8
SD Del/+	Male	Cbln2	GO:0050808_synapse_organization	GOs_bp	Down	Synaptic: Other pathways	GO:0050808	ENSRNOG00000013654	DEGs	3.13503	1.64848	Up	0.900264	0.980002	3.64626e-13	9.05619e-12	468.459	0.735693	0.271466	2.71008	0.00672673	0.093345	0.00231508	-2.76808	1.68986e-08	0.000106123	450	18	83777665	protein_coding	Protein coding	Downregulated	Cbln2,Sema3f,Lmx1a,Slitrk6,Cdh1,Chat,Gdnf,Shisa6,Colq,Disc1,Nectin1,Taok2,Sez6l2	13
SD Del/+	Male	Cbln2	GO:0051963_regulation_of_synapse_assembly	GOs_bp	Down	Synaptic: Other pathways	GO:0051963	ENSRNOG00000013654	DEGs	3.13503	1.64848	Up	0.900264	0.980002	3.64626e-13	9.05619e-12	468.459	0.735693	0.271466	2.71008	0.00672673	0.093345	0.038601	-1.6899	0.000390481	0.0598102	110	18	83777665	protein_coding	Protein coding	Downregulated	Cbln2,Slitrk6,Colq,Nectin1	4
SD Del/+	Male	Cd52	GO:0006874_cellular_calcium_ion_homeostasis	GOs_bp	Down	Cardiovascular & homeostasis	GO:0006874	ENSRNOG00000015403	DEGs	4.90077	2.29301	Up	0.94759	0.989208	3.87489e-15	2.51062e-13	1.68465	1.89537	1.01061	1.87547	0.0607275		0.0316332	-1.77675	0.000193807	0.0450782	466	5	152322916	protein_coding	Protein coding	Downregulated	Calca,Slc8a3,Adra1b,Vdr,P2ry10,Il1b,Atp2c2,Cd52,Glp1r,Uts2r,Nmu,Gck,Ptger4,Npff,P2rx1,Cxcr1,Avp,Disc1,Bmp4,Bdkrb2,Coro1a	21
SD Del/+	Male	Cd52	GO:0072503_cellular_divalent_inorganic_cation_homeostasis	GOs_bp	Down	Cardiovascular & homeostasis	GO:0072503	ENSRNOG00000015403	DEGs	4.90077	2.29301	Up	0.94759	0.989208	3.87489e-15	2.51062e-13	1.68465	1.89537	1.01061	1.87547	0.0607275		0.0217043	-1.9497	4.94043e-05	0.0193912	491	5	152322916	protein_coding	Protein coding	Downregulated	Calca,Slc8a3,Adra1b,Vdr,P2ry10,Il1b,Atp2c2,Cd52,Glp1r,Uts2r,Nmu,Gck,Ptger4,Npff,P2rx1,Slc30a8,Cxcr1,Slc39a12,Avp,Disc1,Bmp4,Bdkrb2,Coro1a	23
SD Del/+	Male	Cd52	GO:0031514_motile_cilium	GOs_cc	Up	Cell Structure & organelles	GO:0031514	ENSRNOG00000015403	DEGs	1.19724	2.29301	Up	0.94759	0.989208	3.87489e-15	2.51062e-13	1.68465	1.89537	1.01061	1.87547	0.0607275		0.00208708	2.58124	1.71108e-07	6.55342e-05	170	5	152322916	protein_coding	Protein coding	Downregulated	Mlf1,Adcy10,Spag6l,Akap14,Cd52,Tctex1d4,Aldoa	7
SD Del/+	Male	Cd52	GO:0044441_ciliary_part	GOs_cc	Up	Cell Structure & organelles	GO:0044441	ENSRNOG00000015403	DEGs	1.19724	2.29301	Up	0.94759	0.989208	3.87489e-15	2.51062e-13	1.68465	1.89537	1.01061	1.87547	0.0607275		0.00405088	2.33997	1.57579e-06	0.000241411	424	5	152322916	protein_coding	Protein coding	Downregulated	Gli1,Mlf1,Spag6l,Akap14,RGD1561795,Cd52,Tctex1d4,Rho,AC123144.1,Rgs9bp,Disc1,Aldoa	12
SD Del/+	Male	Cd52	GO:0097729_9+2_motile_cilium	GOs_cc	Up	Cell Structure & organelles	GO:0097729	ENSRNOG00000015403	DEGs	1.19724	2.29301	Up	0.94759	0.989208	3.87489e-15	2.51062e-13	1.68465	1.89537	1.01061	1.87547	0.0607275		0.0180773	1.89253	9.11342e-05	0.00634625	112	5	152322916	protein_coding	Protein coding	Downregulated	Spag6l,Akap14,Cd52,Tctex1d4,Aldoa	5
SD Del/+	Male	Cd52	GO:0051480_regulation_of_cytosolic_calcium_ion_concentration	GOs_bp	Down	Compounds binding	GO:0051480	ENSRNOG00000015403	DEGs	4.90077	2.29301	Up	0.94759	0.989208	3.87489e-15	2.51062e-13	1.68465	1.89537	1.01061	1.87547	0.0607275		0.0429908	-1.61826	0.00061657	0.0761987	378	5	152322916	protein_coding	Protein coding	Downregulated	Calca,Slc8a3,Adra1b,P2ry10,Il1b,Cd52,Glp1r,Uts2r,Nmu,Gck,Ptger4,Npff,P2rx1,Cxcr1,Avp,Bmp4,Bdkrb2,Coro1a	18
SD Del/+	Male	Cd52	GO:0036126_sperm_flagellum	GOs_cc	Up	Sexual development & embryogenesis	GO:0036126	ENSRNOG00000015403	DEGs	4.90077	2.29301	Up	0.94759	0.989208	3.87489e-15	2.51062e-13	1.68465	1.89537	1.01061	1.87547	0.0607275		0.028034	1.75147	0.000261295	0.0133364	106	5	152322916	protein_coding	Protein coding	Downregulated	Spag6l,Akap14,Cd52,Tctex1d4,Aldoa	5
SD Del/+	Male	Cd74	GO:0042611_MHC_protein_complex	GOs_cc	Up	Host response & defense	GO:0042611	ENSRNOG00000018735	DEGs	6.19306	2.63065	Up	0.972586	0.992375	7.96885e-21	8.1033e-18	195.394	1.34014	0.367304	3.64858	0.000263694	0.0181351	0.0516332	1.66035	0.000674659	0.0237031	21	18	56071478	protein_coding	Protein coding	Downregulated	Cd74,RT1-Db1,RT1-Da,RT1-Bb,RT1-Ba	5
SD Del/+	Male	Cd74	GO:0042613_MHC_class_II_protein_complex	GOs_cc	Up	Host response & defense	GO:0042613	ENSRNOG00000018735	DEGs	6.19306	2.63065	Up	0.972586	0.992375	7.96885e-21	8.1033e-18	195.394	1.34014	0.367304	3.64858	0.000263694	0.0181351	0.0760735	1.51873	0.00246165	0.0571401	10	18	56071478	protein_coding	Protein coding	Downregulated	Cd74,RT1-Db1,RT1-Da,RT1-Bb,RT1-Ba	5
SD Del/+	Male	Cdh1	GO:0043209_myelin_sheath	GOs_cc	Up	Host response & defense	GO:0043209	ENSRNOG00000020151	DEGs	3.10245	1.63341	Up	0.896207	0.978968	8.62446e-12	1.23625e-10	16.771	0.710613	0.3757	1.89144	0.0585661	0.288457	0.0159832	2.10529	1.7423e-05	0.00166825	63	19	38768467	protein_coding	Protein coding	Downregulated	Car13,Cdh1,Mpz	3
SD Del/+	Male	Cdh1	GO:0050808_synapse_organization	GOs_bp	Down	Morphogenesis & development	GO:0050808	ENSRNOG00000020151	DEGs	3.10245	1.63341	Up	0.896207	0.978968	8.62446e-12	1.23625e-10	16.771	0.710613	0.3757	1.89144	0.0585661	0.288457	0.00231508	-2.76808	1.68986e-08	0.000106123	450	19	38768467	protein_coding	Protein coding	Downregulated	Cbln2,Sema3f,Lmx1a,Slitrk6,Cdh1,Chat,Gdnf,Shisa6,Colq,Disc1,Nectin1,Taok2,Sez6l2	13
SD Del/+	Male	Cdh1	GO:0043209_myelin_sheath	GOs_cc	Up	Myelin sheat:SNARE complex	GO:0043209	ENSRNOG00000020151	DEGs	3.10245	1.63341	Up	0.896207	0.978968	8.62446e-12	1.23625e-10	16.771	0.710613	0.3757	1.89144	0.0585661	0.288457	0.0159832	2.10529	1.7423e-05	0.00166825	63	19	38768467	protein_coding	Protein coding	Downregulated	Car13,Cdh1,Mpz	3
SD Del/+	Male	Cdh1	GO:0043218_compact_myelin	GOs_cc	Up	Myelin sheat:SNARE complex	GO:0043218	ENSRNOG00000020151	DEGs	3.10245	1.63341	Up	0.896207	0.978968	8.62446e-12	1.23625e-10	16.771	0.710613	0.3757	1.89144	0.0585661	0.288457	0.0522476	1.63786	0.000742725	0.0237031	18	19	38768467	protein_coding	Protein coding	Downregulated	Cdh1	1
SD Del/+	Male	Cdh1	GO:0007416_synapse_assembly	GOs_bp	Down	Synaptic	GO:0007416	ENSRNOG00000020151	DEGs	3.10245	1.63341	Up	0.896207	0.978968	8.62446e-12	1.23625e-10	16.771	0.710613	0.3757	1.89144	0.0585661	0.288457	0.0282327	-1.80719	0.00016004	0.0402021	171	19	38768467	protein_coding	Protein coding	Downregulated	Cbln2,Slitrk6,Cdh1,Colq,Nectin1	5
SD Del/+	Male	Cdh1	GO:0050808_synapse_organization	GOs_bp	Down	Synaptic	GO:0050808	ENSRNOG00000020151	DEGs	3.10245	1.63341	Up	0.896207	0.978968	8.62446e-12	1.23625e-10	16.771	0.710613	0.3757	1.89144	0.0585661	0.288457	0.00231508	-2.76808	1.68986e-08	0.000106123	450	19	38768467	protein_coding	Protein coding	Downregulated	Cbln2,Sema3f,Lmx1a,Slitrk6,Cdh1,Chat,Gdnf,Shisa6,Colq,Disc1,Nectin1,Taok2,Sez6l2	13
SD Del/+	Male	Cdh1	GO:0043209_myelin_sheath	GOs_cc	Up	Synaptic	GO:0043209	ENSRNOG00000020151	DEGs	3.10245	1.63341	Up	0.896207	0.978968	8.62446e-12	1.23625e-10	16.771	0.710613	0.3757	1.89144	0.0585661	0.288457	0.0159832	2.10529	1.7423e-05	0.00166825	63	19	38768467	protein_coding	Protein coding	Downregulated	Car13,Cdh1,Mpz	3
SD Del/+	Male	Cdh1	GO:0043218_compact_myelin	GOs_cc	Up	Synaptic	GO:0043218	ENSRNOG00000020151	DEGs	3.10245	1.63341	Up	0.896207	0.978968	8.62446e-12	1.23625e-10	16.771	0.710613	0.3757	1.89144	0.0585661	0.288457	0.0522476	1.63786	0.000742725	0.0237031	18	19	38768467	protein_coding	Protein coding	Downregulated	Cdh1	1
SD Del/+	Male	Cdh1	GO:0007416_synapse_assembly	GOs_bp	Down	Synaptic: Other pathways	GO:0007416	ENSRNOG00000020151	DEGs	3.10245	1.63341	Up	0.896207	0.978968	8.62446e-12	1.23625e-10	16.771	0.710613	0.3757	1.89144	0.0585661	0.288457	0.0282327	-1.80719	0.00016004	0.0402021	171	19	38768467	protein_coding	Protein coding	Downregulated	Cbln2,Slitrk6,Cdh1,Colq,Nectin1	5
SD Del/+	Male	Cdh1	GO:0050808_synapse_organization	GOs_bp	Down	Synaptic: Other pathways	GO:0050808	ENSRNOG00000020151	DEGs	3.10245	1.63341	Up	0.896207	0.978968	8.62446e-12	1.23625e-10	16.771	0.710613	0.3757	1.89144	0.0585661	0.288457	0.00231508	-2.76808	1.68986e-08	0.000106123	450	19	38768467	protein_coding	Protein coding	Downregulated	Cbln2,Sema3f,Lmx1a,Slitrk6,Cdh1,Chat,Gdnf,Shisa6,Colq,Disc1,Nectin1,Taok2,Sez6l2	13
SD Del/+	Male	Cdkn1a	GO:0021700_developmental_maturation	GOs_bp	Down	Morphogenesis & development	GO:0021700	ENSRNOG00000000521	DEGs	2.82176	1.4966	Up	0.883642	0.975475	1.21791e-15	9.79394e-14	86.883	0.573998	0.207891	2.76105	0.00576159	0.0872279	0.0182322	-2.03701	2.41802e-05	0.0138047	296	20	6351458	protein_coding	Protein coding	Downregulated	Cdkn1a,Il21,Tbx6,Epha8,Klf2,Hes5,Disc1,Rflnb,Kcnip2,Neurog2,Sez6l2	11
SD Del/+	Male	Chat	GO:0016358_dendrite_development	GOs_bp	Down	Morphogenesis & development	GO:0016358	ENSRNOG00000025012	DEGs	3.76991	1.91453	Up	0.938095	0.987734	1.33903e-15	1.05467e-13	5.54446	1.04031	0.525831	1.97841	0.0478829		0.0353857	-1.71048	0.000322426	0.0576333	288	16	8577840	protein_coding	Protein coding	Downregulated	Sema3a,Chrna3,Chat,Disc1,Foxo6,Taok2	6
SD Del/+	Male	Chat	GO:0050808_synapse_organization	GOs_bp	Down	Morphogenesis & development	GO:0050808	ENSRNOG00000025012	DEGs	3.76991	1.91453	Up	0.938095	0.987734	1.33903e-15	1.05467e-13	5.54446	1.04031	0.525831	1.97841	0.0478829		0.00231508	-2.76808	1.68986e-08	0.000106123	450	16	8577840	protein_coding	Protein coding	Downregulated	Cbln2,Sema3f,Lmx1a,Slitrk6,Cdh1,Chat,Gdnf,Shisa6,Colq,Disc1,Nectin1,Taok2,Sez6l2	13
SD Del/+	Male	Chat	GO:0016358_dendrite_development	GOs_bp	Down	Synaptic	GO:0016358	ENSRNOG00000025012	DEGs	3.76991	1.91453	Up	0.938095	0.987734	1.33903e-15	1.05467e-13	5.54446	1.04031	0.525831	1.97841	0.0478829		0.0353857	-1.71048	0.000322426	0.0576333	288	16	8577840	protein_coding	Protein coding	Downregulated	Sema3a,Chrna3,Chat,Disc1,Foxo6,Taok2	6
SD Del/+	Male	Chat	GO:0050808_synapse_organization	GOs_bp	Down	Synaptic	GO:0050808	ENSRNOG00000025012	DEGs	3.76991	1.91453	Up	0.938095	0.987734	1.33903e-15	1.05467e-13	5.54446	1.04031	0.525831	1.97841	0.0478829		0.00231508	-2.76808	1.68986e-08	0.000106123	450	16	8577840	protein_coding	Protein coding	Downregulated	Cbln2,Sema3f,Lmx1a,Slitrk6,Cdh1,Chat,Gdnf,Shisa6,Colq,Disc1,Nectin1,Taok2,Sez6l2	13
SD Del/+	Male	Chat	GO:0016358_dendrite_development	GOs_bp	Down	Synaptic: Other pathways	GO:0016358	ENSRNOG00000025012	DEGs	3.76991	1.91453	Up	0.938095	0.987734	1.33903e-15	1.05467e-13	5.54446	1.04031	0.525831	1.97841	0.0478829		0.0353857	-1.71048	0.000322426	0.0576333	288	16	8577840	protein_coding	Protein coding	Downregulated	Sema3a,Chrna3,Chat,Disc1,Foxo6,Taok2	6
SD Del/+	Male	Chat	GO:0050808_synapse_organization	GOs_bp	Down	Synaptic: Other pathways	GO:0050808	ENSRNOG00000025012	DEGs	3.76991	1.91453	Up	0.938095	0.987734	1.33903e-15	1.05467e-13	5.54446	1.04031	0.525831	1.97841	0.0478829		0.00231508	-2.76808	1.68986e-08	0.000106123	450	16	8577840	protein_coding	Protein coding	Downregulated	Cbln2,Sema3f,Lmx1a,Slitrk6,Cdh1,Chat,Gdnf,Shisa6,Colq,Disc1,Nectin1,Taok2,Sez6l2	13
SD Del/+	Male	Chrna3	GO:0045055_regulated_exocytosis	GOs_bp	Down	Metabolism	GO:0045055	ENSRNOG00000013829	DEGs	3.05293	1.6102	Up	0.895441	0.978768	3.61153e-12	5.90766e-11	54.9008	0.674646	0.287773	2.34437	0.0190592	0.161026	0.0432027	-1.60733	0.000671312	0.0786401	259	8	59592403	protein_coding	Protein coding	Downregulated	Grm8,Chrna4,Chrna3,P2rx1,Doc2a,Coro1a,Prrt2	7
SD Del/+	Male	Chrna3	GO:0016358_dendrite_development	GOs_bp	Down	Morphogenesis & development	GO:0016358	ENSRNOG00000013829	DEGs	3.05293	1.6102	Up	0.895441	0.978768	3.61153e-12	5.90766e-11	54.9008	0.674646	0.287773	2.34437	0.0190592	0.161026	0.0353857	-1.71048	0.000322426	0.0576333	288	8	59592403	protein_coding	Protein coding	Downregulated	Sema3a,Chrna3,Chat,Disc1,Foxo6,Taok2	6
SD Del/+	Male	Chrna3	GO:0016358_dendrite_development	GOs_bp	Down	Synaptic	GO:0016358	ENSRNOG00000013829	DEGs	3.05293	1.6102	Up	0.895441	0.978768	3.61153e-12	5.90766e-11	54.9008	0.674646	0.287773	2.34437	0.0190592	0.161026	0.0353857	-1.71048	0.000322426	0.0576333	288	8	59592403	protein_coding	Protein coding	Downregulated	Sema3a,Chrna3,Chat,Disc1,Foxo6,Taok2	6
SD Del/+	Male	Chrna3	GO:0045055_regulated_exocytosis	GOs_bp	Down	Synaptic	GO:0045055	ENSRNOG00000013829	DEGs	3.05293	1.6102	Up	0.895441	0.978768	3.61153e-12	5.90766e-11	54.9008	0.674646	0.287773	2.34437	0.0190592	0.161026	0.0432027	-1.60733	0.000671312	0.0786401	259	8	59592403	protein_coding	Protein coding	Downregulated	Grm8,Chrna4,Chrna3,P2rx1,Doc2a,Coro1a,Prrt2	7
SD Del/+	Male	Chrna3	GO:0014069_postsynaptic_density	GOs_cc	Down	Synaptic	GO:0014069	ENSRNOG00000013829	DEGs	3.05293	1.6102	Up	0.895441	0.978768	3.61153e-12	5.90766e-11	54.9008	0.674646	0.287773	2.34437	0.0190592	0.161026	0.0005676	-3.24743	4.92555e-11	1.88649e-08	402	8	59592403	protein_coding	Protein coding	Downregulated	Plcb4,Chrna3,Shisa6,Disc1,Samd14,Prrt2	6
SD Del/+	Male	Chrna3	GO:0032279_asymmetric_synapse	GOs_cc	Down	Synaptic	GO:0032279	ENSRNOG00000013829	DEGs	3.05293	1.6102	Up	0.895441	0.978768	3.61153e-12	5.90766e-11	54.9008	0.674646	0.287773	2.34437	0.0190592	0.161026	0.000655485	-3.20635	8.39443e-11	2.14338e-08	406	8	59592403	protein_coding	Protein coding	Downregulated	Plcb4,Chrna3,Shisa6,Disc1,Samd14,Prrt2	6
SD Del/+	Male	Chrna3	GO:0045211_postsynaptic_membrane	GOs_cc	Down	Synaptic	GO:0045211	ENSRNOG00000013829	DEGs	3.05293	1.6102	Up	0.895441	0.978768	3.61153e-12	5.90766e-11	54.9008	0.674646	0.287773	2.34437	0.0190592	0.161026	0.00697922	-2.38659	9.74235e-07	0.000106609	342	8	59592403	protein_coding	Protein coding	Downregulated	Grm8,Chrna4,Glra1,Chrna3,Slc8a3,P2rx1,Shisa6,Disc1,Prrt2	9
SD Del/+	Male	Chrna3	GO:0097060_synaptic_membrane	GOs_cc	Down	Synaptic	GO:0097060	ENSRNOG00000013829	DEGs	3.05293	1.6102	Up	0.895441	0.978768	3.61153e-12	5.90766e-11	54.9008	0.674646	0.287773	2.34437	0.0190592	0.161026	0.00648413	-2.36444	1.19389e-06	0.000114315	473	8	59592403	protein_coding	Protein coding	Downregulated	Grm8,Chrna4,Glra1,Chrna3,Slc8a3,P2rx1,Shisa6,Disc1,Nectin1,Prrt2	10
SD Del/+	Male	Chrna3	GO:0098936_intrinsic_component_of_postsynaptic_membrane	GOs_cc	Down	Synaptic	GO:0098936	ENSRNOG00000013829	DEGs	3.05293	1.6102	Up	0.895441	0.978768	3.61153e-12	5.90766e-11	54.9008	0.674646	0.287773	2.34437	0.0190592	0.161026	0.0268793	-1.87216	9.59942e-05	0.00612763	178	8	59592403	protein_coding	Protein coding	Downregulated	Chrna4,Glra1,Chrna3,Slc8a3,P2rx1,Shisa6	6
SD Del/+	Male	Chrna3	GO:0098948_intrinsic_component_of_postsynaptic_specialization_membrane	GOs_cc	Down	Synaptic	GO:0098948	ENSRNOG00000013829	DEGs	3.05293	1.6102	Up	0.895441	0.978768	3.61153e-12	5.90766e-11	54.9008	0.674646	0.287773	2.34437	0.0190592	0.161026	0.0635458	-1.44558	0.00201233	0.0592863	110	8	59592403	protein_coding	Protein coding	Downregulated	Chrna4,Glra1,Chrna3,Shisa6	4
SD Del/+	Male	Chrna3	GO:0098984_neuron_to_neuron_synapse	GOs_cc	Down	Synaptic	GO:0098984	ENSRNOG00000013829	DEGs	3.05293	1.6102	Up	0.895441	0.978768	3.61153e-12	5.90766e-11	54.9008	0.674646	0.287773	2.34437	0.0190592	0.161026	0.000484447	-3.29736	2.51561e-11	1.88649e-08	430	8	59592403	protein_coding	Protein coding	Downregulated	Plcb4,Chrna3,Shisa6,Disc1,Samd14,Nectin1,Prrt2	7
SD Del/+	Male	Chrna3	GO:0099055_integral_component_of_postsynaptic_membrane	GOs_cc	Down	Synaptic	GO:0099055	ENSRNOG00000013829	DEGs	3.05293	1.6102	Up	0.895441	0.978768	3.61153e-12	5.90766e-11	54.9008	0.674646	0.287773	2.34437	0.0190592	0.161026	0.0319156	-1.79678	0.00017235	0.00880133	168	8	59592403	protein_coding	Protein coding	Downregulated	Chrna4,Glra1,Chrna3,Slc8a3,P2rx1,Shisa6	6
SD Del/+	Male	Chrna3	GO:0099240_intrinsic_component_of_synaptic_membrane	GOs_cc	Down	Synaptic	GO:0099240	ENSRNOG00000013829	DEGs	3.05293	1.6102	Up	0.895441	0.978768	3.61153e-12	5.90766e-11	54.9008	0.674646	0.287773	2.34437	0.0190592	0.161026	0.0588222	-1.49007	0.00147296	0.0470119	243	8	59592403	protein_coding	Protein coding	Downregulated	Grm8,Chrna4,Glra1,Chrna3,Slc8a3,P2rx1,Shisa6,Nectin1,Prrt2	9
SD Del/+	Male	Chrna3	GO:0099572_postsynaptic_specialization	GOs_cc	Down	Synaptic	GO:0099572	ENSRNOG00000013829	DEGs	3.05293	1.6102	Up	0.895441	0.978768	3.61153e-12	5.90766e-11	54.9008	0.674646	0.287773	2.34437	0.0190592	0.161026	0.00198669	-2.84379	7.11979e-09	1.36344e-06	436	8	59592403	protein_coding	Protein coding	Downregulated	Chrna4,Plcb4,Glra1,Chrna3,Shisa6,Disc1,Samd14,Prrt2	8
SD Del/+	Male	Chrna3	GO:0099634_postsynaptic_specialization_membrane	GOs_cc	Down	Synaptic	GO:0099634	ENSRNOG00000013829	DEGs	3.05293	1.6102	Up	0.895441	0.978768	3.61153e-12	5.90766e-11	54.9008	0.674646	0.287773	2.34437	0.0190592	0.161026	0.0330159	-1.73472	0.000279495	0.0125937	135	8	59592403	protein_coding	Protein coding	Downregulated	Chrna4,Glra1,Chrna3,Shisa6	4
SD Del/+	Male	Chrna3	GO:0099699_integral_component_of_synaptic_membrane	GOs_cc	Down	Synaptic	GO:0099699	ENSRNOG00000013829	DEGs	3.05293	1.6102	Up	0.895441	0.978768	3.61153e-12	5.90766e-11	54.9008	0.674646	0.287773	2.34437	0.0190592	0.161026	0.0509613	-1.56939	0.00087178	0.0303538	226	8	59592403	protein_coding	Protein coding	Downregulated	Grm8,Chrna4,Glra1,Chrna3,Slc8a3,P2rx1,Shisa6,Nectin1,Prrt2	9
SD Del/+	Male	Chrna3	GO:0016358_dendrite_development	GOs_bp	Down	Synaptic: Other pathways	GO:0016358	ENSRNOG00000013829	DEGs	3.05293	1.6102	Up	0.895441	0.978768	3.61153e-12	5.90766e-11	54.9008	0.674646	0.287773	2.34437	0.0190592	0.161026	0.0353857	-1.71048	0.000322426	0.0576333	288	8	59592403	protein_coding	Protein coding	Downregulated	Sema3a,Chrna3,Chat,Disc1,Foxo6,Taok2	6
SD Del/+	Male	Chrna3	GO:0045055_regulated_exocytosis	GOs_bp	Down	Synaptic: Other pathways	GO:0045055	ENSRNOG00000013829	DEGs	3.05293	1.6102	Up	0.895441	0.978768	3.61153e-12	5.90766e-11	54.9008	0.674646	0.287773	2.34437	0.0190592	0.161026	0.0432027	-1.60733	0.000671312	0.0786401	259	8	59592403	protein_coding	Protein coding	Downregulated	Grm8,Chrna4,Chrna3,P2rx1,Doc2a,Coro1a,Prrt2	7
SD Del/+	Male	Chrna3	GO:0014069_postsynaptic_density	GOs_cc	Down	Synaptic: Other pathways	GO:0014069	ENSRNOG00000013829	DEGs	3.05293	1.6102	Up	0.895441	0.978768	3.61153e-12	5.90766e-11	54.9008	0.674646	0.287773	2.34437	0.0190592	0.161026	0.0005676	-3.24743	4.92555e-11	1.88649e-08	402	8	59592403	protein_coding	Protein coding	Downregulated	Plcb4,Chrna3,Shisa6,Disc1,Samd14,Prrt2	6
SD Del/+	Male	Chrna3	GO:0032279_asymmetric_synapse	GOs_cc	Down	Synaptic: Other pathways	GO:0032279	ENSRNOG00000013829	DEGs	3.05293	1.6102	Up	0.895441	0.978768	3.61153e-12	5.90766e-11	54.9008	0.674646	0.287773	2.34437	0.0190592	0.161026	0.000655485	-3.20635	8.39443e-11	2.14338e-08	406	8	59592403	protein_coding	Protein coding	Downregulated	Plcb4,Chrna3,Shisa6,Disc1,Samd14,Prrt2	6
SD Del/+	Male	Chrna3	GO:0045211_postsynaptic_membrane	GOs_cc	Down	Synaptic: Other pathways	GO:0045211	ENSRNOG00000013829	DEGs	3.05293	1.6102	Up	0.895441	0.978768	3.61153e-12	5.90766e-11	54.9008	0.674646	0.287773	2.34437	0.0190592	0.161026	0.00697922	-2.38659	9.74235e-07	0.000106609	342	8	59592403	protein_coding	Protein coding	Downregulated	Grm8,Chrna4,Glra1,Chrna3,Slc8a3,P2rx1,Shisa6,Disc1,Prrt2	9
SD Del/+	Male	Chrna3	GO:0097060_synaptic_membrane	GOs_cc	Down	Synaptic: Other pathways	GO:0097060	ENSRNOG00000013829	DEGs	3.05293	1.6102	Up	0.895441	0.978768	3.61153e-12	5.90766e-11	54.9008	0.674646	0.287773	2.34437	0.0190592	0.161026	0.00648413	-2.36444	1.19389e-06	0.000114315	473	8	59592403	protein_coding	Protein coding	Downregulated	Grm8,Chrna4,Glra1,Chrna3,Slc8a3,P2rx1,Shisa6,Disc1,Nectin1,Prrt2	10
SD Del/+	Male	Chrna3	GO:0098936_intrinsic_component_of_postsynaptic_membrane	GOs_cc	Down	Synaptic: Other pathways	GO:0098936	ENSRNOG00000013829	DEGs	3.05293	1.6102	Up	0.895441	0.978768	3.61153e-12	5.90766e-11	54.9008	0.674646	0.287773	2.34437	0.0190592	0.161026	0.0268793	-1.87216	9.59942e-05	0.00612763	178	8	59592403	protein_coding	Protein coding	Downregulated	Chrna4,Glra1,Chrna3,Slc8a3,P2rx1,Shisa6	6
SD Del/+	Male	Chrna3	GO:0098948_intrinsic_component_of_postsynaptic_specialization_membrane	GOs_cc	Down	Synaptic: Other pathways	GO:0098948	ENSRNOG00000013829	DEGs	3.05293	1.6102	Up	0.895441	0.978768	3.61153e-12	5.90766e-11	54.9008	0.674646	0.287773	2.34437	0.0190592	0.161026	0.0635458	-1.44558	0.00201233	0.0592863	110	8	59592403	protein_coding	Protein coding	Downregulated	Chrna4,Glra1,Chrna3,Shisa6	4
SD Del/+	Male	Chrna3	GO:0098984_neuron_to_neuron_synapse	GOs_cc	Down	Synaptic: Other pathways	GO:0098984	ENSRNOG00000013829	DEGs	3.05293	1.6102	Up	0.895441	0.978768	3.61153e-12	5.90766e-11	54.9008	0.674646	0.287773	2.34437	0.0190592	0.161026	0.000484447	-3.29736	2.51561e-11	1.88649e-08	430	8	59592403	protein_coding	Protein coding	Downregulated	Plcb4,Chrna3,Shisa6,Disc1,Samd14,Nectin1,Prrt2	7
SD Del/+	Male	Chrna3	GO:0099055_integral_component_of_postsynaptic_membrane	GOs_cc	Down	Synaptic: Other pathways	GO:0099055	ENSRNOG00000013829	DEGs	3.05293	1.6102	Up	0.895441	0.978768	3.61153e-12	5.90766e-11	54.9008	0.674646	0.287773	2.34437	0.0190592	0.161026	0.0319156	-1.79678	0.00017235	0.00880133	168	8	59592403	protein_coding	Protein coding	Downregulated	Chrna4,Glra1,Chrna3,Slc8a3,P2rx1,Shisa6	6
SD Del/+	Male	Chrna3	GO:0099240_intrinsic_component_of_synaptic_membrane	GOs_cc	Down	Synaptic: Other pathways	GO:0099240	ENSRNOG00000013829	DEGs	3.05293	1.6102	Up	0.895441	0.978768	3.61153e-12	5.90766e-11	54.9008	0.674646	0.287773	2.34437	0.0190592	0.161026	0.0588222	-1.49007	0.00147296	0.0470119	243	8	59592403	protein_coding	Protein coding	Downregulated	Grm8,Chrna4,Glra1,Chrna3,Slc8a3,P2rx1,Shisa6,Nectin1,Prrt2	9
SD Del/+	Male	Chrna3	GO:0099572_postsynaptic_specialization	GOs_cc	Down	Synaptic: Other pathways	GO:0099572	ENSRNOG00000013829	DEGs	3.05293	1.6102	Up	0.895441	0.978768	3.61153e-12	5.90766e-11	54.9008	0.674646	0.287773	2.34437	0.0190592	0.161026	0.00198669	-2.84379	7.11979e-09	1.36344e-06	436	8	59592403	protein_coding	Protein coding	Downregulated	Chrna4,Plcb4,Glra1,Chrna3,Shisa6,Disc1,Samd14,Prrt2	8
SD Del/+	Male	Chrna3	GO:0099634_postsynaptic_specialization_membrane	GOs_cc	Down	Synaptic: Other pathways	GO:0099634	ENSRNOG00000013829	DEGs	3.05293	1.6102	Up	0.895441	0.978768	3.61153e-12	5.90766e-11	54.9008	0.674646	0.287773	2.34437	0.0190592	0.161026	0.0330159	-1.73472	0.000279495	0.0125937	135	8	59592403	protein_coding	Protein coding	Downregulated	Chrna4,Glra1,Chrna3,Shisa6	4
SD Del/+	Male	Chrna3	GO:0099699_integral_component_of_synaptic_membrane	GOs_cc	Down	Synaptic: Other pathways	GO:0099699	ENSRNOG00000013829	DEGs	3.05293	1.6102	Up	0.895441	0.978768	3.61153e-12	5.90766e-11	54.9008	0.674646	0.287773	2.34437	0.0190592	0.161026	0.0509613	-1.56939	0.00087178	0.0303538	226	8	59592403	protein_coding	Protein coding	Downregulated	Grm8,Chrna4,Glra1,Chrna3,Slc8a3,P2rx1,Shisa6,Nectin1,Prrt2	9
SD Del/+	Male	Chrna4	GO:0098962_regulation_of_postsynaptic_neurotransmitter_receptor_activity	GOs_bp	Down	Channels and location signals	GO:0098962	ENSRNOG00000011202	DEGs	3.16722	1.66322	Up	0.906789	0.981574	4.12682e-14	1.59786e-12	624.074	0.718299	0.256722	2.79797	0.00514255	0.0820015	0.0535527	-1.63706	0.000832542	0.0874477	15	3	176527516	protein_coding	Protein coding	Downregulated	Chrna4,Shisa6	2
SD Del/+	Male	Chrna4	GO:0098962_regulation_of_postsynaptic_neurotransmitter_receptor_activity	GOs_bp	Down	Enzymes activity	GO:0098962	ENSRNOG00000011202	DEGs	3.16722	1.66322	Up	0.906789	0.981574	4.12682e-14	1.59786e-12	624.074	0.718299	0.256722	2.79797	0.00514255	0.0820015	0.0535527	-1.63706	0.000832542	0.0874477	15	3	176527516	protein_coding	Protein coding	Downregulated	Chrna4,Shisa6	2
SD Del/+	Male	Chrna4	GO:0045055_regulated_exocytosis	GOs_bp	Down	Metabolism	GO:0045055	ENSRNOG00000011202	DEGs	3.16722	1.66322	Up	0.906789	0.981574	4.12682e-14	1.59786e-12	624.074	0.718299	0.256722	2.79797	0.00514255	0.0820015	0.0432027	-1.60733	0.000671312	0.0786401	259	3	176527516	protein_coding	Protein coding	Downregulated	Grm8,Chrna4,Chrna3,P2rx1,Doc2a,Coro1a,Prrt2	7
SD Del/+	Male	Chrna4	GO:0045055_regulated_exocytosis	GOs_bp	Down	Synaptic	GO:0045055	ENSRNOG00000011202	DEGs	3.16722	1.66322	Up	0.906789	0.981574	4.12682e-14	1.59786e-12	624.074	0.718299	0.256722	2.79797	0.00514255	0.0820015	0.0432027	-1.60733	0.000671312	0.0786401	259	3	176527516	protein_coding	Protein coding	Downregulated	Grm8,Chrna4,Chrna3,P2rx1,Doc2a,Coro1a,Prrt2	7
SD Del/+	Male	Chrna4	GO:0098962_regulation_of_postsynaptic_neurotransmitter_receptor_activity	GOs_bp	Down	Synaptic	GO:0098962	ENSRNOG00000011202	DEGs	3.16722	1.66322	Up	0.906789	0.981574	4.12682e-14	1.59786e-12	624.074	0.718299	0.256722	2.79797	0.00514255	0.0820015	0.0535527	-1.63706	0.000832542	0.0874477	15	3	176527516	protein_coding	Protein coding	Downregulated	Chrna4,Shisa6	2
SD Del/+	Male	Chrna4	GO:0045211_postsynaptic_membrane	GOs_cc	Down	Synaptic	GO:0045211	ENSRNOG00000011202	DEGs	3.16722	1.66322	Up	0.906789	0.981574	4.12682e-14	1.59786e-12	624.074	0.718299	0.256722	2.79797	0.00514255	0.0820015	0.00697922	-2.38659	9.74235e-07	0.000106609	342	3	176527516	protein_coding	Protein coding	Downregulated	Grm8,Chrna4,Glra1,Chrna3,Slc8a3,P2rx1,Shisa6,Disc1,Prrt2	9
SD Del/+	Male	Chrna4	GO:0097060_synaptic_membrane	GOs_cc	Down	Synaptic	GO:0097060	ENSRNOG00000011202	DEGs	3.16722	1.66322	Up	0.906789	0.981574	4.12682e-14	1.59786e-12	624.074	0.718299	0.256722	2.79797	0.00514255	0.0820015	0.00648413	-2.36444	1.19389e-06	0.000114315	473	3	176527516	protein_coding	Protein coding	Downregulated	Grm8,Chrna4,Glra1,Chrna3,Slc8a3,P2rx1,Shisa6,Disc1,Nectin1,Prrt2	10
SD Del/+	Male	Chrna4	GO:0098936_intrinsic_component_of_postsynaptic_membrane	GOs_cc	Down	Synaptic	GO:0098936	ENSRNOG00000011202	DEGs	3.16722	1.66322	Up	0.906789	0.981574	4.12682e-14	1.59786e-12	624.074	0.718299	0.256722	2.79797	0.00514255	0.0820015	0.0268793	-1.87216	9.59942e-05	0.00612763	178	3	176527516	protein_coding	Protein coding	Downregulated	Chrna4,Glra1,Chrna3,Slc8a3,P2rx1,Shisa6	6
SD Del/+	Male	Chrna4	GO:0098948_intrinsic_component_of_postsynaptic_specialization_membrane	GOs_cc	Down	Synaptic	GO:0098948	ENSRNOG00000011202	DEGs	3.16722	1.66322	Up	0.906789	0.981574	4.12682e-14	1.59786e-12	624.074	0.718299	0.256722	2.79797	0.00514255	0.0820015	0.0635458	-1.44558	0.00201233	0.0592863	110	3	176527516	protein_coding	Protein coding	Downregulated	Chrna4,Glra1,Chrna3,Shisa6	4
SD Del/+	Male	Chrna4	GO:0099055_integral_component_of_postsynaptic_membrane	GOs_cc	Down	Synaptic	GO:0099055	ENSRNOG00000011202	DEGs	3.16722	1.66322	Up	0.906789	0.981574	4.12682e-14	1.59786e-12	624.074	0.718299	0.256722	2.79797	0.00514255	0.0820015	0.0319156	-1.79678	0.00017235	0.00880133	168	3	176527516	protein_coding	Protein coding	Downregulated	Chrna4,Glra1,Chrna3,Slc8a3,P2rx1,Shisa6	6
SD Del/+	Male	Chrna4	GO:0099240_intrinsic_component_of_synaptic_membrane	GOs_cc	Down	Synaptic	GO:0099240	ENSRNOG00000011202	DEGs	3.16722	1.66322	Up	0.906789	0.981574	4.12682e-14	1.59786e-12	624.074	0.718299	0.256722	2.79797	0.00514255	0.0820015	0.0588222	-1.49007	0.00147296	0.0470119	243	3	176527516	protein_coding	Protein coding	Downregulated	Grm8,Chrna4,Glra1,Chrna3,Slc8a3,P2rx1,Shisa6,Nectin1,Prrt2	9
SD Del/+	Male	Chrna4	GO:0099572_postsynaptic_specialization	GOs_cc	Down	Synaptic	GO:0099572	ENSRNOG00000011202	DEGs	3.16722	1.66322	Up	0.906789	0.981574	4.12682e-14	1.59786e-12	624.074	0.718299	0.256722	2.79797	0.00514255	0.0820015	0.00198669	-2.84379	7.11979e-09	1.36344e-06	436	3	176527516	protein_coding	Protein coding	Downregulated	Chrna4,Plcb4,Glra1,Chrna3,Shisa6,Disc1,Samd14,Prrt2	8
SD Del/+	Male	Chrna4	GO:0099634_postsynaptic_specialization_membrane	GOs_cc	Down	Synaptic	GO:0099634	ENSRNOG00000011202	DEGs	3.16722	1.66322	Up	0.906789	0.981574	4.12682e-14	1.59786e-12	624.074	0.718299	0.256722	2.79797	0.00514255	0.0820015	0.0330159	-1.73472	0.000279495	0.0125937	135	3	176527516	protein_coding	Protein coding	Downregulated	Chrna4,Glra1,Chrna3,Shisa6	4
SD Del/+	Male	Chrna4	GO:0099699_integral_component_of_synaptic_membrane	GOs_cc	Down	Synaptic	GO:0099699	ENSRNOG00000011202	DEGs	3.16722	1.66322	Up	0.906789	0.981574	4.12682e-14	1.59786e-12	624.074	0.718299	0.256722	2.79797	0.00514255	0.0820015	0.0509613	-1.56939	0.00087178	0.0303538	226	3	176527516	protein_coding	Protein coding	Downregulated	Grm8,Chrna4,Glra1,Chrna3,Slc8a3,P2rx1,Shisa6,Nectin1,Prrt2	9
SD Del/+	Male	Chrna4	GO:0045055_regulated_exocytosis	GOs_bp	Down	Synaptic: Other pathways	GO:0045055	ENSRNOG00000011202	DEGs	3.16722	1.66322	Up	0.906789	0.981574	4.12682e-14	1.59786e-12	624.074	0.718299	0.256722	2.79797	0.00514255	0.0820015	0.0432027	-1.60733	0.000671312	0.0786401	259	3	176527516	protein_coding	Protein coding	Downregulated	Grm8,Chrna4,Chrna3,P2rx1,Doc2a,Coro1a,Prrt2	7
SD Del/+	Male	Chrna4	GO:0098962_regulation_of_postsynaptic_neurotransmitter_receptor_activity	GOs_bp	Down	Synaptic: Other pathways	GO:0098962	ENSRNOG00000011202	DEGs	3.16722	1.66322	Up	0.906789	0.981574	4.12682e-14	1.59786e-12	624.074	0.718299	0.256722	2.79797	0.00514255	0.0820015	0.0535527	-1.63706	0.000832542	0.0874477	15	3	176527516	protein_coding	Protein coding	Downregulated	Chrna4,Shisa6	2
SD Del/+	Male	Chrna4	GO:0045211_postsynaptic_membrane	GOs_cc	Down	Synaptic: Other pathways	GO:0045211	ENSRNOG00000011202	DEGs	3.16722	1.66322	Up	0.906789	0.981574	4.12682e-14	1.59786e-12	624.074	0.718299	0.256722	2.79797	0.00514255	0.0820015	0.00697922	-2.38659	9.74235e-07	0.000106609	342	3	176527516	protein_coding	Protein coding	Downregulated	Grm8,Chrna4,Glra1,Chrna3,Slc8a3,P2rx1,Shisa6,Disc1,Prrt2	9
SD Del/+	Male	Chrna4	GO:0097060_synaptic_membrane	GOs_cc	Down	Synaptic: Other pathways	GO:0097060	ENSRNOG00000011202	DEGs	3.16722	1.66322	Up	0.906789	0.981574	4.12682e-14	1.59786e-12	624.074	0.718299	0.256722	2.79797	0.00514255	0.0820015	0.00648413	-2.36444	1.19389e-06	0.000114315	473	3	176527516	protein_coding	Protein coding	Downregulated	Grm8,Chrna4,Glra1,Chrna3,Slc8a3,P2rx1,Shisa6,Disc1,Nectin1,Prrt2	10
SD Del/+	Male	Chrna4	GO:0098936_intrinsic_component_of_postsynaptic_membrane	GOs_cc	Down	Synaptic: Other pathways	GO:0098936	ENSRNOG00000011202	DEGs	3.16722	1.66322	Up	0.906789	0.981574	4.12682e-14	1.59786e-12	624.074	0.718299	0.256722	2.79797	0.00514255	0.0820015	0.0268793	-1.87216	9.59942e-05	0.00612763	178	3	176527516	protein_coding	Protein coding	Downregulated	Chrna4,Glra1,Chrna3,Slc8a3,P2rx1,Shisa6	6
SD Del/+	Male	Chrna4	GO:0098948_intrinsic_component_of_postsynaptic_specialization_membrane	GOs_cc	Down	Synaptic: Other pathways	GO:0098948	ENSRNOG00000011202	DEGs	3.16722	1.66322	Up	0.906789	0.981574	4.12682e-14	1.59786e-12	624.074	0.718299	0.256722	2.79797	0.00514255	0.0820015	0.0635458	-1.44558	0.00201233	0.0592863	110	3	176527516	protein_coding	Protein coding	Downregulated	Chrna4,Glra1,Chrna3,Shisa6	4
SD Del/+	Male	Chrna4	GO:0099055_integral_component_of_postsynaptic_membrane	GOs_cc	Down	Synaptic: Other pathways	GO:0099055	ENSRNOG00000011202	DEGs	3.16722	1.66322	Up	0.906789	0.981574	4.12682e-14	1.59786e-12	624.074	0.718299	0.256722	2.79797	0.00514255	0.0820015	0.0319156	-1.79678	0.00017235	0.00880133	168	3	176527516	protein_coding	Protein coding	Downregulated	Chrna4,Glra1,Chrna3,Slc8a3,P2rx1,Shisa6	6
SD Del/+	Male	Chrna4	GO:0099240_intrinsic_component_of_synaptic_membrane	GOs_cc	Down	Synaptic: Other pathways	GO:0099240	ENSRNOG00000011202	DEGs	3.16722	1.66322	Up	0.906789	0.981574	4.12682e-14	1.59786e-12	624.074	0.718299	0.256722	2.79797	0.00514255	0.0820015	0.0588222	-1.49007	0.00147296	0.0470119	243	3	176527516	protein_coding	Protein coding	Downregulated	Grm8,Chrna4,Glra1,Chrna3,Slc8a3,P2rx1,Shisa6,Nectin1,Prrt2	9
SD Del/+	Male	Chrna4	GO:0099572_postsynaptic_specialization	GOs_cc	Down	Synaptic: Other pathways	GO:0099572	ENSRNOG00000011202	DEGs	3.16722	1.66322	Up	0.906789	0.981574	4.12682e-14	1.59786e-12	624.074	0.718299	0.256722	2.79797	0.00514255	0.0820015	0.00198669	-2.84379	7.11979e-09	1.36344e-06	436	3	176527516	protein_coding	Protein coding	Downregulated	Chrna4,Plcb4,Glra1,Chrna3,Shisa6,Disc1,Samd14,Prrt2	8
SD Del/+	Male	Chrna4	GO:0099634_postsynaptic_specialization_membrane	GOs_cc	Down	Synaptic: Other pathways	GO:0099634	ENSRNOG00000011202	DEGs	3.16722	1.66322	Up	0.906789	0.981574	4.12682e-14	1.59786e-12	624.074	0.718299	0.256722	2.79797	0.00514255	0.0820015	0.0330159	-1.73472	0.000279495	0.0125937	135	3	176527516	protein_coding	Protein coding	Downregulated	Chrna4,Glra1,Chrna3,Shisa6	4
SD Del/+	Male	Chrna4	GO:0099699_integral_component_of_synaptic_membrane	GOs_cc	Down	Synaptic: Other pathways	GO:0099699	ENSRNOG00000011202	DEGs	3.16722	1.66322	Up	0.906789	0.981574	4.12682e-14	1.59786e-12	624.074	0.718299	0.256722	2.79797	0.00514255	0.0820015	0.0509613	-1.56939	0.00087178	0.0303538	226	3	176527516	protein_coding	Protein coding	Downregulated	Grm8,Chrna4,Glra1,Chrna3,Slc8a3,P2rx1,Shisa6,Nectin1,Prrt2	9
SD Del/+	Male	Cited1	GO:0030278_regulation_of_ossification	GOs_bp	Down	Connective-tissue cells	GO:0030278	ENSRNOG00000003189	DEGs	3.02163	1.59533	Up	0.898381	0.979528	2.07382e-13	5.76539e-12	25.1631	0.600236	0.292477	2.05225	0.0401454	0.238247	0.0284813	-1.72083	0.000304154	0.0576333	218	X	72128994	protein_coding	Protein coding	Downregulated	Kl,Ucma,Gli1,Calca,Cited1,Hand2,Mir137,Comp,Ptger4,Rflnb,Twist1,Bmp4,Mapk3	13
SD Del/+	Male	Cited1	GO:0030278_regulation_of_ossification	GOs_bp	Down	Morphogenesis & development	GO:0030278	ENSRNOG00000003189	DEGs	3.02163	1.59533	Up	0.898381	0.979528	2.07382e-13	5.76539e-12	25.1631	0.600236	0.292477	2.05225	0.0401454	0.238247	0.0284813	-1.72083	0.000304154	0.0576333	218	X	72128994	protein_coding	Protein coding	Downregulated	Kl,Ucma,Gli1,Calca,Cited1,Hand2,Mir137,Comp,Ptger4,Rflnb,Twist1,Bmp4,Mapk3	13
SD Del/+	Male	Colq	GO:0051668_localization_within_membrane	GOs_bp	Down	Channels and location signals	GO:0051668	ENSRNOG00000019615	DEGs	-1.49921	0.5842	Down	0.0860527	0.016143	3.2489e-13	8.2016e-12	10.1607	-0.867586	0.412439	-2.10355	0.0354175	0.222631	0.0343322	-1.76984	0.000210218	0.047149	184	16	7627603	protein_coding	Protein coding	Downregulated	Pigr,Shisa6,Colq	3
SD Del/+	Male	Colq	GO:0001941_postsynaptic_membrane_organization	GOs_bp	Down	Morphogenesis & development	GO:0001941	ENSRNOG00000019615	DEGs	-1.49921	0.5842	Down	0.0860527	0.016143	3.2489e-13	8.2016e-12	10.1607	-0.867586	0.412439	-2.10355	0.0354175	0.222631	0.0218232	-1.9917	4.46393e-05	0.018689	46	16	7627603	protein_coding	Protein coding	Downregulated	Gdnf,Shisa6,Colq	3
SD Del/+	Male	Colq	GO:0050807_regulation_of_synapse_organization	GOs_bp	Down	Morphogenesis & development	GO:0050807	ENSRNOG00000019615	DEGs	-1.49921	0.5842	Down	0.0860527	0.016143	3.2489e-13	8.2016e-12	10.1607	-0.867586	0.412439	-2.10355	0.0354175	0.222631	0.00990962	-2.27684	2.84875e-06	0.00447253	258	16	7627603	protein_coding	Protein coding	Downregulated	Cbln2,Sema3f,Slitrk6,Shisa6,Colq,Disc1,Nectin1,Taok2	8
SD Del/+	Male	Colq	GO:0050808_synapse_organization	GOs_bp	Down	Morphogenesis & development	GO:0050808	ENSRNOG00000019615	DEGs	-1.49921	0.5842	Down	0.0860527	0.016143	3.2489e-13	8.2016e-12	10.1607	-0.867586	0.412439	-2.10355	0.0354175	0.222631	0.00231508	-2.76808	1.68986e-08	0.000106123	450	16	7627603	protein_coding	Protein coding	Downregulated	Cbln2,Sema3f,Lmx1a,Slitrk6,Cdh1,Chat,Gdnf,Shisa6,Colq,Disc1,Nectin1,Taok2,Sez6l2	13
SD Del/+	Male	Colq	GO:0099173_postsynapse_organization	GOs_bp	Down	Morphogenesis & development	GO:0099173	ENSRNOG00000019615	DEGs	-1.49921	0.5842	Down	0.0860527	0.016143	3.2489e-13	8.2016e-12	10.1607	-0.867586	0.412439	-2.10355	0.0354175	0.222631	0.00531587	-2.52485	2.55186e-07	0.000801284	200	16	7627603	protein_coding	Protein coding	Downregulated	Sema3f,Gdnf,Shisa6,Colq	4
SD Del/+	Male	Colq	GO:0001941_postsynaptic_membrane_organization	GOs_bp	Down	Synaptic	GO:0001941	ENSRNOG00000019615	DEGs	-1.49921	0.5842	Down	0.0860527	0.016143	3.2489e-13	8.2016e-12	10.1607	-0.867586	0.412439	-2.10355	0.0354175	0.222631	0.0218232	-1.9917	4.46393e-05	0.018689	46	16	7627603	protein_coding	Protein coding	Downregulated	Gdnf,Shisa6,Colq	3
SD Del/+	Male	Colq	GO:0007416_synapse_assembly	GOs_bp	Down	Synaptic	GO:0007416	ENSRNOG00000019615	DEGs	-1.49921	0.5842	Down	0.0860527	0.016143	3.2489e-13	8.2016e-12	10.1607	-0.867586	0.412439	-2.10355	0.0354175	0.222631	0.0282327	-1.80719	0.00016004	0.0402021	171	16	7627603	protein_coding	Protein coding	Downregulated	Cbln2,Slitrk6,Cdh1,Colq,Nectin1	5
SD Del/+	Male	Colq	GO:0050803_regulation_of_synapse_structure_or_activity	GOs_bp	Down	Synaptic	GO:0050803	ENSRNOG00000019615	DEGs	-1.49921	0.5842	Down	0.0860527	0.016143	3.2489e-13	8.2016e-12	10.1607	-0.867586	0.412439	-2.10355	0.0354175	0.222631	0.0133192	-2.17468	7.26399e-06	0.00651683	268	16	7627603	protein_coding	Protein coding	Downregulated	Slc17a6,Cbln2,Sema3f,Slitrk6,Shisa6,Colq,Disc1,Nectin1,Taok2	9
SD Del/+	Male	Colq	GO:0050807_regulation_of_synapse_organization	GOs_bp	Down	Synaptic	GO:0050807	ENSRNOG00000019615	DEGs	-1.49921	0.5842	Down	0.0860527	0.016143	3.2489e-13	8.2016e-12	10.1607	-0.867586	0.412439	-2.10355	0.0354175	0.222631	0.00990962	-2.27684	2.84875e-06	0.00447253	258	16	7627603	protein_coding	Protein coding	Downregulated	Cbln2,Sema3f,Slitrk6,Shisa6,Colq,Disc1,Nectin1,Taok2	8
SD Del/+	Male	Colq	GO:0050808_synapse_organization	GOs_bp	Down	Synaptic	GO:0050808	ENSRNOG00000019615	DEGs	-1.49921	0.5842	Down	0.0860527	0.016143	3.2489e-13	8.2016e-12	10.1607	-0.867586	0.412439	-2.10355	0.0354175	0.222631	0.00231508	-2.76808	1.68986e-08	0.000106123	450	16	7627603	protein_coding	Protein coding	Downregulated	Cbln2,Sema3f,Lmx1a,Slitrk6,Cdh1,Chat,Gdnf,Shisa6,Colq,Disc1,Nectin1,Taok2,Sez6l2	13
SD Del/+	Male	Colq	GO:0051963_regulation_of_synapse_assembly	GOs_bp	Down	Synaptic	GO:0051963	ENSRNOG00000019615	DEGs	-1.49921	0.5842	Down	0.0860527	0.016143	3.2489e-13	8.2016e-12	10.1607	-0.867586	0.412439	-2.10355	0.0354175	0.222631	0.038601	-1.6899	0.000390481	0.0598102	110	16	7627603	protein_coding	Protein coding	Downregulated	Cbln2,Slitrk6,Colq,Nectin1	4
SD Del/+	Male	Colq	GO:0099173_postsynapse_organization	GOs_bp	Down	Synaptic	GO:0099173	ENSRNOG00000019615	DEGs	-1.49921	0.5842	Down	0.0860527	0.016143	3.2489e-13	8.2016e-12	10.1607	-0.867586	0.412439	-2.10355	0.0354175	0.222631	0.00531587	-2.52485	2.55186e-07	0.000801284	200	16	7627603	protein_coding	Protein coding	Downregulated	Sema3f,Gdnf,Shisa6,Colq	4
SD Del/+	Male	Colq	GO:0001941_postsynaptic_membrane_organization	GOs_bp	Down	Synaptic: Other pathways	GO:0001941	ENSRNOG00000019615	DEGs	-1.49921	0.5842	Down	0.0860527	0.016143	3.2489e-13	8.2016e-12	10.1607	-0.867586	0.412439	-2.10355	0.0354175	0.222631	0.0218232	-1.9917	4.46393e-05	0.018689	46	16	7627603	protein_coding	Protein coding	Downregulated	Gdnf,Shisa6,Colq	3
SD Del/+	Male	Colq	GO:0007416_synapse_assembly	GOs_bp	Down	Synaptic: Other pathways	GO:0007416	ENSRNOG00000019615	DEGs	-1.49921	0.5842	Down	0.0860527	0.016143	3.2489e-13	8.2016e-12	10.1607	-0.867586	0.412439	-2.10355	0.0354175	0.222631	0.0282327	-1.80719	0.00016004	0.0402021	171	16	7627603	protein_coding	Protein coding	Downregulated	Cbln2,Slitrk6,Cdh1,Colq,Nectin1	5
SD Del/+	Male	Colq	GO:0050803_regulation_of_synapse_structure_or_activity	GOs_bp	Down	Synaptic: Other pathways	GO:0050803	ENSRNOG00000019615	DEGs	-1.49921	0.5842	Down	0.0860527	0.016143	3.2489e-13	8.2016e-12	10.1607	-0.867586	0.412439	-2.10355	0.0354175	0.222631	0.0133192	-2.17468	7.26399e-06	0.00651683	268	16	7627603	protein_coding	Protein coding	Downregulated	Slc17a6,Cbln2,Sema3f,Slitrk6,Shisa6,Colq,Disc1,Nectin1,Taok2	9
SD Del/+	Male	Colq	GO:0050807_regulation_of_synapse_organization	GOs_bp	Down	Synaptic: Other pathways	GO:0050807	ENSRNOG00000019615	DEGs	-1.49921	0.5842	Down	0.0860527	0.016143	3.2489e-13	8.2016e-12	10.1607	-0.867586	0.412439	-2.10355	0.0354175	0.222631	0.00990962	-2.27684	2.84875e-06	0.00447253	258	16	7627603	protein_coding	Protein coding	Downregulated	Cbln2,Sema3f,Slitrk6,Shisa6,Colq,Disc1,Nectin1,Taok2	8
SD Del/+	Male	Colq	GO:0050808_synapse_organization	GOs_bp	Down	Synaptic: Other pathways	GO:0050808	ENSRNOG00000019615	DEGs	-1.49921	0.5842	Down	0.0860527	0.016143	3.2489e-13	8.2016e-12	10.1607	-0.867586	0.412439	-2.10355	0.0354175	0.222631	0.00231508	-2.76808	1.68986e-08	0.000106123	450	16	7627603	protein_coding	Protein coding	Downregulated	Cbln2,Sema3f,Lmx1a,Slitrk6,Cdh1,Chat,Gdnf,Shisa6,Colq,Disc1,Nectin1,Taok2,Sez6l2	13
SD Del/+	Male	Colq	GO:0051963_regulation_of_synapse_assembly	GOs_bp	Down	Synaptic: Other pathways	GO:0051963	ENSRNOG00000019615	DEGs	-1.49921	0.5842	Down	0.0860527	0.016143	3.2489e-13	8.2016e-12	10.1607	-0.867586	0.412439	-2.10355	0.0354175	0.222631	0.038601	-1.6899	0.000390481	0.0598102	110	16	7627603	protein_coding	Protein coding	Downregulated	Cbln2,Slitrk6,Colq,Nectin1	4
SD Del/+	Male	Colq	GO:0099173_postsynapse_organization	GOs_bp	Down	Synaptic: Other pathways	GO:0099173	ENSRNOG00000019615	DEGs	-1.49921	0.5842	Down	0.0860527	0.016143	3.2489e-13	8.2016e-12	10.1607	-0.867586	0.412439	-2.10355	0.0354175	0.222631	0.00531587	-2.52485	2.55186e-07	0.000801284	200	16	7627603	protein_coding	Protein coding	Downregulated	Sema3f,Gdnf,Shisa6,Colq	4
SD Del/+	Male	Comp	GO:0030278_regulation_of_ossification	GOs_bp	Down	Connective-tissue cells	GO:0030278	ENSRNOG00000048472	DEGs	-1.58736	0.666625	Down	0.119531	0.0245122	3.62731e-09	2.22169e-08	4.91848	-0.922461	0.671995	-1.37272	0.169839		0.0284813	-1.72083	0.000304154	0.0576333	218	16	20798437	protein_coding	Protein coding	Downregulated	Kl,Ucma,Gli1,Calca,Cited1,Hand2,Mir137,Comp,Ptger4,Rflnb,Twist1,Bmp4,Mapk3	13
SD Del/+	Male	Comp	GO:0030282_bone_mineralization	GOs_bp	Down	Connective-tissue cells	GO:0030282	ENSRNOG00000048472	DEGs	-1.58736	0.666625	Down	0.119531	0.0245122	3.62731e-09	2.22169e-08	4.91848	-0.922461	0.671995	-1.37272	0.169839		0.0413832	-1.60066	0.00073338	0.0794074	112	16	20798437	protein_coding	Protein coding	Downregulated	Kl,Comp,Rflnb,Twist1,Bmp4	5
SD Del/+	Male	Comp	GO:0030278_regulation_of_ossification	GOs_bp	Down	Morphogenesis & development	GO:0030278	ENSRNOG00000048472	DEGs	-1.58736	0.666625	Down	0.119531	0.0245122	3.62731e-09	2.22169e-08	4.91848	-0.922461	0.671995	-1.37272	0.169839		0.0284813	-1.72083	0.000304154	0.0576333	218	16	20798437	protein_coding	Protein coding	Downregulated	Kl,Ucma,Gli1,Calca,Cited1,Hand2,Mir137,Comp,Ptger4,Rflnb,Twist1,Bmp4,Mapk3	13
SD Del/+	Male	Comp	GO:0030282_bone_mineralization	GOs_bp	Down	Morphogenesis & development	GO:0030282	ENSRNOG00000048472	DEGs	-1.58736	0.666625	Down	0.119531	0.0245122	3.62731e-09	2.22169e-08	4.91848	-0.922461	0.671995	-1.37272	0.169839		0.0413832	-1.60066	0.00073338	0.0794074	112	16	20798437	protein_coding	Protein coding	Downregulated	Kl,Comp,Rflnb,Twist1,Bmp4	5
SD Del/+	Male	Comp	GO:0031214_biomineral_tissue_development	GOs_bp	Down	Morphogenesis & development	GO:0031214	ENSRNOG00000048472	DEGs	-1.58736	0.666625	Down	0.119531	0.0245122	3.62731e-09	2.22169e-08	4.91848	-0.922461	0.671995	-1.37272	0.169839		0.018841	-1.94349	5.56857e-05	0.0194281	152	16	20798437	protein_coding	Protein coding	Downregulated	Kl,Otop1,Comp,Tbx1,Rflnb,Nectin1,Twist1,Bmp4	8
SD Del/+	Male	Coro1a	GO:0006874_cellular_calcium_ion_homeostasis	GOs_bp	Down	Cardiovascular & homeostasis	GO:0006874	ENSRNOG00000019430	DEGs	-1.3993	0.484704	Down	0.0444585	0.00925799	1.71397e-20	1.45998e-17	2848.83	-1.0314	0.0772662	-13.3486	1.20632e-40	2.25778e-37	0.0316332	-1.77675	0.000193807	0.0450782	466	1	198123884	protein_coding	Protein coding	Downregulated	Calca,Slc8a3,Adra1b,Vdr,P2ry10,Il1b,Atp2c2,Cd52,Glp1r,Uts2r,Nmu,Gck,Ptger4,Npff,P2rx1,Cxcr1,Avp,Disc1,Bmp4,Bdkrb2,Coro1a	21
SD Del/+	Male	Coro1a	GO:0072503_cellular_divalent_inorganic_cation_homeostasis	GOs_bp	Down	Cardiovascular & homeostasis	GO:0072503	ENSRNOG00000019430	DEGs	-1.3993	0.484704	Down	0.0444585	0.00925799	1.71397e-20	1.45998e-17	2848.83	-1.0314	0.0772662	-13.3486	1.20632e-40	2.25778e-37	0.0217043	-1.9497	4.94043e-05	0.0193912	491	1	198123884	protein_coding	Protein coding	Downregulated	Calca,Slc8a3,Adra1b,Vdr,P2ry10,Il1b,Atp2c2,Cd52,Glp1r,Uts2r,Nmu,Gck,Ptger4,Npff,P2rx1,Slc30a8,Cxcr1,Slc39a12,Avp,Disc1,Bmp4,Bdkrb2,Coro1a	23
SD Del/+	Male	Coro1a	GO:0050918_positive_chemotaxis	GOs_bp	Down	Channels and location signals	GO:0050918	ENSRNOG00000019430	DEGs	-1.3993	0.484704	Down	0.0444585	0.00925799	1.71397e-20	1.45998e-17	2848.83	-1.0314	0.0772662	-13.3486	1.20632e-40	2.25778e-37	0.0421886	-1.73231	0.000299938	0.0576333	57	1	198123884	protein_coding	Protein coding	Downregulated	Lgals3,Bmp4,Coro1a	3
SD Del/+	Male	Coro1a	GO:0070588_calcium_ion_transmembrane_transport	GOs_bp	Down	Channels and location signals	GO:0070588	ENSRNOG00000019430	DEGs	-1.3993	0.484704	Down	0.0444585	0.00925799	1.71397e-20	1.45998e-17	2848.83	-1.0314	0.0772662	-13.3486	1.20632e-40	2.25778e-37	0.030867	-1.81159	0.000149916	0.0393294	303	1	198123884	protein_coding	Protein coding	Downregulated	Kcne2,Slc8a3,Atp2c2,Glp1r,Calhm1,Cacng6,Bmp4,Coro1a	8
SD Del/+	Male	Coro1a	GO:0051480_regulation_of_cytosolic_calcium_ion_concentration	GOs_bp	Down	Compounds binding	GO:0051480	ENSRNOG00000019430	DEGs	-1.3993	0.484704	Down	0.0444585	0.00925799	1.71397e-20	1.45998e-17	2848.83	-1.0314	0.0772662	-13.3486	1.20632e-40	2.25778e-37	0.0429908	-1.61826	0.00061657	0.0761987	378	1	198123884	protein_coding	Protein coding	Downregulated	Calca,Slc8a3,Adra1b,P2ry10,Il1b,Cd52,Glp1r,Uts2r,Nmu,Gck,Ptger4,Npff,P2rx1,Cxcr1,Avp,Bmp4,Bdkrb2,Coro1a	18
SD Del/+	Male	Coro1a	GO:0050918_positive_chemotaxis	GOs_bp	Down	Host response & defense	GO:0050918	ENSRNOG00000019430	DEGs	-1.3993	0.484704	Down	0.0444585	0.00925799	1.71397e-20	1.45998e-17	2848.83	-1.0314	0.0772662	-13.3486	1.20632e-40	2.25778e-37	0.0421886	-1.73231	0.000299938	0.0576333	57	1	198123884	protein_coding	Protein coding	Downregulated	Lgals3,Bmp4,Coro1a	3
SD Del/+	Male	Coro1a	GO:0045055_regulated_exocytosis	GOs_bp	Down	Metabolism	GO:0045055	ENSRNOG00000019430	DEGs	-1.3993	0.484704	Down	0.0444585	0.00925799	1.71397e-20	1.45998e-17	2848.83	-1.0314	0.0772662	-13.3486	1.20632e-40	2.25778e-37	0.0432027	-1.60733	0.000671312	0.0786401	259	1	198123884	protein_coding	Protein coding	Downregulated	Grm8,Chrna4,Chrna3,P2rx1,Doc2a,Coro1a,Prrt2	7
SD Del/+	Male	Coro1a	GO:0045055_regulated_exocytosis	GOs_bp	Down	Synaptic	GO:0045055	ENSRNOG00000019430	DEGs	-1.3993	0.484704	Down	0.0444585	0.00925799	1.71397e-20	1.45998e-17	2848.83	-1.0314	0.0772662	-13.3486	1.20632e-40	2.25778e-37	0.0432027	-1.60733	0.000671312	0.0786401	259	1	198123884	protein_coding	Protein coding	Downregulated	Grm8,Chrna4,Chrna3,P2rx1,Doc2a,Coro1a,Prrt2	7
SD Del/+	Male	Coro1a	GO:0045055_regulated_exocytosis	GOs_bp	Down	Synaptic: Other pathways	GO:0045055	ENSRNOG00000019430	DEGs	-1.3993	0.484704	Down	0.0444585	0.00925799	1.71397e-20	1.45998e-17	2848.83	-1.0314	0.0772662	-13.3486	1.20632e-40	2.25778e-37	0.0432027	-1.60733	0.000671312	0.0786401	259	1	198123884	protein_coding	Protein coding	Downregulated	Grm8,Chrna4,Chrna3,P2rx1,Doc2a,Coro1a,Prrt2	7
SD Del/+	Male	Cox6a2	GO:0098800_inner_mitochondrial_membrane_protein_complex	GOs_cc	Up	Cell Structure & organelles	GO:0098800	ENSRNOG00000019851	DEGs	4.12129	2.0431	Up	0.907088	0.981644	8.75992e-09	4.85234e-08	9.90076	1.27862	0.609458	2.09796	0.0359091		0.00711742	1.68369	0.000494049	0.0210245	124	1	199624037	protein_coding	Protein coding	Downregulated	Cox6a2	1
SD Del/+	Male	Cox6a2	GO:0005746_mitochondrial_respiratory_chain	GOs_cc	Up	Enzymes activity	GO:0005746	ENSRNOG00000019851	DEGs	4.12129	2.0431	Up	0.907088	0.981644	8.75992e-09	4.85234e-08	9.90076	1.27862	0.609458	2.09796	0.0359091		0.0135646	1.67102	0.000558013	0.0224967	81	1	199624037	protein_coding	Protein coding	Downregulated	Cox6a2	1
SD Del/+	Male	Cox6a2	GO:0070469_respiratory_chain	GOs_cc	Up	Enzymes activity	GO:0070469	ENSRNOG00000019851	DEGs	4.12129	2.0431	Up	0.907088	0.981644	8.75992e-09	4.85234e-08	9.90076	1.27862	0.609458	2.09796	0.0359091		0.0168657	1.61962	0.000737249	0.0237031	88	1	199624037	protein_coding	Protein coding	Downregulated	Cox6a2,Cox8b	2
SD Del/+	Male	Cox6a2	GO:0098803_respiratory_chain_complex	GOs_cc	Up	Enzymes activity	GO:0098803	ENSRNOG00000019851	DEGs	4.12129	2.0431	Up	0.907088	0.981644	8.75992e-09	4.85234e-08	9.90076	1.27862	0.609458	2.09796	0.0359091		0.00870929	1.80783	0.000224344	0.0132477	78	1	199624037	protein_coding	Protein coding	Downregulated	Cox6a2,Cox8b	2
SD Del/+	Male	Cox6a2	GO:0005746_mitochondrial_respiratory_chain	GOs_cc	Up	Metabolism	GO:0005746	ENSRNOG00000019851	DEGs	4.12129	2.0431	Up	0.907088	0.981644	8.75992e-09	4.85234e-08	9.90076	1.27862	0.609458	2.09796	0.0359091		0.0135646	1.67102	0.000558013	0.0224967	81	1	199624037	protein_coding	Protein coding	Downregulated	Cox6a2	1
SD Del/+	Male	Cox6a2	GO:0070469_respiratory_chain	GOs_cc	Up	Metabolism	GO:0070469	ENSRNOG00000019851	DEGs	4.12129	2.0431	Up	0.907088	0.981644	8.75992e-09	4.85234e-08	9.90076	1.27862	0.609458	2.09796	0.0359091		0.0168657	1.61962	0.000737249	0.0237031	88	1	199624037	protein_coding	Protein coding	Downregulated	Cox6a2,Cox8b	2
SD Del/+	Male	Cox6a2	GO:0098803_respiratory_chain_complex	GOs_cc	Up	Metabolism	GO:0098803	ENSRNOG00000019851	DEGs	4.12129	2.0431	Up	0.907088	0.981644	8.75992e-09	4.85234e-08	9.90076	1.27862	0.609458	2.09796	0.0359091		0.00870929	1.80783	0.000224344	0.0132477	78	1	199624037	protein_coding	Protein coding	Downregulated	Cox6a2,Cox8b	2
SD Del/+	Male	Cox6a2	GO:0005746_mitochondrial_respiratory_chain	GOs_cc	Up	Mitochondria	GO:0005746	ENSRNOG00000019851	DEGs	4.12129	2.0431	Up	0.907088	0.981644	8.75992e-09	4.85234e-08	9.90076	1.27862	0.609458	2.09796	0.0359091		0.0135646	1.67102	0.000558013	0.0224967	81	1	199624037	protein_coding	Protein coding	Downregulated	Cox6a2	1
SD Del/+	Male	Cox6a2	GO:0044455_mitochondrial_membrane_part	GOs_cc	Up	Mitochondria	GO:0044455	ENSRNOG00000019851	DEGs	1.03076	2.0431	Up	0.907088	0.981644	8.75992e-09	4.85234e-08	9.90076	1.27862	0.609458	2.09796	0.0359091		0.0112708	1.44225	0.00219275	0.054182	220	1	199624037	protein_coding	Protein coding	Downregulated	Cox6a2,Cox6b2	2
SD Del/+	Male	Cox6a2	GO:0098798_mitochondrial_protein_complex	GOs_cc	Up	Mitochondria	GO:0098798	ENSRNOG00000019851	DEGs	4.12129	2.0431	Up	0.907088	0.981644	8.75992e-09	4.85234e-08	9.90076	1.27862	0.609458	2.09796	0.0359091		0.00022517	2.63921	1.12811e-07	6.55342e-05	248	1	199624037	protein_coding	Protein coding	Downregulated	Cox6a2	1
SD Del/+	Male	Cox6a2	GO:0098800_inner_mitochondrial_membrane_protein_complex	GOs_cc	Up	Mitochondria	GO:0098800	ENSRNOG00000019851	DEGs	4.12129	2.0431	Up	0.907088	0.981644	8.75992e-09	4.85234e-08	9.90076	1.27862	0.609458	2.09796	0.0359091		0.00711742	1.68369	0.000494049	0.0210245	124	1	199624037	protein_coding	Protein coding	Downregulated	Cox6a2	1
SD Del/+	Male	Cox6b2	GO:0044455_mitochondrial_membrane_part	GOs_cc	Up	Mitochondria	GO:0044455	ENSRNOG00000038616	DEGs	-0.568081	0.674514	Down	0.11017	0.0218684	7.98907e-14	2.70207e-12	27.0442	-0.497034	0.255126	-1.94819	0.0513923	0.270792	0.0112708	1.44225	0.00219275	0.054182	220	1	72661211	protein_coding	Protein coding	Downregulated	Cox6a2,Cox6b2	2
SD Del/+	Male	Cox8b	GO:0070469_respiratory_chain	GOs_cc	Up	Enzymes activity	GO:0070469	ENSRNOG00000014656	DEGs	3.88976	1.95968	Up	0.92314	0.985059	3.99218e-12	6.39834e-11	6.25883	1.08026	0.555212	1.94566	0.0516951		0.0168657	1.61962	0.000737249	0.0237031	88	1	213648787	protein_coding	Protein coding	Downregulated	Cox6a2,Cox8b	2
SD Del/+	Male	Cox8b	GO:0098803_respiratory_chain_complex	GOs_cc	Up	Enzymes activity	GO:0098803	ENSRNOG00000014656	DEGs	3.88976	1.95968	Up	0.92314	0.985059	3.99218e-12	6.39834e-11	6.25883	1.08026	0.555212	1.94566	0.0516951		0.00870929	1.80783	0.000224344	0.0132477	78	1	213648787	protein_coding	Protein coding	Downregulated	Cox6a2,Cox8b	2
SD Del/+	Male	Cox8b	GO:0070469_respiratory_chain	GOs_cc	Up	Metabolism	GO:0070469	ENSRNOG00000014656	DEGs	3.88976	1.95968	Up	0.92314	0.985059	3.99218e-12	6.39834e-11	6.25883	1.08026	0.555212	1.94566	0.0516951		0.0168657	1.61962	0.000737249	0.0237031	88	1	213648787	protein_coding	Protein coding	Downregulated	Cox6a2,Cox8b	2
SD Del/+	Male	Cox8b	GO:0098803_respiratory_chain_complex	GOs_cc	Up	Metabolism	GO:0098803	ENSRNOG00000014656	DEGs	3.88976	1.95968	Up	0.92314	0.985059	3.99218e-12	6.39834e-11	6.25883	1.08026	0.555212	1.94566	0.0516951		0.00870929	1.80783	0.000224344	0.0132477	78	1	213648787	protein_coding	Protein coding	Downregulated	Cox6a2,Cox8b	2
SD Del/+	Male	Cpg1	GO:0048167_regulation_of_synaptic_plasticity	GOs_bp	Down	Synaptic	GO:0048167	ENSRNOG00000060278	DEGs	-1.47665	0.562332	Down	0.081576	0.0152355	3.41592e-14	1.40291e-12	3.08557	-1.24681	0.77051	-1.61816	0.105629		0.00595789	-2.30164	2.29351e-06	0.00447253	295	6	123034304	protein_coding	Protein coding	Downregulated	Slc8a3,Ntf4,Mir760,Mir137,Cpg1,Shisa6,Prrt2	7
SD Del/+	Male	Cpg1	GO:0048168_regulation_of_neuronal_synaptic_plasticity	GOs_bp	Down	Synaptic	GO:0048168	ENSRNOG00000060278	DEGs	-1.47665	0.562332	Down	0.081576	0.0152355	3.41592e-14	1.40291e-12	3.08557	-1.24681	0.77051	-1.61816	0.105629		0.0148066	-2.13824	1.18458e-05	0.00929892	74	6	123034304	protein_coding	Protein coding	Downregulated	Cpg1,Shisa6	2
SD Del/+	Male	Cpg1	GO:0048167_regulation_of_synaptic_plasticity	GOs_bp	Down	Synaptic: Other pathways	GO:0048167	ENSRNOG00000060278	DEGs	-1.47665	0.562332	Down	0.081576	0.0152355	3.41592e-14	1.40291e-12	3.08557	-1.24681	0.77051	-1.61816	0.105629		0.00595789	-2.30164	2.29351e-06	0.00447253	295	6	123034304	protein_coding	Protein coding	Downregulated	Slc8a3,Ntf4,Mir760,Mir137,Cpg1,Shisa6,Prrt2	7
SD Del/+	Male	Cpg1	GO:0048168_regulation_of_neuronal_synaptic_plasticity	GOs_bp	Down	Synaptic: Other pathways	GO:0048168	ENSRNOG00000060278	DEGs	-1.47665	0.562332	Down	0.081576	0.0152355	3.41592e-14	1.40291e-12	3.08557	-1.24681	0.77051	-1.61816	0.105629		0.0148066	-2.13824	1.18458e-05	0.00929892	74	6	123034304	protein_coding	Protein coding	Downregulated	Cpg1,Shisa6	2
SD Del/+	Male	Cxcr1	GO:0006874_cellular_calcium_ion_homeostasis	GOs_bp	Down	Cardiovascular & homeostasis	GO:0006874	ENSRNOG00000048239	DEGs	-1.50502	0.589781	Down	0.0874585	0.0164374	6.60586e-13	1.47075e-11	21.2041	-0.660111	0.312624	-2.11151	0.0347281	0.220425	0.0316332	-1.77675	0.000193807	0.0450782	466	9	81466332	protein_coding	Protein coding	Downregulated	Calca,Slc8a3,Adra1b,Vdr,P2ry10,Il1b,Atp2c2,Cd52,Glp1r,Uts2r,Nmu,Gck,Ptger4,Npff,P2rx1,Cxcr1,Avp,Disc1,Bmp4,Bdkrb2,Coro1a	21
SD Del/+	Male	Cxcr1	GO:0072503_cellular_divalent_inorganic_cation_homeostasis	GOs_bp	Down	Cardiovascular & homeostasis	GO:0072503	ENSRNOG00000048239	DEGs	-1.50502	0.589781	Down	0.0874585	0.0164374	6.60586e-13	1.47075e-11	21.2041	-0.660111	0.312624	-2.11151	0.0347281	0.220425	0.0217043	-1.9497	4.94043e-05	0.0193912	491	9	81466332	protein_coding	Protein coding	Downregulated	Calca,Slc8a3,Adra1b,Vdr,P2ry10,Il1b,Atp2c2,Cd52,Glp1r,Uts2r,Nmu,Gck,Ptger4,Npff,P2rx1,Slc30a8,Cxcr1,Slc39a12,Avp,Disc1,Bmp4,Bdkrb2,Coro1a	23
SD Del/+	Male	Cxcr1	GO:0051480_regulation_of_cytosolic_calcium_ion_concentration	GOs_bp	Down	Compounds binding	GO:0051480	ENSRNOG00000048239	DEGs	-1.50502	0.589781	Down	0.0874585	0.0164374	6.60586e-13	1.47075e-11	21.2041	-0.660111	0.312624	-2.11151	0.0347281	0.220425	0.0429908	-1.61826	0.00061657	0.0761987	378	9	81466332	protein_coding	Protein coding	Downregulated	Calca,Slc8a3,Adra1b,P2ry10,Il1b,Cd52,Glp1r,Uts2r,Nmu,Gck,Ptger4,Npff,P2rx1,Cxcr1,Avp,Bmp4,Bdkrb2,Coro1a	18
SD Del/+	Male	Cysltr2	rno04020_Calcium_signaling_pathway	KEGG	Down	Signaling pathways	rno04020	ENSRNOG00000015042	DEGs	-1.48966	0.574986	Down	0.0846649	0.0158569	9.17875e-15	5.08679e-13	8.3556	-0.846445	0.425595	-1.98885	0.046718		0.0196056	-2.03045	2.61635e-05	0.00586063	189	15	54905274	protein_coding	Protein coding	Downregulated	Plcb4,Slc8a3,Adra1b,P2rx1,Cysltr2,Bdkrb2	6
SD Del/+	Male	Diaph3	rno04810_Regulation_of_actin_cytoskeleton	KEGG	Down	Cell Structure & organelles	rno04810	ENSRNOG00000008986	DEGs	2.81516	1.49322	Up	0.884653	0.975773	2.07633e-14	9.56984e-13	19.3762	0.648491	0.273292	2.37289	0.0176495	0.154849	0.0467216	-1.61531	0.000637561	0.0357034	205	15	70039424	protein_coding	Protein coding	Downregulated	Itgb6,Diaph3,Bdkrb2,Mapk3	4
SD Del/+	Male	Disc1	GO:0006874_cellular_calcium_ion_homeostasis	GOs_bp	Down	Cardiovascular & homeostasis	GO:0006874	ENSRNOG00000019779	DEGs	-1.55896	0.640581	Down	0.102055	0.0197754	1.46145e-19	7.46931e-17	54.8723	-0.653657	0.167291	-3.9073	9.3333e-05	0.00982997	0.0316332	-1.77675	0.000193807	0.0450782	466	19	57820260	protein_coding	Protein coding	Downregulated	Calca,Slc8a3,Adra1b,Vdr,P2ry10,Il1b,Atp2c2,Cd52,Glp1r,Uts2r,Nmu,Gck,Ptger4,Npff,P2rx1,Cxcr1,Avp,Disc1,Bmp4,Bdkrb2,Coro1a	21
SD Del/+	Male	Disc1	GO:0072503_cellular_divalent_inorganic_cation_homeostasis	GOs_bp	Down	Cardiovascular & homeostasis	GO:0072503	ENSRNOG00000019779	DEGs	-1.55896	0.640581	Down	0.102055	0.0197754	1.46145e-19	7.46931e-17	54.8723	-0.653657	0.167291	-3.9073	9.3333e-05	0.00982997	0.0217043	-1.9497	4.94043e-05	0.0193912	491	19	57820260	protein_coding	Protein coding	Downregulated	Calca,Slc8a3,Adra1b,Vdr,P2ry10,Il1b,Atp2c2,Cd52,Glp1r,Uts2r,Nmu,Gck,Ptger4,Npff,P2rx1,Slc30a8,Cxcr1,Slc39a12,Avp,Disc1,Bmp4,Bdkrb2,Coro1a	23
SD Del/+	Male	Disc1	GO:0021801_cerebral_cortex_radial_glia_guided_migration	GOs_bp	Down	Cell Structure & organelles	GO:0021801	ENSRNOG00000019779	DEGs	-1.55896	0.640581	Down	0.102055	0.0197754	1.46145e-19	7.46931e-17	54.8723	-0.653657	0.167291	-3.9073	9.3333e-05	0.00982997	0.0426355	-1.73987	0.000362722	0.0598102	23	19	57820260	protein_coding	Protein coding	Downregulated	Disc1	1
SD Del/+	Male	Disc1	GO:0030031_cell_projection_assembly	GOs_bp	Up	Cell Structure & organelles	GO:0030031	ENSRNOG00000019779	DEGs	-1.55896	0.640581	Down	0.102055	0.0197754	1.46145e-19	7.46931e-17	54.8723	-0.653657	0.167291	-3.9073	9.3333e-05	0.00982997	0.00953067	1.9412	5.46726e-05	0.0490492	474	19	57820260	protein_coding	Protein coding	Downregulated	Prkcd,Tacstd2,Klf5,Spag6l,Hnf4a,Disc1	6
SD Del/+	Male	Disc1	GO:0044782_cilium_organization	GOs_bp	Up	Cell Structure & organelles	GO:0044782	ENSRNOG00000019779	DEGs	-0.642547	0.640581	Down	0.102055	0.0197754	1.46145e-19	7.46931e-17	54.8723	-0.653657	0.167291	-3.9073	9.3333e-05	0.00982997	0.000798775	2.84321	8.14123e-09	5.11269e-05	305	19	57820260	protein_coding	Protein coding	Downregulated	Spag6l,Disc1	2
SD Del/+	Male	Disc1	GO:0060271_cilium_assembly	GOs_bp	Up	Cell Structure & organelles	GO:0060271	ENSRNOG00000019779	DEGs	-0.642547	0.640581	Down	0.102055	0.0197754	1.46145e-19	7.46931e-17	54.8723	-0.653657	0.167291	-3.9073	9.3333e-05	0.00982997	0.0012565	2.73163	2.88485e-08	9.05844e-05	280	19	57820260	protein_coding	Protein coding	Downregulated	Spag6l,Disc1	2
SD Del/+	Male	Disc1	GO:0120031_plasma_membrane_bounded_cell_projection_assembly	GOs_bp	Up	Cell Structure & organelles	GO:0120031	ENSRNOG00000019779	DEGs	-1.55896	0.640581	Down	0.102055	0.0197754	1.46145e-19	7.46931e-17	54.8723	-0.653657	0.167291	-3.9073	9.3333e-05	0.00982997	0.00921037	1.95301	4.97572e-05	0.0490492	462	19	57820260	protein_coding	Protein coding	Downregulated	Prkcd,Tacstd2,Klf5,Spag6l,Hnf4a,Disc1	6
SD Del/+	Male	Disc1	GO:0005813_centrosome	GOs_cc	Up	Cell Structure & organelles	GO:0005813	ENSRNOG00000019779	DEGs	-1.55896	0.640581	Down	0.102055	0.0197754	1.46145e-19	7.46931e-17	54.8723	-0.653657	0.167291	-3.9073	9.3333e-05	0.00982997	0.0113315	2.26738	2.9969e-06	0.000382604	479	19	57820260	protein_coding	Protein coding	Downregulated	Itgb6,Disc1	2
SD Del/+	Male	Disc1	GO:0036064_ciliary_basal_body	GOs_cc	Up	Cell Structure & organelles	GO:0036064	ENSRNOG00000019779	DEGs	-0.642547	0.640581	Down	0.102055	0.0197754	1.46145e-19	7.46931e-17	54.8723	-0.653657	0.167291	-3.9073	9.3333e-05	0.00982997	0.0331598	1.76343	0.00022483	0.0132477	137	19	57820260	protein_coding	Protein coding	Downregulated	Mlf1,RGD1561795,Disc1	3
SD Del/+	Male	Disc1	GO:0044441_ciliary_part	GOs_cc	Up	Cell Structure & organelles	GO:0044441	ENSRNOG00000019779	DEGs	-0.642547	0.640581	Down	0.102055	0.0197754	1.46145e-19	7.46931e-17	54.8723	-0.653657	0.167291	-3.9073	9.3333e-05	0.00982997	0.00405088	2.33997	1.57579e-06	0.000241411	424	19	57820260	protein_coding	Protein coding	Downregulated	Gli1,Mlf1,Spag6l,Akap14,RGD1561795,Cd52,Tctex1d4,Rho,AC123144.1,Rgs9bp,Disc1,Aldoa	12
SD Del/+	Male	Disc1	GO:0097546_ciliary_base	GOs_cc	Up	Cell Structure & organelles	GO:0097546	ENSRNOG00000019779	DEGs	-1.55896	0.640581	Down	0.102055	0.0197754	1.46145e-19	7.46931e-17	54.8723	-0.653657	0.167291	-3.9073	9.3333e-05	0.00982997	0.0538833	1.52199	0.00143249	0.0378376	33	19	57820260	protein_coding	Protein coding	Downregulated	Mlf1,RGD1561795,Disc1	3
SD Del/+	Male	Disc1	GO:0005875_microtubule_associated_complex	GOs_cc	Up	Fibers and cytoskeleton	GO:0005875	ENSRNOG00000019779	DEGs	-1.55896	0.640581	Down	0.102055	0.0197754	1.46145e-19	7.46931e-17	54.8723	-0.653657	0.167291	-3.9073	9.3333e-05	0.00982997	0.0648353	1.42458	0.00228109	0.0546036	125	19	57820260	protein_coding	Protein coding	Downregulated	Disc1,Kif22	2
SD Del/+	Male	Disc1	GO:0016358_dendrite_development	GOs_bp	Down	Morphogenesis & development	GO:0016358	ENSRNOG00000019779	DEGs	-1.55896	0.640581	Down	0.102055	0.0197754	1.46145e-19	7.46931e-17	54.8723	-0.653657	0.167291	-3.9073	9.3333e-05	0.00982997	0.0353857	-1.71048	0.000322426	0.0576333	288	19	57820260	protein_coding	Protein coding	Downregulated	Sema3a,Chrna3,Chat,Disc1,Foxo6,Taok2	6
SD Del/+	Male	Disc1	GO:0021700_developmental_maturation	GOs_bp	Down	Morphogenesis & development	GO:0021700	ENSRNOG00000019779	DEGs	-1.55896	0.640581	Down	0.102055	0.0197754	1.46145e-19	7.46931e-17	54.8723	-0.653657	0.167291	-3.9073	9.3333e-05	0.00982997	0.0182322	-2.03701	2.41802e-05	0.0138047	296	19	57820260	protein_coding	Protein coding	Downregulated	Cdkn1a,Il21,Tbx6,Epha8,Klf2,Hes5,Disc1,Rflnb,Kcnip2,Neurog2,Sez6l2	11
SD Del/+	Male	Disc1	GO:0021801_cerebral_cortex_radial_glia_guided_migration	GOs_bp	Down	Morphogenesis & development	GO:0021801	ENSRNOG00000019779	DEGs	-1.55896	0.640581	Down	0.102055	0.0197754	1.46145e-19	7.46931e-17	54.8723	-0.653657	0.167291	-3.9073	9.3333e-05	0.00982997	0.0426355	-1.73987	0.000362722	0.0598102	23	19	57820260	protein_coding	Protein coding	Downregulated	Disc1	1
SD Del/+	Male	Disc1	GO:0022030_telencephalon_glial_cell_migration	GOs_bp	Down	Morphogenesis & development	GO:0022030	ENSRNOG00000019779	DEGs	-1.55896	0.640581	Down	0.102055	0.0197754	1.46145e-19	7.46931e-17	54.8723	-0.653657	0.167291	-3.9073	9.3333e-05	0.00982997	0.0426355	-1.73987	0.000362722	0.0598102	23	19	57820260	protein_coding	Protein coding	Downregulated	Disc1	1
SD Del/+	Male	Disc1	GO:0050807_regulation_of_synapse_organization	GOs_bp	Down	Morphogenesis & development	GO:0050807	ENSRNOG00000019779	DEGs	-1.55896	0.640581	Down	0.102055	0.0197754	1.46145e-19	7.46931e-17	54.8723	-0.653657	0.167291	-3.9073	9.3333e-05	0.00982997	0.00990962	-2.27684	2.84875e-06	0.00447253	258	19	57820260	protein_coding	Protein coding	Downregulated	Cbln2,Sema3f,Slitrk6,Shisa6,Colq,Disc1,Nectin1,Taok2	8
SD Del/+	Male	Disc1	GO:0050808_synapse_organization	GOs_bp	Down	Morphogenesis & development	GO:0050808	ENSRNOG00000019779	DEGs	-1.55896	0.640581	Down	0.102055	0.0197754	1.46145e-19	7.46931e-17	54.8723	-0.653657	0.167291	-3.9073	9.3333e-05	0.00982997	0.00231508	-2.76808	1.68986e-08	0.000106123	450	19	57820260	protein_coding	Protein coding	Downregulated	Cbln2,Sema3f,Lmx1a,Slitrk6,Cdh1,Chat,Gdnf,Shisa6,Colq,Disc1,Nectin1,Taok2,Sez6l2	13
SD Del/+	Male	Disc1	GO:0044782_cilium_organization	GOs_bp	Up	Morphogenesis & development	GO:0044782	ENSRNOG00000019779	DEGs	-0.642547	0.640581	Down	0.102055	0.0197754	1.46145e-19	7.46931e-17	54.8723	-0.653657	0.167291	-3.9073	9.3333e-05	0.00982997	0.000798775	2.84321	8.14123e-09	5.11269e-05	305	19	57820260	protein_coding	Protein coding	Downregulated	Spag6l,Disc1	2
SD Del/+	Male	Disc1	GO:0007409_axonogenesis	GOs_bp	Down	Synaptic	GO:0007409	ENSRNOG00000019779	DEGs	-1.55896	0.640581	Down	0.102055	0.0197754	1.46145e-19	7.46931e-17	54.8723	-0.653657	0.167291	-3.9073	9.3333e-05	0.00982997	0.0292058	-1.78428	0.000183581	0.0443419	438	19	57820260	protein_coding	Protein coding	Downregulated	Shox2,Sema3f,Lmx1a,Sema3a,Slitrk6,Ocm2,Vax1,Lhx3,Gdnf,Nkx6-1,Epha8,Disc1,Nectin1,Neurog2,Taok2	15
SD Del/+	Male	Disc1	GO:0016358_dendrite_development	GOs_bp	Down	Synaptic	GO:0016358	ENSRNOG00000019779	DEGs	-1.55896	0.640581	Down	0.102055	0.0197754	1.46145e-19	7.46931e-17	54.8723	-0.653657	0.167291	-3.9073	9.3333e-05	0.00982997	0.0353857	-1.71048	0.000322426	0.0576333	288	19	57820260	protein_coding	Protein coding	Downregulated	Sema3a,Chrna3,Chat,Disc1,Foxo6,Taok2	6
SD Del/+	Male	Disc1	GO:0050803_regulation_of_synapse_structure_or_activity	GOs_bp	Down	Synaptic	GO:0050803	ENSRNOG00000019779	DEGs	-1.55896	0.640581	Down	0.102055	0.0197754	1.46145e-19	7.46931e-17	54.8723	-0.653657	0.167291	-3.9073	9.3333e-05	0.00982997	0.0133192	-2.17468	7.26399e-06	0.00651683	268	19	57820260	protein_coding	Protein coding	Downregulated	Slc17a6,Cbln2,Sema3f,Slitrk6,Shisa6,Colq,Disc1,Nectin1,Taok2	9
SD Del/+	Male	Disc1	GO:0050807_regulation_of_synapse_organization	GOs_bp	Down	Synaptic	GO:0050807	ENSRNOG00000019779	DEGs	-1.55896	0.640581	Down	0.102055	0.0197754	1.46145e-19	7.46931e-17	54.8723	-0.653657	0.167291	-3.9073	9.3333e-05	0.00982997	0.00990962	-2.27684	2.84875e-06	0.00447253	258	19	57820260	protein_coding	Protein coding	Downregulated	Cbln2,Sema3f,Slitrk6,Shisa6,Colq,Disc1,Nectin1,Taok2	8
SD Del/+	Male	Disc1	GO:0050808_synapse_organization	GOs_bp	Down	Synaptic	GO:0050808	ENSRNOG00000019779	DEGs	-1.55896	0.640581	Down	0.102055	0.0197754	1.46145e-19	7.46931e-17	54.8723	-0.653657	0.167291	-3.9073	9.3333e-05	0.00982997	0.00231508	-2.76808	1.68986e-08	0.000106123	450	19	57820260	protein_coding	Protein coding	Downregulated	Cbln2,Sema3f,Lmx1a,Slitrk6,Cdh1,Chat,Gdnf,Shisa6,Colq,Disc1,Nectin1,Taok2,Sez6l2	13
SD Del/+	Male	Disc1	GO:0014069_postsynaptic_density	GOs_cc	Down	Synaptic	GO:0014069	ENSRNOG00000019779	DEGs	-1.55896	0.640581	Down	0.102055	0.0197754	1.46145e-19	7.46931e-17	54.8723	-0.653657	0.167291	-3.9073	9.3333e-05	0.00982997	0.0005676	-3.24743	4.92555e-11	1.88649e-08	402	19	57820260	protein_coding	Protein coding	Downregulated	Plcb4,Chrna3,Shisa6,Disc1,Samd14,Prrt2	6
SD Del/+	Male	Disc1	GO:0032279_asymmetric_synapse	GOs_cc	Down	Synaptic	GO:0032279	ENSRNOG00000019779	DEGs	-1.55896	0.640581	Down	0.102055	0.0197754	1.46145e-19	7.46931e-17	54.8723	-0.653657	0.167291	-3.9073	9.3333e-05	0.00982997	0.000655485	-3.20635	8.39443e-11	2.14338e-08	406	19	57820260	protein_coding	Protein coding	Downregulated	Plcb4,Chrna3,Shisa6,Disc1,Samd14,Prrt2	6
SD Del/+	Male	Disc1	GO:0045211_postsynaptic_membrane	GOs_cc	Down	Synaptic	GO:0045211	ENSRNOG00000019779	DEGs	-1.55896	0.640581	Down	0.102055	0.0197754	1.46145e-19	7.46931e-17	54.8723	-0.653657	0.167291	-3.9073	9.3333e-05	0.00982997	0.00697922	-2.38659	9.74235e-07	0.000106609	342	19	57820260	protein_coding	Protein coding	Downregulated	Grm8,Chrna4,Glra1,Chrna3,Slc8a3,P2rx1,Shisa6,Disc1,Prrt2	9
SD Del/+	Male	Disc1	GO:0097060_synaptic_membrane	GOs_cc	Down	Synaptic	GO:0097060	ENSRNOG00000019779	DEGs	-1.55896	0.640581	Down	0.102055	0.0197754	1.46145e-19	7.46931e-17	54.8723	-0.653657	0.167291	-3.9073	9.3333e-05	0.00982997	0.00648413	-2.36444	1.19389e-06	0.000114315	473	19	57820260	protein_coding	Protein coding	Downregulated	Grm8,Chrna4,Glra1,Chrna3,Slc8a3,P2rx1,Shisa6,Disc1,Nectin1,Prrt2	10
SD Del/+	Male	Disc1	GO:0098984_neuron_to_neuron_synapse	GOs_cc	Down	Synaptic	GO:0098984	ENSRNOG00000019779	DEGs	-1.55896	0.640581	Down	0.102055	0.0197754	1.46145e-19	7.46931e-17	54.8723	-0.653657	0.167291	-3.9073	9.3333e-05	0.00982997	0.000484447	-3.29736	2.51561e-11	1.88649e-08	430	19	57820260	protein_coding	Protein coding	Downregulated	Plcb4,Chrna3,Shisa6,Disc1,Samd14,Nectin1,Prrt2	7
SD Del/+	Male	Disc1	GO:0099572_postsynaptic_specialization	GOs_cc	Down	Synaptic	GO:0099572	ENSRNOG00000019779	DEGs	-1.55896	0.640581	Down	0.102055	0.0197754	1.46145e-19	7.46931e-17	54.8723	-0.653657	0.167291	-3.9073	9.3333e-05	0.00982997	0.00198669	-2.84379	7.11979e-09	1.36344e-06	436	19	57820260	protein_coding	Protein coding	Downregulated	Chrna4,Plcb4,Glra1,Chrna3,Shisa6,Disc1,Samd14,Prrt2	8
SD Del/+	Male	Disc1	GO:0007409_axonogenesis	GOs_bp	Down	Synaptic: Other pathways	GO:0007409	ENSRNOG00000019779	DEGs	-1.55896	0.640581	Down	0.102055	0.0197754	1.46145e-19	7.46931e-17	54.8723	-0.653657	0.167291	-3.9073	9.3333e-05	0.00982997	0.0292058	-1.78428	0.000183581	0.0443419	438	19	57820260	protein_coding	Protein coding	Downregulated	Shox2,Sema3f,Lmx1a,Sema3a,Slitrk6,Ocm2,Vax1,Lhx3,Gdnf,Nkx6-1,Epha8,Disc1,Nectin1,Neurog2,Taok2	15
SD Del/+	Male	Disc1	GO:0016358_dendrite_development	GOs_bp	Down	Synaptic: Other pathways	GO:0016358	ENSRNOG00000019779	DEGs	-1.55896	0.640581	Down	0.102055	0.0197754	1.46145e-19	7.46931e-17	54.8723	-0.653657	0.167291	-3.9073	9.3333e-05	0.00982997	0.0353857	-1.71048	0.000322426	0.0576333	288	19	57820260	protein_coding	Protein coding	Downregulated	Sema3a,Chrna3,Chat,Disc1,Foxo6,Taok2	6
SD Del/+	Male	Disc1	GO:0050803_regulation_of_synapse_structure_or_activity	GOs_bp	Down	Synaptic: Other pathways	GO:0050803	ENSRNOG00000019779	DEGs	-1.55896	0.640581	Down	0.102055	0.0197754	1.46145e-19	7.46931e-17	54.8723	-0.653657	0.167291	-3.9073	9.3333e-05	0.00982997	0.0133192	-2.17468	7.26399e-06	0.00651683	268	19	57820260	protein_coding	Protein coding	Downregulated	Slc17a6,Cbln2,Sema3f,Slitrk6,Shisa6,Colq,Disc1,Nectin1,Taok2	9
SD Del/+	Male	Disc1	GO:0050807_regulation_of_synapse_organization	GOs_bp	Down	Synaptic: Other pathways	GO:0050807	ENSRNOG00000019779	DEGs	-1.55896	0.640581	Down	0.102055	0.0197754	1.46145e-19	7.46931e-17	54.8723	-0.653657	0.167291	-3.9073	9.3333e-05	0.00982997	0.00990962	-2.27684	2.84875e-06	0.00447253	258	19	57820260	protein_coding	Protein coding	Downregulated	Cbln2,Sema3f,Slitrk6,Shisa6,Colq,Disc1,Nectin1,Taok2	8
SD Del/+	Male	Disc1	GO:0050808_synapse_organization	GOs_bp	Down	Synaptic: Other pathways	GO:0050808	ENSRNOG00000019779	DEGs	-1.55896	0.640581	Down	0.102055	0.0197754	1.46145e-19	7.46931e-17	54.8723	-0.653657	0.167291	-3.9073	9.3333e-05	0.00982997	0.00231508	-2.76808	1.68986e-08	0.000106123	450	19	57820260	protein_coding	Protein coding	Downregulated	Cbln2,Sema3f,Lmx1a,Slitrk6,Cdh1,Chat,Gdnf,Shisa6,Colq,Disc1,Nectin1,Taok2,Sez6l2	13
SD Del/+	Male	Disc1	GO:0014069_postsynaptic_density	GOs_cc	Down	Synaptic: Other pathways	GO:0014069	ENSRNOG00000019779	DEGs	-1.55896	0.640581	Down	0.102055	0.0197754	1.46145e-19	7.46931e-17	54.8723	-0.653657	0.167291	-3.9073	9.3333e-05	0.00982997	0.0005676	-3.24743	4.92555e-11	1.88649e-08	402	19	57820260	protein_coding	Protein coding	Downregulated	Plcb4,Chrna3,Shisa6,Disc1,Samd14,Prrt2	6
SD Del/+	Male	Disc1	GO:0032279_asymmetric_synapse	GOs_cc	Down	Synaptic: Other pathways	GO:0032279	ENSRNOG00000019779	DEGs	-1.55896	0.640581	Down	0.102055	0.0197754	1.46145e-19	7.46931e-17	54.8723	-0.653657	0.167291	-3.9073	9.3333e-05	0.00982997	0.000655485	-3.20635	8.39443e-11	2.14338e-08	406	19	57820260	protein_coding	Protein coding	Downregulated	Plcb4,Chrna3,Shisa6,Disc1,Samd14,Prrt2	6
SD Del/+	Male	Disc1	GO:0045211_postsynaptic_membrane	GOs_cc	Down	Synaptic: Other pathways	GO:0045211	ENSRNOG00000019779	DEGs	-1.55896	0.640581	Down	0.102055	0.0197754	1.46145e-19	7.46931e-17	54.8723	-0.653657	0.167291	-3.9073	9.3333e-05	0.00982997	0.00697922	-2.38659	9.74235e-07	0.000106609	342	19	57820260	protein_coding	Protein coding	Downregulated	Grm8,Chrna4,Glra1,Chrna3,Slc8a3,P2rx1,Shisa6,Disc1,Prrt2	9
SD Del/+	Male	Disc1	GO:0097060_synaptic_membrane	GOs_cc	Down	Synaptic: Other pathways	GO:0097060	ENSRNOG00000019779	DEGs	-1.55896	0.640581	Down	0.102055	0.0197754	1.46145e-19	7.46931e-17	54.8723	-0.653657	0.167291	-3.9073	9.3333e-05	0.00982997	0.00648413	-2.36444	1.19389e-06	0.000114315	473	19	57820260	protein_coding	Protein coding	Downregulated	Grm8,Chrna4,Glra1,Chrna3,Slc8a3,P2rx1,Shisa6,Disc1,Nectin1,Prrt2	10
SD Del/+	Male	Disc1	GO:0098984_neuron_to_neuron_synapse	GOs_cc	Down	Synaptic: Other pathways	GO:0098984	ENSRNOG00000019779	DEGs	-1.55896	0.640581	Down	0.102055	0.0197754	1.46145e-19	7.46931e-17	54.8723	-0.653657	0.167291	-3.9073	9.3333e-05	0.00982997	0.000484447	-3.29736	2.51561e-11	1.88649e-08	430	19	57820260	protein_coding	Protein coding	Downregulated	Plcb4,Chrna3,Shisa6,Disc1,Samd14,Nectin1,Prrt2	7
SD Del/+	Male	Disc1	GO:0099572_postsynaptic_specialization	GOs_cc	Down	Synaptic: Other pathways	GO:0099572	ENSRNOG00000019779	DEGs	-1.55896	0.640581	Down	0.102055	0.0197754	1.46145e-19	7.46931e-17	54.8723	-0.653657	0.167291	-3.9073	9.3333e-05	0.00982997	0.00198669	-2.84379	7.11979e-09	1.36344e-06	436	19	57820260	protein_coding	Protein coding	Downregulated	Chrna4,Plcb4,Glra1,Chrna3,Shisa6,Disc1,Samd14,Prrt2	8
SD Del/+	Male	Dmgdh	GO:0005759_mitochondrial_matrix	GOs_cc	Up	Mitochondria	GO:0005759	ENSRNOG00000023588	DEGs	6.31498	2.65878	Up	0.962105	0.991163	6.18654e-16	5.73727e-14	26.1916	1.25846	0.412258	3.05259	0.00226874	0.0545262	0.00707466	1.91982	6.90854e-05	0.00587994	287	2	23289374	protein_coding	Protein coding	Downregulated	Dmgdh,Nags	2
SD Del/+	Male	Dmrta2	GO:0045165_cell_fate_commitment	GOs_bp	Down	Morphogenesis & development	GO:0045165	ENSRNOG00000008105	DEGs	-1.57653	0.656756	Down	0.12069	0.0248576	9.79083e-10	7.03026e-09	17.5856	-0.777996	0.436673	-1.78164	0.0748077	0.321959	0.0190026	-1.89788	7.76984e-05	0.0256814	258	5	129756149	protein_coding	Protein coding	Downregulated	Sostdc1,Ntf4,Esrp1,Tbx21,Gata4,Lhx3,Tbx6,Il7,Dmrta2,Nkx6-1,Tgfb1i1,Tbx1,Hes5,Neurog2,Bmp4,Spn	16
SD Del/+	Male	Doc2a	GO:0045055_regulated_exocytosis	GOs_bp	Down	Metabolism	GO:0045055	ENSRNOG00000019920	DEGs	-1.47341	0.559163	Down	0.0691189	0.0129373	2.30662e-14	1.03411e-12	287.734	-0.834584	0.183478	-4.54869	5.39806e-06	0.00124346	0.0432027	-1.60733	0.000671312	0.0786401	259	1	198284473	protein_coding	Protein coding	Downregulated	Grm8,Chrna4,Chrna3,P2rx1,Doc2a,Coro1a,Prrt2	7
SD Del/+	Male	Doc2a	GO:0045055_regulated_exocytosis	GOs_bp	Down	Synaptic	GO:0045055	ENSRNOG00000019920	DEGs	-1.47341	0.559163	Down	0.0691189	0.0129373	2.30662e-14	1.03411e-12	287.734	-0.834584	0.183478	-4.54869	5.39806e-06	0.00124346	0.0432027	-1.60733	0.000671312	0.0786401	259	1	198284473	protein_coding	Protein coding	Downregulated	Grm8,Chrna4,Chrna3,P2rx1,Doc2a,Coro1a,Prrt2	7
SD Del/+	Male	Doc2a	GO:0045055_regulated_exocytosis	GOs_bp	Down	Synaptic: Other pathways	GO:0045055	ENSRNOG00000019920	DEGs	-1.47341	0.559163	Down	0.0691189	0.0129373	2.30662e-14	1.03411e-12	287.734	-0.834584	0.183478	-4.54869	5.39806e-06	0.00124346	0.0432027	-1.60733	0.000671312	0.0786401	259	1	198284473	protein_coding	Protein coding	Downregulated	Grm8,Chrna4,Chrna3,P2rx1,Doc2a,Coro1a,Prrt2	7
SD Del/+	Male	Ect2	GO:0051056_regulation_of_small_GTPase_mediated_signal_transduction	GOs_bp	Down	Compounds binding	GO:0051056	ENSRNOG00000024365	DEGs	-1.56192	0.643322	Down	0.113802	0.0228642	1.05799e-09	7.51935e-09	10.0917	-0.671275	0.409305	-1.64004	0.100998		0.0463272	-1.57325	0.000849892	0.0874477	262	2	112769385	protein_coding	Protein coding	Downregulated	Adra1b,P2ry10,Ect2,Kctd13	4
SD Del/+	Male	Ect2	GO:0046578_regulation_of_Ras_protein_signal_transduction	GOs_bp	Down	Enzymes activity	GO:0046578	ENSRNOG00000024365	DEGs	-1.56192	0.643322	Down	0.113802	0.0228642	1.05799e-09	7.51935e-09	10.0917	-0.671275	0.409305	-1.64004	0.100998		0.0413245	-1.6597	0.000466458	0.0665763	230	2	112769385	protein_coding	Protein coding	Downregulated	Adra1b,P2ry10,Ect2,Kctd13	4
SD Del/+	Male	Ect2	GO:0051056_regulation_of_small_GTPase_mediated_signal_transduction	GOs_bp	Down	Enzymes activity	GO:0051056	ENSRNOG00000024365	DEGs	-1.56192	0.643322	Down	0.113802	0.0228642	1.05799e-09	7.51935e-09	10.0917	-0.671275	0.409305	-1.64004	0.100998		0.0463272	-1.57325	0.000849892	0.0874477	262	2	112769385	protein_coding	Protein coding	Downregulated	Adra1b,P2ry10,Ect2,Kctd13	4
SD Del/+	Male	Ect2	GO:0046578_regulation_of_Ras_protein_signal_transduction	GOs_bp	Down	Metabolism	GO:0046578	ENSRNOG00000024365	DEGs	-1.56192	0.643322	Down	0.113802	0.0228642	1.05799e-09	7.51935e-09	10.0917	-0.671275	0.409305	-1.64004	0.100998		0.0413245	-1.6597	0.000466458	0.0665763	230	2	112769385	protein_coding	Protein coding	Downregulated	Adra1b,P2ry10,Ect2,Kctd13	4
SD Del/+	Male	Ect2	GO:0051056_regulation_of_small_GTPase_mediated_signal_transduction	GOs_bp	Down	Metabolism	GO:0051056	ENSRNOG00000024365	DEGs	-1.56192	0.643322	Down	0.113802	0.0228642	1.05799e-09	7.51935e-09	10.0917	-0.671275	0.409305	-1.64004	0.100998		0.0463272	-1.57325	0.000849892	0.0874477	262	2	112769385	protein_coding	Protein coding	Downregulated	Adra1b,P2ry10,Ect2,Kctd13	4
SD Del/+	Male	Ect2	GO:0046578_regulation_of_Ras_protein_signal_transduction	GOs_bp	Down	Signaling pathways	GO:0046578	ENSRNOG00000024365	DEGs	-1.56192	0.643322	Down	0.113802	0.0228642	1.05799e-09	7.51935e-09	10.0917	-0.671275	0.409305	-1.64004	0.100998		0.0413245	-1.6597	0.000466458	0.0665763	230	2	112769385	protein_coding	Protein coding	Downregulated	Adra1b,P2ry10,Ect2,Kctd13	4
SD Del/+	Male	Ect2	GO:0051056_regulation_of_small_GTPase_mediated_signal_transduction	GOs_bp	Down	Signaling pathways	GO:0051056	ENSRNOG00000024365	DEGs	-1.56192	0.643322	Down	0.113802	0.0228642	1.05799e-09	7.51935e-09	10.0917	-0.671275	0.409305	-1.64004	0.100998		0.0463272	-1.57325	0.000849892	0.0874477	262	2	112769385	protein_coding	Protein coding	Downregulated	Adra1b,P2ry10,Ect2,Kctd13	4
SD Del/+	Male	Epha8	GO:0021700_developmental_maturation	GOs_bp	Down	Morphogenesis & development	GO:0021700	ENSRNOG00000013036	DEGs	-1.62326	0.698894	Down	0.114143	0.0229595	5.78293e-17	9.50011e-15	739.878	-0.51321	0.197996	-2.59202	0.00954155	0.111827	0.0182322	-2.03701	2.41802e-05	0.0138047	296	5	155295314	protein_coding	Protein coding	Downregulated	Cdkn1a,Il21,Tbx6,Epha8,Klf2,Hes5,Disc1,Rflnb,Kcnip2,Neurog2,Sez6l2	11
SD Del/+	Male	Epha8	GO:0007409_axonogenesis	GOs_bp	Down	Synaptic	GO:0007409	ENSRNOG00000013036	DEGs	-1.62326	0.698894	Down	0.114143	0.0229595	5.78293e-17	9.50011e-15	739.878	-0.51321	0.197996	-2.59202	0.00954155	0.111827	0.0292058	-1.78428	0.000183581	0.0443419	438	5	155295314	protein_coding	Protein coding	Downregulated	Shox2,Sema3f,Lmx1a,Sema3a,Slitrk6,Ocm2,Vax1,Lhx3,Gdnf,Nkx6-1,Epha8,Disc1,Nectin1,Neurog2,Taok2	15
SD Del/+	Male	Epha8	GO:0007411_axon_guidance	GOs_bp	Down	Synaptic	GO:0007411	ENSRNOG00000013036	DEGs	-1.62326	0.698894	Down	0.114143	0.0229595	5.78293e-17	9.50011e-15	739.878	-0.51321	0.197996	-2.59202	0.00954155	0.111827	0.0178312	-2.00305	3.29215e-05	0.0172289	216	5	155295314	protein_coding	Protein coding	Downregulated	Sema3f,Lmx1a,Sema3a,Ocm2,Vax1,Lhx3,Gdnf,Epha8,Nectin1,Neurog2	10
SD Del/+	Male	Epha8	GO:0097485_neuron_projection_guidance	GOs_bp	Down	Synaptic	GO:0097485	ENSRNOG00000013036	DEGs	-1.62326	0.698894	Down	0.114143	0.0229595	5.78293e-17	9.50011e-15	739.878	-0.51321	0.197996	-2.59202	0.00954155	0.111827	0.0186368	-1.9904	3.65424e-05	0.0176528	217	5	155295314	protein_coding	Protein coding	Downregulated	Sema3f,Lmx1a,Sema3a,Ocm2,Vax1,Lhx3,Gdnf,Epha8,Nectin1,Neurog2	10
SD Del/+	Male	Epha8	GO:0007409_axonogenesis	GOs_bp	Down	Synaptic: Other pathways	GO:0007409	ENSRNOG00000013036	DEGs	-1.62326	0.698894	Down	0.114143	0.0229595	5.78293e-17	9.50011e-15	739.878	-0.51321	0.197996	-2.59202	0.00954155	0.111827	0.0292058	-1.78428	0.000183581	0.0443419	438	5	155295314	protein_coding	Protein coding	Downregulated	Shox2,Sema3f,Lmx1a,Sema3a,Slitrk6,Ocm2,Vax1,Lhx3,Gdnf,Nkx6-1,Epha8,Disc1,Nectin1,Neurog2,Taok2	15
SD Del/+	Male	Epha8	GO:0007411_axon_guidance	GOs_bp	Down	Synaptic: Other pathways	GO:0007411	ENSRNOG00000013036	DEGs	-1.62326	0.698894	Down	0.114143	0.0229595	5.78293e-17	9.50011e-15	739.878	-0.51321	0.197996	-2.59202	0.00954155	0.111827	0.0178312	-2.00305	3.29215e-05	0.0172289	216	5	155295314	protein_coding	Protein coding	Downregulated	Sema3f,Lmx1a,Sema3a,Ocm2,Vax1,Lhx3,Gdnf,Epha8,Nectin1,Neurog2	10
SD Del/+	Male	Epha8	GO:0097485_neuron_projection_guidance	GOs_bp	Down	Synaptic: Other pathways	GO:0097485	ENSRNOG00000013036	DEGs	-1.62326	0.698894	Down	0.114143	0.0229595	5.78293e-17	9.50011e-15	739.878	-0.51321	0.197996	-2.59202	0.00954155	0.111827	0.0186368	-1.9904	3.65424e-05	0.0176528	217	5	155295314	protein_coding	Protein coding	Downregulated	Sema3f,Lmx1a,Sema3a,Ocm2,Vax1,Lhx3,Gdnf,Epha8,Nectin1,Neurog2	10
SD Del/+	Male	Esrp1	GO:0045165_cell_fate_commitment	GOs_bp	Down	Morphogenesis & development	GO:0045165	ENSRNOG00000008184	DEGs	7.9498	2.99092	Up	0.95127	0.989736	1.69246e-10	1.56444e-09	0.934873	2.88504	1.51978	1.89832	0.0576533		0.0190026	-1.89788	7.76984e-05	0.0256814	258	5	24576991	protein_coding	Protein coding	Downregulated	Sostdc1,Ntf4,Esrp1,Tbx21,Gata4,Lhx3,Tbx6,Il7,Dmrta2,Nkx6-1,Tgfb1i1,Tbx1,Hes5,Neurog2,Bmp4,Spn	16
SD Del/+	Male	Foxl2	GO:0007530_sex_determination	GOs_bp	Down	Sexual development & embryogenesis	GO:0007530	ENSRNOG00000017190	DEGs	-1.51595	0.600226	Down	0.0923591	0.0174999	2.06555e-16	2.37528e-14	4.84165	-0.916149	0.586289	-1.56262	0.118141		0.042659	-1.63344	0.000841816	0.0874477	20	8	107194551	protein_coding	Protein coding	Downregulated	Foxl2	1
SD Del/+	Male	Foxo6	GO:0016358_dendrite_development	GOs_bp	Down	Morphogenesis & development	GO:0016358	ENSRNOG00000032639	DEGs	-1.59232	0.671129	Down	0.118585	0.0242334	3.29328e-12	5.46086e-11	335.474	-0.592822	0.271579	-2.18288	0.029045	0.201059	0.0353857	-1.71048	0.000322426	0.0576333	288	5	139208046	protein_coding	Protein coding	Downregulated	Sema3a,Chrna3,Chat,Disc1,Foxo6,Taok2	6
SD Del/+	Male	Foxo6	GO:0016358_dendrite_development	GOs_bp	Down	Synaptic	GO:0016358	ENSRNOG00000032639	DEGs	-1.59232	0.671129	Down	0.118585	0.0242334	3.29328e-12	5.46086e-11	335.474	-0.592822	0.271579	-2.18288	0.029045	0.201059	0.0353857	-1.71048	0.000322426	0.0576333	288	5	139208046	protein_coding	Protein coding	Downregulated	Sema3a,Chrna3,Chat,Disc1,Foxo6,Taok2	6
SD Del/+	Male	Foxo6	GO:0016358_dendrite_development	GOs_bp	Down	Synaptic: Other pathways	GO:0016358	ENSRNOG00000032639	DEGs	-1.59232	0.671129	Down	0.118585	0.0242334	3.29328e-12	5.46086e-11	335.474	-0.592822	0.271579	-2.18288	0.029045	0.201059	0.0353857	-1.71048	0.000322426	0.0576333	288	5	139208046	protein_coding	Protein coding	Downregulated	Sema3a,Chrna3,Chat,Disc1,Foxo6,Taok2	6
SD Del/+	Male	Frat2	rno04310_Wnt_signaling_pathway	KEGG	Down	Signaling pathways	rno04310	ENSRNOG00000045543	DEGs	-1.51782	0.602	Down	0.0931073	0.0176671	5.54976e-11	5.99807e-10	14.4829	-1.03615	0.498525	-2.07842	0.0376703	0.230879	0.0376568	-1.72671	0.000291521	0.0217669	148	1	261089745	protein_coding	Protein coding	Downregulated	Plcb4,Frat2	2
SD Del/+	Male	Ftcd	GO:0005814_centriole	GOs_cc	Up	Cell Structure & organelles	GO:0005814	ENSRNOG00000001261	DEGs	4.83251	2.27277	Up	0.955944	0.990375	4.88009e-16	4.77021e-14	18.3129	1.25189	0.390501	3.20585	0.00134664	0.0408163	0.0223974	1.89632	8.30166e-05	0.00634625	118	20	12806957	protein_coding	Protein coding	Downregulated	Ftcd,Spert	2
SD Del/+	Male	Ftcd	GO:0015631_tubulin_binding	GOs_mf	Up	Compounds binding	GO:0015631	ENSRNOG00000001261	DEGs	4.83251	2.27277	Up	0.955944	0.990375	4.88009e-16	4.77021e-14	18.3129	1.25189	0.390501	3.20585	0.00134664	0.0408163	0.0321509	1.8199	0.00014016	0.0532143	321	20	12806957	protein_coding	Protein coding	Downregulated	Gli1,Ftcd,Kif22	3
SD Del/+	Male	Ftcd	GO:0044450_microtubule_organizing_center_part	GOs_cc	Up	Fibers and cytoskeleton	GO:0044450	ENSRNOG00000001261	DEGs	1.18445	2.27277	Up	0.955944	0.990375	4.88009e-16	4.77021e-14	18.3129	1.25189	0.390501	3.20585	0.00134664	0.0408163	0.0137651	2.139	1.04395e-05	0.00114238	164	20	12806957	protein_coding	Protein coding	Downregulated	Ftcd,Spert	2
SD Del/+	Male	Gata4	GO:0003206_cardiac_chamber_morphogenesis	GOs_bp	Down	Cardiovascular & homeostasis	GO:0003206	ENSRNOG00000010708	DEGs	-1.40696	0.492578	Down	0.059316	0.0113457	4.5904e-14	1.73357e-12	1.13192	-1.91985	1.22056	-1.57293	0.115735		0.0314144	-1.57807	0.000863337	0.0874477	136	15	46386712	protein_coding	Protein coding	Downregulated	Shox2,Ovol2,Hand2,Gata4,Tbx1,Bmp4	6
SD Del/+	Male	Gata4	GO:0003231_cardiac_ventricle_development	GOs_bp	Down	Cardiovascular & homeostasis	GO:0003231	ENSRNOG00000010708	DEGs	-1.40696	0.492578	Down	0.059316	0.0113457	4.5904e-14	1.73357e-12	1.13192	-1.91985	1.22056	-1.57293	0.115735		0.0299664	-1.6923	0.000383189	0.0598102	138	15	46386712	protein_coding	Protein coding	Downregulated	Xirp2,Hand2,Gata4,Bmp4	4
SD Del/+	Male	Gata4	GO:0003279_cardiac_septum_development	GOs_bp	Down	Cardiovascular & homeostasis	GO:0003279	ENSRNOG00000010708	DEGs	-1.40696	0.492578	Down	0.059316	0.0113457	4.5904e-14	1.73357e-12	1.13192	-1.91985	1.22056	-1.57293	0.115735		0.0152408	-1.95129	5.4393e-05	0.0194281	122	15	46386712	protein_coding	Protein coding	Downregulated	Xirp2,Gata4,Tbx1,Bmp4	4
SD Del/+	Male	Gata4	GO:0060411_cardiac_septum_morphogenesis	GOs_bp	Down	Cardiovascular & homeostasis	GO:0060411	ENSRNOG00000010708	DEGs	-1.40696	0.492578	Down	0.059316	0.0113457	4.5904e-14	1.73357e-12	1.13192	-1.91985	1.22056	-1.57293	0.115735		0.00788128	-2.24362	4.91683e-06	0.00514629	80	15	46386712	protein_coding	Protein coding	Downregulated	Gata4,Tbx1,Bmp4	3
SD Del/+	Male	Gata4	rno04919_Thyroid_hormone_signaling_pathway	KEGG	Down	Hormone regulation	rno04919	ENSRNOG00000010708	DEGs	-1.40696	0.492578	Down	0.059316	0.0113457	4.5904e-14	1.73357e-12	1.13192	-1.91985	1.22056	-1.57293	0.115735		0.0310369	-1.80289	0.000168569	0.0188797	117	15	46386712	protein_coding	Protein coding	Downregulated	Plcb4,Gata4,Atp1a4,Bmp4,Mapk3	5
SD Del/+	Male	Gata4	GO:0001702_gastrulation_with_mouth_forming_second	GOs_bp	Down	Morphogenesis & development	GO:0001702	ENSRNOG00000010708	DEGs	-1.40696	0.492578	Down	0.059316	0.0113457	4.5904e-14	1.73357e-12	1.13192	-1.91985	1.22056	-1.57293	0.115735		0.0563699	-1.57463	0.00100675	0.0972678	30	15	46386712	protein_coding	Protein coding	Downregulated	Gata4	1
SD Del/+	Male	Gata4	GO:0003206_cardiac_chamber_morphogenesis	GOs_bp	Down	Morphogenesis & development	GO:0003206	ENSRNOG00000010708	DEGs	-1.40696	0.492578	Down	0.059316	0.0113457	4.5904e-14	1.73357e-12	1.13192	-1.91985	1.22056	-1.57293	0.115735		0.0314144	-1.57807	0.000863337	0.0874477	136	15	46386712	protein_coding	Protein coding	Downregulated	Shox2,Ovol2,Hand2,Gata4,Tbx1,Bmp4	6
SD Del/+	Male	Gata4	GO:0003231_cardiac_ventricle_development	GOs_bp	Down	Morphogenesis & development	GO:0003231	ENSRNOG00000010708	DEGs	-1.40696	0.492578	Down	0.059316	0.0113457	4.5904e-14	1.73357e-12	1.13192	-1.91985	1.22056	-1.57293	0.115735		0.0299664	-1.6923	0.000383189	0.0598102	138	15	46386712	protein_coding	Protein coding	Downregulated	Xirp2,Hand2,Gata4,Bmp4	4
SD Del/+	Male	Gata4	GO:0003279_cardiac_septum_development	GOs_bp	Down	Morphogenesis & development	GO:0003279	ENSRNOG00000010708	DEGs	-1.40696	0.492578	Down	0.059316	0.0113457	4.5904e-14	1.73357e-12	1.13192	-1.91985	1.22056	-1.57293	0.115735		0.0152408	-1.95129	5.4393e-05	0.0194281	122	15	46386712	protein_coding	Protein coding	Downregulated	Xirp2,Gata4,Tbx1,Bmp4	4
SD Del/+	Male	Gata4	GO:0003281_ventricular_septum_development	GOs_bp	Down	Morphogenesis & development	GO:0003281	ENSRNOG00000010708	DEGs	-1.40696	0.492578	Down	0.059316	0.0113457	4.5904e-14	1.73357e-12	1.13192	-1.91985	1.22056	-1.57293	0.115735		0.027259	-1.74236	0.000283302	0.0573915	79	15	46386712	protein_coding	Protein coding	Downregulated	Xirp2,Gata4,Bmp4	3
SD Del/+	Male	Gata4	GO:0009952_anterior/posterior_pattern_specification	GOs_bp	Down	Morphogenesis & development	GO:0009952	ENSRNOG00000010708	DEGs	-1.40696	0.492578	Down	0.059316	0.0113457	4.5904e-14	1.73357e-12	1.13192	-1.91985	1.22056	-1.57293	0.115735		0.00807586	-2.23242	4.52104e-06	0.00514629	194	15	46386712	protein_coding	Protein coding	Downregulated	AABR07030443.2,Gata4,Tbx6,Meox1,Tbx1,Hes5,Bmp4	7
SD Del/+	Male	Gata4	GO:0045165_cell_fate_commitment	GOs_bp	Down	Morphogenesis & development	GO:0045165	ENSRNOG00000010708	DEGs	-1.40696	0.492578	Down	0.059316	0.0113457	4.5904e-14	1.73357e-12	1.13192	-1.91985	1.22056	-1.57293	0.115735		0.0190026	-1.89788	7.76984e-05	0.0256814	258	15	46386712	protein_coding	Protein coding	Downregulated	Sostdc1,Ntf4,Esrp1,Tbx21,Gata4,Lhx3,Tbx6,Il7,Dmrta2,Nkx6-1,Tgfb1i1,Tbx1,Hes5,Neurog2,Bmp4,Spn	16
SD Del/+	Male	Gata4	GO:0060411_cardiac_septum_morphogenesis	GOs_bp	Down	Morphogenesis & development	GO:0060411	ENSRNOG00000010708	DEGs	-1.40696	0.492578	Down	0.059316	0.0113457	4.5904e-14	1.73357e-12	1.13192	-1.91985	1.22056	-1.57293	0.115735		0.00788128	-2.24362	4.91683e-06	0.00514629	80	15	46386712	protein_coding	Protein coding	Downregulated	Gata4,Tbx1,Bmp4	3
SD Del/+	Male	Gata4	GO:0060485_mesenchyme_development	GOs_bp	Down	Morphogenesis & development	GO:0060485	ENSRNOG00000010708	DEGs	-1.40696	0.492578	Down	0.059316	0.0113457	4.5904e-14	1.73357e-12	1.13192	-1.91985	1.22056	-1.57293	0.115735		0.032518	-1.64863	0.000505593	0.0679145	265	15	46386712	protein_coding	Protein coding	Downregulated	Sema3f,Ovol2,Sema3a,Il1b,Gata5,Hand2,Gata4,Gdnf,Tgfb1i1,Meox1,Tbx1,Rflnb,Twist1,Bmp4,Mapk3	15
SD Del/+	Male	Gata4	GO:0030513_positive_regulation_of_BMP_signaling_pathway	GOs_bp	Down	Signaling pathways	GO:0030513	ENSRNOG00000010708	DEGs	-1.40696	0.492578	Down	0.059316	0.0113457	4.5904e-14	1.73357e-12	1.13192	-1.91985	1.22056	-1.57293	0.115735		0.0382116	-1.62596	0.000727004	0.0794074	37	15	46386712	protein_coding	Protein coding	Downregulated	Gdf5,Gata4,Hes5,Bmp4	4
SD Del/+	Male	Gata4	rno04919_Thyroid_hormone_signaling_pathway	KEGG	Down	Signaling pathways	rno04919	ENSRNOG00000010708	DEGs	-1.40696	0.492578	Down	0.059316	0.0113457	4.5904e-14	1.73357e-12	1.13192	-1.91985	1.22056	-1.57293	0.115735		0.0310369	-1.80289	0.000168569	0.0188797	117	15	46386712	protein_coding	Protein coding	Downregulated	Plcb4,Gata4,Atp1a4,Bmp4,Mapk3	5
SD Del/+	Male	Gata5	GO:0060485_mesenchyme_development	GOs_bp	Down	Morphogenesis & development	GO:0060485	ENSRNOG00000058983	DEGs	6.83419	2.77277	Up	0.970745	0.992173	1.6115e-16	2.02529e-14	1.88636	1.97624	1.01497	1.94708	0.0515247		0.032518	-1.64863	0.000505593	0.0679145	265	3	175701280	protein_coding	Protein coding	Downregulated	Sema3f,Ovol2,Sema3a,Il1b,Gata5,Hand2,Gata4,Gdnf,Tgfb1i1,Meox1,Tbx1,Rflnb,Twist1,Bmp4,Mapk3	15
SD Del/+	Male	Gck	GO:0006874_cellular_calcium_ion_homeostasis	GOs_bp	Down	Cardiovascular & homeostasis	GO:0006874	ENSRNOG00000061527	DEGs	-1.56844	0.649331	Down	0.110545	0.0219695	1.1262e-12	2.27583e-11	5.26246	-0.801944	0.490081	-1.63635	0.101767		0.0316332	-1.77675	0.000193807	0.0450782	466	14	86148928	protein_coding	Protein coding	Downregulated	Calca,Slc8a3,Adra1b,Vdr,P2ry10,Il1b,Atp2c2,Cd52,Glp1r,Uts2r,Nmu,Gck,Ptger4,Npff,P2rx1,Cxcr1,Avp,Disc1,Bmp4,Bdkrb2,Coro1a	21
SD Del/+	Male	Gck	GO:0072503_cellular_divalent_inorganic_cation_homeostasis	GOs_bp	Down	Cardiovascular & homeostasis	GO:0072503	ENSRNOG00000061527	DEGs	-1.56844	0.649331	Down	0.110545	0.0219695	1.1262e-12	2.27583e-11	5.26246	-0.801944	0.490081	-1.63635	0.101767		0.0217043	-1.9497	4.94043e-05	0.0193912	491	14	86148928	protein_coding	Protein coding	Downregulated	Calca,Slc8a3,Adra1b,Vdr,P2ry10,Il1b,Atp2c2,Cd52,Glp1r,Uts2r,Nmu,Gck,Ptger4,Npff,P2rx1,Slc30a8,Cxcr1,Slc39a12,Avp,Disc1,Bmp4,Bdkrb2,Coro1a	23
SD Del/+	Male	Gck	GO:0051480_regulation_of_cytosolic_calcium_ion_concentration	GOs_bp	Down	Compounds binding	GO:0051480	ENSRNOG00000061527	DEGs	-1.56844	0.649331	Down	0.110545	0.0219695	1.1262e-12	2.27583e-11	5.26246	-0.801944	0.490081	-1.63635	0.101767		0.0429908	-1.61826	0.00061657	0.0761987	378	14	86148928	protein_coding	Protein coding	Downregulated	Calca,Slc8a3,Adra1b,P2ry10,Il1b,Cd52,Glp1r,Uts2r,Nmu,Gck,Ptger4,Npff,P2rx1,Cxcr1,Avp,Bmp4,Bdkrb2,Coro1a	18
SD Del/+	Male	Gdf5	GO:0030513_positive_regulation_of_BMP_signaling_pathway	GOs_bp	Down	Signaling pathways	GO:0030513	ENSRNOG00000050123	DEGs	4.27483	2.09587	Up	0.922469	0.984928	3.23513e-10	2.7155e-09	3.25252	1.32911	0.718771	1.84915	0.0644367		0.0382116	-1.62596	0.000727004	0.0794074	37	3	151483249	protein_coding	Protein coding	Downregulated	Gdf5,Gata4,Hes5,Bmp4	4
SD Del/+	Male	Gdnf	GO:0001941_postsynaptic_membrane_organization	GOs_bp	Down	Morphogenesis & development	GO:0001941	ENSRNOG00000012819	DEGs	-1.35459	0.437857	Down	0.0430707	0.00908135	6.55648e-14	2.31632e-12	1.60187	-2.19448	1.13337	-1.93625	0.0528376		0.0218232	-1.9917	4.46393e-05	0.018689	46	2	56887987	protein_coding	Protein coding	Downregulated	Gdnf,Shisa6,Colq	3
SD Del/+	Male	Gdnf	GO:0021510_spinal_cord_development	GOs_bp	Down	Morphogenesis & development	GO:0021510	ENSRNOG00000012819	DEGs	-1.35459	0.437857	Down	0.0430707	0.00908135	6.55648e-14	2.31632e-12	1.60187	-2.19448	1.13337	-1.93625	0.0528376		0.0488662	-1.5682	0.000899332	0.0896477	128	2	56887987	protein_coding	Protein coding	Downregulated	Vit,Lhx3,Gdnf,Npff,Nkx6-1	5
SD Del/+	Male	Gdnf	GO:0050808_synapse_organization	GOs_bp	Down	Morphogenesis & development	GO:0050808	ENSRNOG00000012819	DEGs	-1.35459	0.437857	Down	0.0430707	0.00908135	6.55648e-14	2.31632e-12	1.60187	-2.19448	1.13337	-1.93625	0.0528376		0.00231508	-2.76808	1.68986e-08	0.000106123	450	2	56887987	protein_coding	Protein coding	Downregulated	Cbln2,Sema3f,Lmx1a,Slitrk6,Cdh1,Chat,Gdnf,Shisa6,Colq,Disc1,Nectin1,Taok2,Sez6l2	13
SD Del/+	Male	Gdnf	GO:0060485_mesenchyme_development	GOs_bp	Down	Morphogenesis & development	GO:0060485	ENSRNOG00000012819	DEGs	-1.35459	0.437857	Down	0.0430707	0.00908135	6.55648e-14	2.31632e-12	1.60187	-2.19448	1.13337	-1.93625	0.0528376		0.032518	-1.64863	0.000505593	0.0679145	265	2	56887987	protein_coding	Protein coding	Downregulated	Sema3f,Ovol2,Sema3a,Il1b,Gata5,Hand2,Gata4,Gdnf,Tgfb1i1,Meox1,Tbx1,Rflnb,Twist1,Bmp4,Mapk3	15
SD Del/+	Male	Gdnf	GO:0099173_postsynapse_organization	GOs_bp	Down	Morphogenesis & development	GO:0099173	ENSRNOG00000012819	DEGs	-1.35459	0.437857	Down	0.0430707	0.00908135	6.55648e-14	2.31632e-12	1.60187	-2.19448	1.13337	-1.93625	0.0528376		0.00531587	-2.52485	2.55186e-07	0.000801284	200	2	56887987	protein_coding	Protein coding	Downregulated	Sema3f,Gdnf,Shisa6,Colq	4
SD Del/+	Male	Gdnf	GO:0001941_postsynaptic_membrane_organization	GOs_bp	Down	Synaptic	GO:0001941	ENSRNOG00000012819	DEGs	-1.35459	0.437857	Down	0.0430707	0.00908135	6.55648e-14	2.31632e-12	1.60187	-2.19448	1.13337	-1.93625	0.0528376		0.0218232	-1.9917	4.46393e-05	0.018689	46	2	56887987	protein_coding	Protein coding	Downregulated	Gdnf,Shisa6,Colq	3
SD Del/+	Male	Gdnf	GO:0007409_axonogenesis	GOs_bp	Down	Synaptic	GO:0007409	ENSRNOG00000012819	DEGs	-1.35459	0.437857	Down	0.0430707	0.00908135	6.55648e-14	2.31632e-12	1.60187	-2.19448	1.13337	-1.93625	0.0528376		0.0292058	-1.78428	0.000183581	0.0443419	438	2	56887987	protein_coding	Protein coding	Downregulated	Shox2,Sema3f,Lmx1a,Sema3a,Slitrk6,Ocm2,Vax1,Lhx3,Gdnf,Nkx6-1,Epha8,Disc1,Nectin1,Neurog2,Taok2	15
SD Del/+	Male	Gdnf	GO:0007411_axon_guidance	GOs_bp	Down	Synaptic	GO:0007411	ENSRNOG00000012819	DEGs	-1.35459	0.437857	Down	0.0430707	0.00908135	6.55648e-14	2.31632e-12	1.60187	-2.19448	1.13337	-1.93625	0.0528376		0.0178312	-2.00305	3.29215e-05	0.0172289	216	2	56887987	protein_coding	Protein coding	Downregulated	Sema3f,Lmx1a,Sema3a,Ocm2,Vax1,Lhx3,Gdnf,Epha8,Nectin1,Neurog2	10
SD Del/+	Male	Gdnf	GO:0050808_synapse_organization	GOs_bp	Down	Synaptic	GO:0050808	ENSRNOG00000012819	DEGs	-1.35459	0.437857	Down	0.0430707	0.00908135	6.55648e-14	2.31632e-12	1.60187	-2.19448	1.13337	-1.93625	0.0528376		0.00231508	-2.76808	1.68986e-08	0.000106123	450	2	56887987	protein_coding	Protein coding	Downregulated	Cbln2,Sema3f,Lmx1a,Slitrk6,Cdh1,Chat,Gdnf,Shisa6,Colq,Disc1,Nectin1,Taok2,Sez6l2	13
SD Del/+	Male	Gdnf	GO:0097485_neuron_projection_guidance	GOs_bp	Down	Synaptic	GO:0097485	ENSRNOG00000012819	DEGs	-1.35459	0.437857	Down	0.0430707	0.00908135	6.55648e-14	2.31632e-12	1.60187	-2.19448	1.13337	-1.93625	0.0528376		0.0186368	-1.9904	3.65424e-05	0.0176528	217	2	56887987	protein_coding	Protein coding	Downregulated	Sema3f,Lmx1a,Sema3a,Ocm2,Vax1,Lhx3,Gdnf,Epha8,Nectin1,Neurog2	10
SD Del/+	Male	Gdnf	GO:0099173_postsynapse_organization	GOs_bp	Down	Synaptic	GO:0099173	ENSRNOG00000012819	DEGs	-1.35459	0.437857	Down	0.0430707	0.00908135	6.55648e-14	2.31632e-12	1.60187	-2.19448	1.13337	-1.93625	0.0528376		0.00531587	-2.52485	2.55186e-07	0.000801284	200	2	56887987	protein_coding	Protein coding	Downregulated	Sema3f,Gdnf,Shisa6,Colq	4
SD Del/+	Male	Gdnf	GO:0001941_postsynaptic_membrane_organization	GOs_bp	Down	Synaptic: Other pathways	GO:0001941	ENSRNOG00000012819	DEGs	-1.35459	0.437857	Down	0.0430707	0.00908135	6.55648e-14	2.31632e-12	1.60187	-2.19448	1.13337	-1.93625	0.0528376		0.0218232	-1.9917	4.46393e-05	0.018689	46	2	56887987	protein_coding	Protein coding	Downregulated	Gdnf,Shisa6,Colq	3
SD Del/+	Male	Gdnf	GO:0007409_axonogenesis	GOs_bp	Down	Synaptic: Other pathways	GO:0007409	ENSRNOG00000012819	DEGs	-1.35459	0.437857	Down	0.0430707	0.00908135	6.55648e-14	2.31632e-12	1.60187	-2.19448	1.13337	-1.93625	0.0528376		0.0292058	-1.78428	0.000183581	0.0443419	438	2	56887987	protein_coding	Protein coding	Downregulated	Shox2,Sema3f,Lmx1a,Sema3a,Slitrk6,Ocm2,Vax1,Lhx3,Gdnf,Nkx6-1,Epha8,Disc1,Nectin1,Neurog2,Taok2	15
SD Del/+	Male	Gdnf	GO:0007411_axon_guidance	GOs_bp	Down	Synaptic: Other pathways	GO:0007411	ENSRNOG00000012819	DEGs	-1.35459	0.437857	Down	0.0430707	0.00908135	6.55648e-14	2.31632e-12	1.60187	-2.19448	1.13337	-1.93625	0.0528376		0.0178312	-2.00305	3.29215e-05	0.0172289	216	2	56887987	protein_coding	Protein coding	Downregulated	Sema3f,Lmx1a,Sema3a,Ocm2,Vax1,Lhx3,Gdnf,Epha8,Nectin1,Neurog2	10
SD Del/+	Male	Gdnf	GO:0050808_synapse_organization	GOs_bp	Down	Synaptic: Other pathways	GO:0050808	ENSRNOG00000012819	DEGs	-1.35459	0.437857	Down	0.0430707	0.00908135	6.55648e-14	2.31632e-12	1.60187	-2.19448	1.13337	-1.93625	0.0528376		0.00231508	-2.76808	1.68986e-08	0.000106123	450	2	56887987	protein_coding	Protein coding	Downregulated	Cbln2,Sema3f,Lmx1a,Slitrk6,Cdh1,Chat,Gdnf,Shisa6,Colq,Disc1,Nectin1,Taok2,Sez6l2	13
SD Del/+	Male	Gdnf	GO:0097485_neuron_projection_guidance	GOs_bp	Down	Synaptic: Other pathways	GO:0097485	ENSRNOG00000012819	DEGs	-1.35459	0.437857	Down	0.0430707	0.00908135	6.55648e-14	2.31632e-12	1.60187	-2.19448	1.13337	-1.93625	0.0528376		0.0186368	-1.9904	3.65424e-05	0.0176528	217	2	56887987	protein_coding	Protein coding	Downregulated	Sema3f,Lmx1a,Sema3a,Ocm2,Vax1,Lhx3,Gdnf,Epha8,Nectin1,Neurog2	10
SD Del/+	Male	Gdnf	GO:0099173_postsynapse_organization	GOs_bp	Down	Synaptic: Other pathways	GO:0099173	ENSRNOG00000012819	DEGs	-1.35459	0.437857	Down	0.0430707	0.00908135	6.55648e-14	2.31632e-12	1.60187	-2.19448	1.13337	-1.93625	0.0528376		0.00531587	-2.52485	2.55186e-07	0.000801284	200	2	56887987	protein_coding	Protein coding	Downregulated	Sema3f,Gdnf,Shisa6,Colq	4
SD Del/+	Male	Gli1	GO:0032838_plasma_membrane_bounded_cell_projection_cytoplasm	GOs_cc	Up	Cell Structure & organelles	GO:0032838	ENSRNOG00000025120	DEGs	4.47523	2.16196	Up	0.947742	0.98923	2.27575e-17	4.55129e-15	34.2417	1.14891	0.378686	3.03395	0.00241375	0.0560328	0.01646	1.49806	0.00148672	0.037961	199	7	70620766	protein_coding	Protein coding	Downregulated	Gli1,Spag6l,Akap14,Tctex1d4	4
SD Del/+	Male	Gli1	GO:0044441_ciliary_part	GOs_cc	Up	Cell Structure & organelles	GO:0044441	ENSRNOG00000025120	DEGs	1.11234	2.16196	Up	0.947742	0.98923	2.27575e-17	4.55129e-15	34.2417	1.14891	0.378686	3.03395	0.00241375	0.0560328	0.00405088	2.33997	1.57579e-06	0.000241411	424	7	70620766	protein_coding	Protein coding	Downregulated	Gli1,Mlf1,Spag6l,Akap14,RGD1561795,Cd52,Tctex1d4,Rho,AC123144.1,Rgs9bp,Disc1,Aldoa	12
SD Del/+	Male	Gli1	GO:0097014_ciliary_plasm	GOs_cc	Up	Cell Structure & organelles	GO:0097014	ENSRNOG00000025120	DEGs	1.11234	2.16196	Up	0.947742	0.98923	2.27575e-17	4.55129e-15	34.2417	1.14891	0.378686	3.03395	0.00241375	0.0560328	0.00205284	2.41563	1.09531e-06	0.000215914	114	7	70620766	protein_coding	Protein coding	Downregulated	Gli1,Spag6l,Akap14,Tctex1d4	4
SD Del/+	Male	Gli1	GO:0015631_tubulin_binding	GOs_mf	Up	Compounds binding	GO:0015631	ENSRNOG00000025120	DEGs	4.47523	2.16196	Up	0.947742	0.98923	2.27575e-17	4.55129e-15	34.2417	1.14891	0.378686	3.03395	0.00241375	0.0560328	0.0321509	1.8199	0.00014016	0.0532143	321	7	70620766	protein_coding	Protein coding	Downregulated	Gli1,Ftcd,Kif22	3
SD Del/+	Male	Gli1	GO:0030278_regulation_of_ossification	GOs_bp	Down	Connective-tissue cells	GO:0030278	ENSRNOG00000025120	DEGs	4.47523	2.16196	Up	0.947742	0.98923	2.27575e-17	4.55129e-15	34.2417	1.14891	0.378686	3.03395	0.00241375	0.0560328	0.0284813	-1.72083	0.000304154	0.0576333	218	7	70620766	protein_coding	Protein coding	Downregulated	Kl,Ucma,Gli1,Calca,Cited1,Hand2,Mir137,Comp,Ptger4,Rflnb,Twist1,Bmp4,Mapk3	13
SD Del/+	Male	Gli1	GO:0030278_regulation_of_ossification	GOs_bp	Down	Morphogenesis & development	GO:0030278	ENSRNOG00000025120	DEGs	4.47523	2.16196	Up	0.947742	0.98923	2.27575e-17	4.55129e-15	34.2417	1.14891	0.378686	3.03395	0.00241375	0.0560328	0.0284813	-1.72083	0.000304154	0.0576333	218	7	70620766	protein_coding	Protein coding	Downregulated	Kl,Ucma,Gli1,Calca,Cited1,Hand2,Mir137,Comp,Ptger4,Rflnb,Twist1,Bmp4,Mapk3	13
SD Del/+	Male	Gli1	GO:0005930_axoneme	GOs_cc	Up	Synaptic	GO:0005930	ENSRNOG00000025120	DEGs	4.47523	2.16196	Up	0.947742	0.98923	2.27575e-17	4.55129e-15	34.2417	1.14891	0.378686	3.03395	0.00241375	0.0560328	0.00209033	2.41289	1.12749e-06	0.000215914	113	7	70620766	protein_coding	Protein coding	Downregulated	Gli1,Spag6l,Akap14,Tctex1d4	4
SD Del/+	Male	Gli1	GO:0005930_axoneme	GOs_cc	Up	Synaptic: Other pathways	GO:0005930	ENSRNOG00000025120	DEGs	4.47523	2.16196	Up	0.947742	0.98923	2.27575e-17	4.55129e-15	34.2417	1.14891	0.378686	3.03395	0.00241375	0.0560328	0.00209033	2.41289	1.12749e-06	0.000215914	113	7	70620766	protein_coding	Protein coding	Downregulated	Gli1,Spag6l,Akap14,Tctex1d4	4
SD Del/+	Male	Glp1r	GO:0006874_cellular_calcium_ion_homeostasis	GOs_bp	Down	Cardiovascular & homeostasis	GO:0006874	ENSRNOG00000001152	DEGs	7.01294	2.81002	Up	0.968058	0.991871	4.8064e-17	8.31145e-15	1.42646	2.17612	1.35851	1.60184	0.109191		0.0316332	-1.77675	0.000193807	0.0450782	466	20	9586075	protein_coding	Protein coding	Downregulated	Calca,Slc8a3,Adra1b,Vdr,P2ry10,Il1b,Atp2c2,Cd52,Glp1r,Uts2r,Nmu,Gck,Ptger4,Npff,P2rx1,Cxcr1,Avp,Disc1,Bmp4,Bdkrb2,Coro1a	21
SD Del/+	Male	Glp1r	GO:0072503_cellular_divalent_inorganic_cation_homeostasis	GOs_bp	Down	Cardiovascular & homeostasis	GO:0072503	ENSRNOG00000001152	DEGs	7.01294	2.81002	Up	0.968058	0.991871	4.8064e-17	8.31145e-15	1.42646	2.17612	1.35851	1.60184	0.109191		0.0217043	-1.9497	4.94043e-05	0.0193912	491	20	9586075	protein_coding	Protein coding	Downregulated	Calca,Slc8a3,Adra1b,Vdr,P2ry10,Il1b,Atp2c2,Cd52,Glp1r,Uts2r,Nmu,Gck,Ptger4,Npff,P2rx1,Slc30a8,Cxcr1,Slc39a12,Avp,Disc1,Bmp4,Bdkrb2,Coro1a	23
SD Del/+	Male	Glp1r	GO:0070588_calcium_ion_transmembrane_transport	GOs_bp	Down	Channels and location signals	GO:0070588	ENSRNOG00000001152	DEGs	7.01294	2.81002	Up	0.968058	0.991871	4.8064e-17	8.31145e-15	1.42646	2.17612	1.35851	1.60184	0.109191		0.030867	-1.81159	0.000149916	0.0393294	303	20	9586075	protein_coding	Protein coding	Downregulated	Kcne2,Slc8a3,Atp2c2,Glp1r,Calhm1,Cacng6,Bmp4,Coro1a	8
SD Del/+	Male	Glp1r	GO:0051480_regulation_of_cytosolic_calcium_ion_concentration	GOs_bp	Down	Compounds binding	GO:0051480	ENSRNOG00000001152	DEGs	7.01294	2.81002	Up	0.968058	0.991871	4.8064e-17	8.31145e-15	1.42646	2.17612	1.35851	1.60184	0.109191		0.0429908	-1.61826	0.00061657	0.0761987	378	20	9586075	protein_coding	Protein coding	Downregulated	Calca,Slc8a3,Adra1b,P2ry10,Il1b,Cd52,Glp1r,Uts2r,Nmu,Gck,Ptger4,Npff,P2rx1,Cxcr1,Avp,Bmp4,Bdkrb2,Coro1a	18
SD Del/+	Male	Glra1	GO:0045211_postsynaptic_membrane	GOs_cc	Down	Synaptic	GO:0045211	ENSRNOG00000013588	DEGs	4.05905	2.02114	Up	0.939233	0.987919	1.74123e-15	1.30021e-13	11.6213	1.05307	0.376542	2.7967	0.00516276	0.0822362	0.00697922	-2.38659	9.74235e-07	0.000106609	342	10	40855559	protein_coding	Protein coding	Downregulated	Grm8,Chrna4,Glra1,Chrna3,Slc8a3,P2rx1,Shisa6,Disc1,Prrt2	9
SD Del/+	Male	Glra1	GO:0097060_synaptic_membrane	GOs_cc	Down	Synaptic	GO:0097060	ENSRNOG00000013588	DEGs	4.05905	2.02114	Up	0.939233	0.987919	1.74123e-15	1.30021e-13	11.6213	1.05307	0.376542	2.7967	0.00516276	0.0822362	0.00648413	-2.36444	1.19389e-06	0.000114315	473	10	40855559	protein_coding	Protein coding	Downregulated	Grm8,Chrna4,Glra1,Chrna3,Slc8a3,P2rx1,Shisa6,Disc1,Nectin1,Prrt2	10
SD Del/+	Male	Glra1	GO:0098936_intrinsic_component_of_postsynaptic_membrane	GOs_cc	Down	Synaptic	GO:0098936	ENSRNOG00000013588	DEGs	4.05905	2.02114	Up	0.939233	0.987919	1.74123e-15	1.30021e-13	11.6213	1.05307	0.376542	2.7967	0.00516276	0.0822362	0.0268793	-1.87216	9.59942e-05	0.00612763	178	10	40855559	protein_coding	Protein coding	Downregulated	Chrna4,Glra1,Chrna3,Slc8a3,P2rx1,Shisa6	6
SD Del/+	Male	Glra1	GO:0098948_intrinsic_component_of_postsynaptic_specialization_membrane	GOs_cc	Down	Synaptic	GO:0098948	ENSRNOG00000013588	DEGs	4.05905	2.02114	Up	0.939233	0.987919	1.74123e-15	1.30021e-13	11.6213	1.05307	0.376542	2.7967	0.00516276	0.0822362	0.0635458	-1.44558	0.00201233	0.0592863	110	10	40855559	protein_coding	Protein coding	Downregulated	Chrna4,Glra1,Chrna3,Shisa6	4
SD Del/+	Male	Glra1	GO:0099055_integral_component_of_postsynaptic_membrane	GOs_cc	Down	Synaptic	GO:0099055	ENSRNOG00000013588	DEGs	4.05905	2.02114	Up	0.939233	0.987919	1.74123e-15	1.30021e-13	11.6213	1.05307	0.376542	2.7967	0.00516276	0.0822362	0.0319156	-1.79678	0.00017235	0.00880133	168	10	40855559	protein_coding	Protein coding	Downregulated	Chrna4,Glra1,Chrna3,Slc8a3,P2rx1,Shisa6	6
SD Del/+	Male	Glra1	GO:0099240_intrinsic_component_of_synaptic_membrane	GOs_cc	Down	Synaptic	GO:0099240	ENSRNOG00000013588	DEGs	4.05905	2.02114	Up	0.939233	0.987919	1.74123e-15	1.30021e-13	11.6213	1.05307	0.376542	2.7967	0.00516276	0.0822362	0.0588222	-1.49007	0.00147296	0.0470119	243	10	40855559	protein_coding	Protein coding	Downregulated	Grm8,Chrna4,Glra1,Chrna3,Slc8a3,P2rx1,Shisa6,Nectin1,Prrt2	9
SD Del/+	Male	Glra1	GO:0099572_postsynaptic_specialization	GOs_cc	Down	Synaptic	GO:0099572	ENSRNOG00000013588	DEGs	4.05905	2.02114	Up	0.939233	0.987919	1.74123e-15	1.30021e-13	11.6213	1.05307	0.376542	2.7967	0.00516276	0.0822362	0.00198669	-2.84379	7.11979e-09	1.36344e-06	436	10	40855559	protein_coding	Protein coding	Downregulated	Chrna4,Plcb4,Glra1,Chrna3,Shisa6,Disc1,Samd14,Prrt2	8
SD Del/+	Male	Glra1	GO:0099634_postsynaptic_specialization_membrane	GOs_cc	Down	Synaptic	GO:0099634	ENSRNOG00000013588	DEGs	4.05905	2.02114	Up	0.939233	0.987919	1.74123e-15	1.30021e-13	11.6213	1.05307	0.376542	2.7967	0.00516276	0.0822362	0.0330159	-1.73472	0.000279495	0.0125937	135	10	40855559	protein_coding	Protein coding	Downregulated	Chrna4,Glra1,Chrna3,Shisa6	4
SD Del/+	Male	Glra1	GO:0099699_integral_component_of_synaptic_membrane	GOs_cc	Down	Synaptic	GO:0099699	ENSRNOG00000013588	DEGs	4.05905	2.02114	Up	0.939233	0.987919	1.74123e-15	1.30021e-13	11.6213	1.05307	0.376542	2.7967	0.00516276	0.0822362	0.0509613	-1.56939	0.00087178	0.0303538	226	10	40855559	protein_coding	Protein coding	Downregulated	Grm8,Chrna4,Glra1,Chrna3,Slc8a3,P2rx1,Shisa6,Nectin1,Prrt2	9
SD Del/+	Male	Glra1	GO:0045211_postsynaptic_membrane	GOs_cc	Down	Synaptic: Other pathways	GO:0045211	ENSRNOG00000013588	DEGs	4.05905	2.02114	Up	0.939233	0.987919	1.74123e-15	1.30021e-13	11.6213	1.05307	0.376542	2.7967	0.00516276	0.0822362	0.00697922	-2.38659	9.74235e-07	0.000106609	342	10	40855559	protein_coding	Protein coding	Downregulated	Grm8,Chrna4,Glra1,Chrna3,Slc8a3,P2rx1,Shisa6,Disc1,Prrt2	9
SD Del/+	Male	Glra1	GO:0097060_synaptic_membrane	GOs_cc	Down	Synaptic: Other pathways	GO:0097060	ENSRNOG00000013588	DEGs	4.05905	2.02114	Up	0.939233	0.987919	1.74123e-15	1.30021e-13	11.6213	1.05307	0.376542	2.7967	0.00516276	0.0822362	0.00648413	-2.36444	1.19389e-06	0.000114315	473	10	40855559	protein_coding	Protein coding	Downregulated	Grm8,Chrna4,Glra1,Chrna3,Slc8a3,P2rx1,Shisa6,Disc1,Nectin1,Prrt2	10
SD Del/+	Male	Glra1	GO:0098936_intrinsic_component_of_postsynaptic_membrane	GOs_cc	Down	Synaptic: Other pathways	GO:0098936	ENSRNOG00000013588	DEGs	4.05905	2.02114	Up	0.939233	0.987919	1.74123e-15	1.30021e-13	11.6213	1.05307	0.376542	2.7967	0.00516276	0.0822362	0.0268793	-1.87216	9.59942e-05	0.00612763	178	10	40855559	protein_coding	Protein coding	Downregulated	Chrna4,Glra1,Chrna3,Slc8a3,P2rx1,Shisa6	6
SD Del/+	Male	Glra1	GO:0098948_intrinsic_component_of_postsynaptic_specialization_membrane	GOs_cc	Down	Synaptic: Other pathways	GO:0098948	ENSRNOG00000013588	DEGs	4.05905	2.02114	Up	0.939233	0.987919	1.74123e-15	1.30021e-13	11.6213	1.05307	0.376542	2.7967	0.00516276	0.0822362	0.0635458	-1.44558	0.00201233	0.0592863	110	10	40855559	protein_coding	Protein coding	Downregulated	Chrna4,Glra1,Chrna3,Shisa6	4
SD Del/+	Male	Glra1	GO:0099055_integral_component_of_postsynaptic_membrane	GOs_cc	Down	Synaptic: Other pathways	GO:0099055	ENSRNOG00000013588	DEGs	4.05905	2.02114	Up	0.939233	0.987919	1.74123e-15	1.30021e-13	11.6213	1.05307	0.376542	2.7967	0.00516276	0.0822362	0.0319156	-1.79678	0.00017235	0.00880133	168	10	40855559	protein_coding	Protein coding	Downregulated	Chrna4,Glra1,Chrna3,Slc8a3,P2rx1,Shisa6	6
SD Del/+	Male	Glra1	GO:0099240_intrinsic_component_of_synaptic_membrane	GOs_cc	Down	Synaptic: Other pathways	GO:0099240	ENSRNOG00000013588	DEGs	4.05905	2.02114	Up	0.939233	0.987919	1.74123e-15	1.30021e-13	11.6213	1.05307	0.376542	2.7967	0.00516276	0.0822362	0.0588222	-1.49007	0.00147296	0.0470119	243	10	40855559	protein_coding	Protein coding	Downregulated	Grm8,Chrna4,Glra1,Chrna3,Slc8a3,P2rx1,Shisa6,Nectin1,Prrt2	9
SD Del/+	Male	Glra1	GO:0099572_postsynaptic_specialization	GOs_cc	Down	Synaptic: Other pathways	GO:0099572	ENSRNOG00000013588	DEGs	4.05905	2.02114	Up	0.939233	0.987919	1.74123e-15	1.30021e-13	11.6213	1.05307	0.376542	2.7967	0.00516276	0.0822362	0.00198669	-2.84379	7.11979e-09	1.36344e-06	436	10	40855559	protein_coding	Protein coding	Downregulated	Chrna4,Plcb4,Glra1,Chrna3,Shisa6,Disc1,Samd14,Prrt2	8
SD Del/+	Male	Glra1	GO:0099634_postsynaptic_specialization_membrane	GOs_cc	Down	Synaptic: Other pathways	GO:0099634	ENSRNOG00000013588	DEGs	4.05905	2.02114	Up	0.939233	0.987919	1.74123e-15	1.30021e-13	11.6213	1.05307	0.376542	2.7967	0.00516276	0.0822362	0.0330159	-1.73472	0.000279495	0.0125937	135	10	40855559	protein_coding	Protein coding	Downregulated	Chrna4,Glra1,Chrna3,Shisa6	4
SD Del/+	Male	Glra1	GO:0099699_integral_component_of_synaptic_membrane	GOs_cc	Down	Synaptic: Other pathways	GO:0099699	ENSRNOG00000013588	DEGs	4.05905	2.02114	Up	0.939233	0.987919	1.74123e-15	1.30021e-13	11.6213	1.05307	0.376542	2.7967	0.00516276	0.0822362	0.0509613	-1.56939	0.00087178	0.0303538	226	10	40855559	protein_coding	Protein coding	Downregulated	Grm8,Chrna4,Glra1,Chrna3,Slc8a3,P2rx1,Shisa6,Nectin1,Prrt2	9
SD Del/+	Male	Grm8	GO:0007215_glutamate_receptor_signaling_pathway	GOs_bp	Down	Channels and location signals	GO:0007215	ENSRNOG00000021468	DEGs	3.30808	1.72599	Up	0.906072	0.981407	1.90742e-13	5.35731e-12	333.554	0.7666	0.281865	2.71974	0.0065333	0.0922859	0.0450734	-1.6538	0.000507847	0.0679145	97	4	54474136	protein_coding	Protein coding	Downregulated	Grm8,Shisa6	2
SD Del/+	Male	Grm8	GO:0045055_regulated_exocytosis	GOs_bp	Down	Metabolism	GO:0045055	ENSRNOG00000021468	DEGs	3.30808	1.72599	Up	0.906072	0.981407	1.90742e-13	5.35731e-12	333.554	0.7666	0.281865	2.71974	0.0065333	0.0922859	0.0432027	-1.60733	0.000671312	0.0786401	259	4	54474136	protein_coding	Protein coding	Downregulated	Grm8,Chrna4,Chrna3,P2rx1,Doc2a,Coro1a,Prrt2	7
SD Del/+	Male	Grm8	GO:0007215_glutamate_receptor_signaling_pathway	GOs_bp	Down	Signaling pathways	GO:0007215	ENSRNOG00000021468	DEGs	3.30808	1.72599	Up	0.906072	0.981407	1.90742e-13	5.35731e-12	333.554	0.7666	0.281865	2.71974	0.0065333	0.0922859	0.0450734	-1.6538	0.000507847	0.0679145	97	4	54474136	protein_coding	Protein coding	Downregulated	Grm8,Shisa6	2
SD Del/+	Male	Grm8	GO:0045055_regulated_exocytosis	GOs_bp	Down	Synaptic	GO:0045055	ENSRNOG00000021468	DEGs	3.30808	1.72599	Up	0.906072	0.981407	1.90742e-13	5.35731e-12	333.554	0.7666	0.281865	2.71974	0.0065333	0.0922859	0.0432027	-1.60733	0.000671312	0.0786401	259	4	54474136	protein_coding	Protein coding	Downregulated	Grm8,Chrna4,Chrna3,P2rx1,Doc2a,Coro1a,Prrt2	7
SD Del/+	Male	Grm8	GO:0045211_postsynaptic_membrane	GOs_cc	Down	Synaptic	GO:0045211	ENSRNOG00000021468	DEGs	3.30808	1.72599	Up	0.906072	0.981407	1.90742e-13	5.35731e-12	333.554	0.7666	0.281865	2.71974	0.0065333	0.0922859	0.00697922	-2.38659	9.74235e-07	0.000106609	342	4	54474136	protein_coding	Protein coding	Downregulated	Grm8,Chrna4,Glra1,Chrna3,Slc8a3,P2rx1,Shisa6,Disc1,Prrt2	9
SD Del/+	Male	Grm8	GO:0097060_synaptic_membrane	GOs_cc	Down	Synaptic	GO:0097060	ENSRNOG00000021468	DEGs	3.30808	1.72599	Up	0.906072	0.981407	1.90742e-13	5.35731e-12	333.554	0.7666	0.281865	2.71974	0.0065333	0.0922859	0.00648413	-2.36444	1.19389e-06	0.000114315	473	4	54474136	protein_coding	Protein coding	Downregulated	Grm8,Chrna4,Glra1,Chrna3,Slc8a3,P2rx1,Shisa6,Disc1,Nectin1,Prrt2	10
SD Del/+	Male	Grm8	GO:0099240_intrinsic_component_of_synaptic_membrane	GOs_cc	Down	Synaptic	GO:0099240	ENSRNOG00000021468	DEGs	3.30808	1.72599	Up	0.906072	0.981407	1.90742e-13	5.35731e-12	333.554	0.7666	0.281865	2.71974	0.0065333	0.0922859	0.0588222	-1.49007	0.00147296	0.0470119	243	4	54474136	protein_coding	Protein coding	Downregulated	Grm8,Chrna4,Glra1,Chrna3,Slc8a3,P2rx1,Shisa6,Nectin1,Prrt2	9
SD Del/+	Male	Grm8	GO:0099699_integral_component_of_synaptic_membrane	GOs_cc	Down	Synaptic	GO:0099699	ENSRNOG00000021468	DEGs	3.30808	1.72599	Up	0.906072	0.981407	1.90742e-13	5.35731e-12	333.554	0.7666	0.281865	2.71974	0.0065333	0.0922859	0.0509613	-1.56939	0.00087178	0.0303538	226	4	54474136	protein_coding	Protein coding	Downregulated	Grm8,Chrna4,Glra1,Chrna3,Slc8a3,P2rx1,Shisa6,Nectin1,Prrt2	9
SD Del/+	Male	Grm8	GO:0045055_regulated_exocytosis	GOs_bp	Down	Synaptic: Other pathways	GO:0045055	ENSRNOG00000021468	DEGs	3.30808	1.72599	Up	0.906072	0.981407	1.90742e-13	5.35731e-12	333.554	0.7666	0.281865	2.71974	0.0065333	0.0922859	0.0432027	-1.60733	0.000671312	0.0786401	259	4	54474136	protein_coding	Protein coding	Downregulated	Grm8,Chrna4,Chrna3,P2rx1,Doc2a,Coro1a,Prrt2	7
SD Del/+	Male	Grm8	GO:0045211_postsynaptic_membrane	GOs_cc	Down	Synaptic: Other pathways	GO:0045211	ENSRNOG00000021468	DEGs	3.30808	1.72599	Up	0.906072	0.981407	1.90742e-13	5.35731e-12	333.554	0.7666	0.281865	2.71974	0.0065333	0.0922859	0.00697922	-2.38659	9.74235e-07	0.000106609	342	4	54474136	protein_coding	Protein coding	Downregulated	Grm8,Chrna4,Glra1,Chrna3,Slc8a3,P2rx1,Shisa6,Disc1,Prrt2	9
SD Del/+	Male	Grm8	GO:0097060_synaptic_membrane	GOs_cc	Down	Synaptic: Other pathways	GO:0097060	ENSRNOG00000021468	DEGs	3.30808	1.72599	Up	0.906072	0.981407	1.90742e-13	5.35731e-12	333.554	0.7666	0.281865	2.71974	0.0065333	0.0922859	0.00648413	-2.36444	1.19389e-06	0.000114315	473	4	54474136	protein_coding	Protein coding	Downregulated	Grm8,Chrna4,Glra1,Chrna3,Slc8a3,P2rx1,Shisa6,Disc1,Nectin1,Prrt2	10
SD Del/+	Male	Grm8	GO:0099240_intrinsic_component_of_synaptic_membrane	GOs_cc	Down	Synaptic: Other pathways	GO:0099240	ENSRNOG00000021468	DEGs	3.30808	1.72599	Up	0.906072	0.981407	1.90742e-13	5.35731e-12	333.554	0.7666	0.281865	2.71974	0.0065333	0.0922859	0.0588222	-1.49007	0.00147296	0.0470119	243	4	54474136	protein_coding	Protein coding	Downregulated	Grm8,Chrna4,Glra1,Chrna3,Slc8a3,P2rx1,Shisa6,Nectin1,Prrt2	9
SD Del/+	Male	Grm8	GO:0099699_integral_component_of_synaptic_membrane	GOs_cc	Down	Synaptic: Other pathways	GO:0099699	ENSRNOG00000021468	DEGs	3.30808	1.72599	Up	0.906072	0.981407	1.90742e-13	5.35731e-12	333.554	0.7666	0.281865	2.71974	0.0065333	0.0922859	0.0509613	-1.56939	0.00087178	0.0303538	226	4	54474136	protein_coding	Protein coding	Downregulated	Grm8,Chrna4,Glra1,Chrna3,Slc8a3,P2rx1,Shisa6,Nectin1,Prrt2	9
SD Del/+	Male	Hand2	GO:0003206_cardiac_chamber_morphogenesis	GOs_bp	Down	Cardiovascular & homeostasis	GO:0003206	ENSRNOG00000060448	DEGs	-1.40353	0.48906	Down	0.0563394	0.0108973	5.64318e-12	8.6066e-11	1.50294	-1.36272	1.05073	-1.29693	0.194656		0.0314144	-1.57807	0.000863337	0.0874477	136	16	36371489	protein_coding	Protein coding	Downregulated	Shox2,Ovol2,Hand2,Gata4,Tbx1,Bmp4	6
SD Del/+	Male	Hand2	GO:0003231_cardiac_ventricle_development	GOs_bp	Down	Cardiovascular & homeostasis	GO:0003231	ENSRNOG00000060448	DEGs	-1.40353	0.48906	Down	0.0563394	0.0108973	5.64318e-12	8.6066e-11	1.50294	-1.36272	1.05073	-1.29693	0.194656		0.0299664	-1.6923	0.000383189	0.0598102	138	16	36371489	protein_coding	Protein coding	Downregulated	Xirp2,Hand2,Gata4,Bmp4	4
SD Del/+	Male	Hand2	GO:0030278_regulation_of_ossification	GOs_bp	Down	Connective-tissue cells	GO:0030278	ENSRNOG00000060448	DEGs	-1.40353	0.48906	Down	0.0563394	0.0108973	5.64318e-12	8.6066e-11	1.50294	-1.36272	1.05073	-1.29693	0.194656		0.0284813	-1.72083	0.000304154	0.0576333	218	16	36371489	protein_coding	Protein coding	Downregulated	Kl,Ucma,Gli1,Calca,Cited1,Hand2,Mir137,Comp,Ptger4,Rflnb,Twist1,Bmp4,Mapk3	13
SD Del/+	Male	Hand2	GO:0003151_outflow_tract_morphogenesis	GOs_bp	Down	Morphogenesis & development	GO:0003151	ENSRNOG00000060448	DEGs	-1.40353	0.48906	Down	0.0563394	0.0108973	5.64318e-12	8.6066e-11	1.50294	-1.36272	1.05073	-1.29693	0.194656		0.0149777	-1.8353	0.000150303	0.0393294	78	16	36371489	protein_coding	Protein coding	Downregulated	Hand2,Tbx1,Twist1,Bmp4	4
SD Del/+	Male	Hand2	GO:0003206_cardiac_chamber_morphogenesis	GOs_bp	Down	Morphogenesis & development	GO:0003206	ENSRNOG00000060448	DEGs	-1.40353	0.48906	Down	0.0563394	0.0108973	5.64318e-12	8.6066e-11	1.50294	-1.36272	1.05073	-1.29693	0.194656		0.0314144	-1.57807	0.000863337	0.0874477	136	16	36371489	protein_coding	Protein coding	Downregulated	Shox2,Ovol2,Hand2,Gata4,Tbx1,Bmp4	6
SD Del/+	Male	Hand2	GO:0003231_cardiac_ventricle_development	GOs_bp	Down	Morphogenesis & development	GO:0003231	ENSRNOG00000060448	DEGs	-1.40353	0.48906	Down	0.0563394	0.0108973	5.64318e-12	8.6066e-11	1.50294	-1.36272	1.05073	-1.29693	0.194656		0.0299664	-1.6923	0.000383189	0.0598102	138	16	36371489	protein_coding	Protein coding	Downregulated	Xirp2,Hand2,Gata4,Bmp4	4
SD Del/+	Male	Hand2	GO:0030278_regulation_of_ossification	GOs_bp	Down	Morphogenesis & development	GO:0030278	ENSRNOG00000060448	DEGs	-1.40353	0.48906	Down	0.0563394	0.0108973	5.64318e-12	8.6066e-11	1.50294	-1.36272	1.05073	-1.29693	0.194656		0.0284813	-1.72083	0.000304154	0.0576333	218	16	36371489	protein_coding	Protein coding	Downregulated	Kl,Ucma,Gli1,Calca,Cited1,Hand2,Mir137,Comp,Ptger4,Rflnb,Twist1,Bmp4,Mapk3	13
SD Del/+	Male	Hand2	GO:0060485_mesenchyme_development	GOs_bp	Down	Morphogenesis & development	GO:0060485	ENSRNOG00000060448	DEGs	-1.40353	0.48906	Down	0.0563394	0.0108973	5.64318e-12	8.6066e-11	1.50294	-1.36272	1.05073	-1.29693	0.194656		0.032518	-1.64863	0.000505593	0.0679145	265	16	36371489	protein_coding	Protein coding	Downregulated	Sema3f,Ovol2,Sema3a,Il1b,Gata5,Hand2,Gata4,Gdnf,Tgfb1i1,Meox1,Tbx1,Rflnb,Twist1,Bmp4,Mapk3	15
SD Del/+	Male	Hes5	GO:0009952_anterior/posterior_pattern_specification	GOs_bp	Down	Morphogenesis & development	GO:0009952	ENSRNOG00000013850	DEGs	-1.59138	0.670275	Down	0.109809	0.0217716	2.62028e-16	2.91129e-14	220.686	-0.567748	0.172898	-3.28372	0.00102447	0.0355434	0.00807586	-2.23242	4.52104e-06	0.00514629	194	5	172364421	protein_coding	Protein coding	Downregulated	AABR07030443.2,Gata4,Tbx6,Meox1,Tbx1,Hes5,Bmp4	7
SD Del/+	Male	Hes5	GO:0021700_developmental_maturation	GOs_bp	Down	Morphogenesis & development	GO:0021700	ENSRNOG00000013850	DEGs	-1.59138	0.670275	Down	0.109809	0.0217716	2.62028e-16	2.91129e-14	220.686	-0.567748	0.172898	-3.28372	0.00102447	0.0355434	0.0182322	-2.03701	2.41802e-05	0.0138047	296	5	172364421	protein_coding	Protein coding	Downregulated	Cdkn1a,Il21,Tbx6,Epha8,Klf2,Hes5,Disc1,Rflnb,Kcnip2,Neurog2,Sez6l2	11
SD Del/+	Male	Hes5	GO:0045165_cell_fate_commitment	GOs_bp	Down	Morphogenesis & development	GO:0045165	ENSRNOG00000013850	DEGs	-1.59138	0.670275	Down	0.109809	0.0217716	2.62028e-16	2.91129e-14	220.686	-0.567748	0.172898	-3.28372	0.00102447	0.0355434	0.0190026	-1.89788	7.76984e-05	0.0256814	258	5	172364421	protein_coding	Protein coding	Downregulated	Sostdc1,Ntf4,Esrp1,Tbx21,Gata4,Lhx3,Tbx6,Il7,Dmrta2,Nkx6-1,Tgfb1i1,Tbx1,Hes5,Neurog2,Bmp4,Spn	16
SD Del/+	Male	Hes5	GO:0030513_positive_regulation_of_BMP_signaling_pathway	GOs_bp	Down	Signaling pathways	GO:0030513	ENSRNOG00000013850	DEGs	-1.59138	0.670275	Down	0.109809	0.0217716	2.62028e-16	2.91129e-14	220.686	-0.567748	0.172898	-3.28372	0.00102447	0.0355434	0.0382116	-1.62596	0.000727004	0.0794074	37	5	172364421	protein_coding	Protein coding	Downregulated	Gdf5,Gata4,Hes5,Bmp4	4
SD Del/+	Male	Hist1h1a	GO:0000786_nucleosome	GOs_cc	Down	Cell Structure & organelles	GO:0000786	ENSRNOG00000017175	DEGs	3.02709	1.59793	Up	0.888396	0.97685	2.23018e-11	2.74288e-10	86.7337	0.702622	0.230448	3.04894	0.0022965	0.0545801	0.056488	-1.48378	0.00165974	0.0508546	67	17	43614101	protein_coding	Protein coding	Downregulated	Hist1h1a,Hist2h2aa2	2
SD Del/+	Male	Hist2h2aa2	GO:0000786_nucleosome	GOs_cc	Down	Cell Structure & organelles	GO:0000786	ENSRNOG00000047898	DEGs	-1.56797	0.648895	Down	0.103653	0.0201736	2.39591e-13	6.42981e-12	20.9973	-0.760532	0.283819	-2.67964	0.00737016	0.0972276	0.056488	-1.48378	0.00165974	0.0508546	67	2	198381798	protein_coding	Protein coding	Downregulated	Hist1h1a,Hist2h2aa2	2
SD Del/+	Male	Hnf4a	GO:0030031_cell_projection_assembly	GOs_bp	Up	Cell Structure & organelles	GO:0030031	ENSRNOG00000008895	DEGs	7.59349	2.92476	Up	0.968689	0.991943	3.50786e-16	3.63411e-14	1.84349	3.29547	1.20096	2.74402	0.00606924		0.00953067	1.9412	5.46726e-05	0.0490492	474	3	159902441	protein_coding	Protein coding	Downregulated	Prkcd,Tacstd2,Klf5,Spag6l,Hnf4a,Disc1	6
SD Del/+	Male	Hnf4a	GO:0120031_plasma_membrane_bounded_cell_projection_assembly	GOs_bp	Up	Cell Structure & organelles	GO:0120031	ENSRNOG00000008895	DEGs	7.59349	2.92476	Up	0.968689	0.991943	3.50786e-16	3.63411e-14	1.84349	3.29547	1.20096	2.74402	0.00606924		0.00921037	1.95301	4.97572e-05	0.0490492	462	3	159902441	protein_coding	Protein coding	Downregulated	Prkcd,Tacstd2,Klf5,Spag6l,Hnf4a,Disc1	6
SD Del/+	Male	Hsd11b2	rno04960_Aldosterone-regulated_sodium_reabsorption	KEGG	Down	Metabolism	rno04960	ENSRNOG00000017084	DEGs	-1.44442	0.530486	Down	0.0701462	0.0131147	2.10541e-12	3.77414e-11	5.01768	-1.28938	0.628495	-2.05154	0.0402147		0.0728823	-1.45893	0.00194656	0.0872058	39	19	37476095	protein_coding	Protein coding	Downregulated	Hsd11b2,Atp1a4,Mapk3	3
SD Del/+	Male	Il1b	GO:0006874_cellular_calcium_ion_homeostasis	GOs_bp	Down	Cardiovascular & homeostasis	GO:0006874	ENSRNOG00000004649	DEGs	3.83312	1.93852	Up	0.924705	0.98536	3.1412e-12	5.2618e-11	3.95532	1.01264	0.649231	1.55976	0.118817		0.0316332	-1.77675	0.000193807	0.0450782	466	3	121876263	protein_coding	Protein coding	Downregulated	Calca,Slc8a3,Adra1b,Vdr,P2ry10,Il1b,Atp2c2,Cd52,Glp1r,Uts2r,Nmu,Gck,Ptger4,Npff,P2rx1,Cxcr1,Avp,Disc1,Bmp4,Bdkrb2,Coro1a	21
SD Del/+	Male	Il1b	GO:0072503_cellular_divalent_inorganic_cation_homeostasis	GOs_bp	Down	Cardiovascular & homeostasis	GO:0072503	ENSRNOG00000004649	DEGs	3.83312	1.93852	Up	0.924705	0.98536	3.1412e-12	5.2618e-11	3.95532	1.01264	0.649231	1.55976	0.118817		0.0217043	-1.9497	4.94043e-05	0.0193912	491	3	121876263	protein_coding	Protein coding	Downregulated	Calca,Slc8a3,Adra1b,Vdr,P2ry10,Il1b,Atp2c2,Cd52,Glp1r,Uts2r,Nmu,Gck,Ptger4,Npff,P2rx1,Slc30a8,Cxcr1,Slc39a12,Avp,Disc1,Bmp4,Bdkrb2,Coro1a	23
SD Del/+	Male	Il1b	GO:0051480_regulation_of_cytosolic_calcium_ion_concentration	GOs_bp	Down	Compounds binding	GO:0051480	ENSRNOG00000004649	DEGs	3.83312	1.93852	Up	0.924705	0.98536	3.1412e-12	5.2618e-11	3.95532	1.01264	0.649231	1.55976	0.118817		0.0429908	-1.61826	0.00061657	0.0761987	378	3	121876263	protein_coding	Protein coding	Downregulated	Calca,Slc8a3,Adra1b,P2ry10,Il1b,Cd52,Glp1r,Uts2r,Nmu,Gck,Ptger4,Npff,P2rx1,Cxcr1,Avp,Bmp4,Bdkrb2,Coro1a	18
SD Del/+	Male	Il1b	GO:0060485_mesenchyme_development	GOs_bp	Down	Morphogenesis & development	GO:0060485	ENSRNOG00000004649	DEGs	3.83312	1.93852	Up	0.924705	0.98536	3.1412e-12	5.2618e-11	3.95532	1.01264	0.649231	1.55976	0.118817		0.032518	-1.64863	0.000505593	0.0679145	265	3	121876263	protein_coding	Protein coding	Downregulated	Sema3f,Ovol2,Sema3a,Il1b,Gata5,Hand2,Gata4,Gdnf,Tgfb1i1,Meox1,Tbx1,Rflnb,Twist1,Bmp4,Mapk3	15
SD Del/+	Male	Il21	GO:0021700_developmental_maturation	GOs_bp	Down	Morphogenesis & development	GO:0021700	ENSRNOG00000017376	DEGs	-1.57045	0.651175	Down	0.119389	0.0244704	1.91146e-08	9.69173e-08	2.27439	-0.742438	0.838581	-0.885351	0.375968		0.0182322	-2.03701	2.41802e-05	0.0138047	296	2	123965021	protein_coding	Protein coding	Downregulated	Cdkn1a,Il21,Tbx6,Epha8,Klf2,Hes5,Disc1,Rflnb,Kcnip2,Neurog2,Sez6l2	11
SD Del/+	Male	Il7	GO:0045165_cell_fate_commitment	GOs_bp	Down	Morphogenesis & development	GO:0045165	ENSRNOG00000011973	DEGs	-1.33323	0.414926	Down	0.0348801	0.00809773	1.37279e-15	1.07757e-13	1.80536	-2.16929	1.04209	-2.08167	0.037373		0.0190026	-1.89788	7.76984e-05	0.0256814	258	2	96439286	protein_coding	Protein coding	Downregulated	Sostdc1,Ntf4,Esrp1,Tbx21,Gata4,Lhx3,Tbx6,Il7,Dmrta2,Nkx6-1,Tgfb1i1,Tbx1,Hes5,Neurog2,Bmp4,Spn	16
SD Del/+	Male	Itgb6	GO:0005813_centrosome	GOs_cc	Up	Cell Structure & organelles	GO:0005813	ENSRNOG00000008346	DEGs	3.80987	1.92974	Up	0.926067	0.985619	1.09589e-13	3.46691e-12	42.203	1.25941	0.336803	3.73932	0.000184517	0.0143894	0.0113315	2.26738	2.9969e-06	0.000382604	479	3	46652623	protein_coding	Protein coding	Downregulated	Itgb6,Disc1	2
SD Del/+	Male	Itgb6	rno04810_Regulation_of_actin_cytoskeleton	KEGG	Down	Cell Structure & organelles	rno04810	ENSRNOG00000008346	DEGs	3.80987	1.92974	Up	0.926067	0.985619	1.09589e-13	3.46691e-12	42.203	1.25941	0.336803	3.73932	0.000184517	0.0143894	0.0467216	-1.61531	0.000637561	0.0357034	205	3	46652623	protein_coding	Protein coding	Downregulated	Itgb6,Diaph3,Bdkrb2,Mapk3	4
SD Del/+	Male	Kcne2	GO:0070588_calcium_ion_transmembrane_transport	GOs_bp	Down	Channels and location signals	GO:0070588	ENSRNOG00000029811	DEGs	3.27283	1.71054	Up	0.903878	0.980886	8.62725e-12	1.23625e-10	79.2766	1.5706	0.610501	2.57264	0.0100925	0.115436	0.030867	-1.81159	0.000149916	0.0393294	303	11	32440237	protein_coding	Protein coding	Downregulated	Kcne2,Slc8a3,Atp2c2,Glp1r,Calhm1,Cacng6,Bmp4,Coro1a	8
SD Del/+	Male	Kcnip2	GO:0021700_developmental_maturation	GOs_bp	Down	Morphogenesis & development	GO:0021700	ENSRNOG00000050450	DEGs	-1.57562	0.655917	Down	0.105012	0.0205174	3.43356e-17	6.36321e-15	482.137	-0.6499	0.143689	-4.52298	6.0976e-06	0.00134921	0.0182322	-2.03701	2.41802e-05	0.0138047	296	1	265549593	protein_coding	Protein coding	Downregulated	Cdkn1a,Il21,Tbx6,Epha8,Klf2,Hes5,Disc1,Rflnb,Kcnip2,Neurog2,Sez6l2	11
SD Del/+	Male	Kctd13	GO:0051056_regulation_of_small_GTPase_mediated_signal_transduction	GOs_bp	Down	Compounds binding	GO:0051056	ENSRNOG00000020010	DEGs	-1.39531	0.480586	Down	0.0480601	0.00973051	3.19069e-19	1.46765e-16	2210.95	-0.998963	0.0820977	-12.168	4.60385e-34	4.92382e-31	0.0463272	-1.57325	0.000849892	0.0874477	262	1	198360627	protein_coding	Protein coding	Downregulated	Adra1b,P2ry10,Ect2,Kctd13	4
SD Del/+	Male	Kctd13	GO:0046578_regulation_of_Ras_protein_signal_transduction	GOs_bp	Down	Enzymes activity	GO:0046578	ENSRNOG00000020010	DEGs	-1.39531	0.480586	Down	0.0480601	0.00973051	3.19069e-19	1.46765e-16	2210.95	-0.998963	0.0820977	-12.168	4.60385e-34	4.92382e-31	0.0413245	-1.6597	0.000466458	0.0665763	230	1	198360627	protein_coding	Protein coding	Downregulated	Adra1b,P2ry10,Ect2,Kctd13	4
SD Del/+	Male	Kctd13	GO:0051056_regulation_of_small_GTPase_mediated_signal_transduction	GOs_bp	Down	Enzymes activity	GO:0051056	ENSRNOG00000020010	DEGs	-1.39531	0.480586	Down	0.0480601	0.00973051	3.19069e-19	1.46765e-16	2210.95	-0.998963	0.0820977	-12.168	4.60385e-34	4.92382e-31	0.0463272	-1.57325	0.000849892	0.0874477	262	1	198360627	protein_coding	Protein coding	Downregulated	Adra1b,P2ry10,Ect2,Kctd13	4
SD Del/+	Male	Kctd13	GO:0046578_regulation_of_Ras_protein_signal_transduction	GOs_bp	Down	Metabolism	GO:0046578	ENSRNOG00000020010	DEGs	-1.39531	0.480586	Down	0.0480601	0.00973051	3.19069e-19	1.46765e-16	2210.95	-0.998963	0.0820977	-12.168	4.60385e-34	4.92382e-31	0.0413245	-1.6597	0.000466458	0.0665763	230	1	198360627	protein_coding	Protein coding	Downregulated	Adra1b,P2ry10,Ect2,Kctd13	4
SD Del/+	Male	Kctd13	GO:0051056_regulation_of_small_GTPase_mediated_signal_transduction	GOs_bp	Down	Metabolism	GO:0051056	ENSRNOG00000020010	DEGs	-1.39531	0.480586	Down	0.0480601	0.00973051	3.19069e-19	1.46765e-16	2210.95	-0.998963	0.0820977	-12.168	4.60385e-34	4.92382e-31	0.0463272	-1.57325	0.000849892	0.0874477	262	1	198360627	protein_coding	Protein coding	Downregulated	Adra1b,P2ry10,Ect2,Kctd13	4
SD Del/+	Male	Kctd13	GO:0046578_regulation_of_Ras_protein_signal_transduction	GOs_bp	Down	Signaling pathways	GO:0046578	ENSRNOG00000020010	DEGs	-1.39531	0.480586	Down	0.0480601	0.00973051	3.19069e-19	1.46765e-16	2210.95	-0.998963	0.0820977	-12.168	4.60385e-34	4.92382e-31	0.0413245	-1.6597	0.000466458	0.0665763	230	1	198360627	protein_coding	Protein coding	Downregulated	Adra1b,P2ry10,Ect2,Kctd13	4
SD Del/+	Male	Kctd13	GO:0051056_regulation_of_small_GTPase_mediated_signal_transduction	GOs_bp	Down	Signaling pathways	GO:0051056	ENSRNOG00000020010	DEGs	-1.39531	0.480586	Down	0.0480601	0.00973051	3.19069e-19	1.46765e-16	2210.95	-0.998963	0.0820977	-12.168	4.60385e-34	4.92382e-31	0.0463272	-1.57325	0.000849892	0.0874477	262	1	198360627	protein_coding	Protein coding	Downregulated	Adra1b,P2ry10,Ect2,Kctd13	4
SD Del/+	Male	Kctd13	GO:0050806_positive_regulation_of_synaptic_transmission	GOs_bp	Down	Synaptic	GO:0050806	ENSRNOG00000020010	DEGs	-1.39531	0.480586	Down	0.0480601	0.00973051	3.19069e-19	1.46765e-16	2210.95	-0.998963	0.0820977	-12.168	4.60385e-34	4.92382e-31	0.0321499	-1.61787	0.000629539	0.0761987	277	1	198360627	protein_coding	Protein coding	Downregulated	Rgs4,Slc8a3,Mir760,Nmu,Mir137,Ptger4,Kctd13,Prrt2	8
SD Del/+	Male	Kctd13	GO:0050806_positive_regulation_of_synaptic_transmission	GOs_bp	Down	Synaptic: Other pathways	GO:0050806	ENSRNOG00000020010	DEGs	-1.39531	0.480586	Down	0.0480601	0.00973051	3.19069e-19	1.46765e-16	2210.95	-0.998963	0.0820977	-12.168	4.60385e-34	4.92382e-31	0.0321499	-1.61787	0.000629539	0.0761987	277	1	198360627	protein_coding	Protein coding	Downregulated	Rgs4,Slc8a3,Mir760,Nmu,Mir137,Ptger4,Kctd13,Prrt2	8
SD Del/+	Male	Kif22	GO:0015631_tubulin_binding	GOs_mf	Up	Compounds binding	GO:0015631	ENSRNOG00000020281	DEGs	-1.43372	0.519765	Down	0.0623397	0.0118174	7.33302e-19	2.8765e-16	34.8645	-0.990842	0.225961	-4.38501	1.15979e-05	0.00219816	0.0321509	1.8199	0.00014016	0.0532143	321	1	198461169	protein_coding	Protein coding	Downregulated	Gli1,Ftcd,Kif22	3
SD Del/+	Male	Kif22	GO:0005875_microtubule_associated_complex	GOs_cc	Up	Fibers and cytoskeleton	GO:0005875	ENSRNOG00000020281	DEGs	-1.43372	0.519765	Down	0.0623397	0.0118174	7.33302e-19	2.8765e-16	34.8645	-0.990842	0.225961	-4.38501	1.15979e-05	0.00219816	0.0648353	1.42458	0.00228109	0.0546036	125	1	198461169	protein_coding	Protein coding	Downregulated	Disc1,Kif22	2
SD Del/+	Male	Kif22	GO:0003774_motor_activity	GOs_mf	Up	Fibers and cytoskeleton	GO:0003774	ENSRNOG00000020281	DEGs	-1.43372	0.519765	Down	0.0623397	0.0118174	7.33302e-19	2.8765e-16	34.8645	-0.990842	0.225961	-4.38501	1.15979e-05	0.00219816	0.0151393	2.10609	1.45116e-05	0.0165287	120	1	198461169	protein_coding	Protein coding	Downregulated	Myo5c,Myh15,Myh8,Kif22	4
SD Del/+	Male	Kl	GO:0030278_regulation_of_ossification	GOs_bp	Down	Connective-tissue cells	GO:0030278	ENSRNOG00000001092	DEGs	8.60729	3.10556	Up	0.889055	0.977035	8.68768e-07	2.99158e-06	288.81	3.4937	1.08257	3.22723	0.00124995	0.0392544	0.0284813	-1.72083	0.000304154	0.0576333	218	12	943006	protein_coding	Protein coding	Downregulated	Kl,Ucma,Gli1,Calca,Cited1,Hand2,Mir137,Comp,Ptger4,Rflnb,Twist1,Bmp4,Mapk3	13
SD Del/+	Male	Kl	GO:0030282_bone_mineralization	GOs_bp	Down	Connective-tissue cells	GO:0030282	ENSRNOG00000001092	DEGs	8.60729	3.10556	Up	0.889055	0.977035	8.68768e-07	2.99158e-06	288.81	3.4937	1.08257	3.22723	0.00124995	0.0392544	0.0413832	-1.60066	0.00073338	0.0794074	112	12	943006	protein_coding	Protein coding	Downregulated	Kl,Comp,Rflnb,Twist1,Bmp4	5
SD Del/+	Male	Kl	GO:0045778_positive_regulation_of_ossification	GOs_bp	Down	Connective-tissue cells	GO:0045778	ENSRNOG00000001092	DEGs	8.60729	3.10556	Up	0.889055	0.977035	8.68768e-07	2.99158e-06	288.81	3.4937	1.08257	3.22723	0.00124995	0.0392544	0.0328332	-1.6558	0.000508277	0.0679145	103	12	943006	protein_coding	Protein coding	Downregulated	Kl,Calca,Ptger4,Bmp4	4
SD Del/+	Male	Kl	GO:0030278_regulation_of_ossification	GOs_bp	Down	Morphogenesis & development	GO:0030278	ENSRNOG00000001092	DEGs	8.60729	3.10556	Up	0.889055	0.977035	8.68768e-07	2.99158e-06	288.81	3.4937	1.08257	3.22723	0.00124995	0.0392544	0.0284813	-1.72083	0.000304154	0.0576333	218	12	943006	protein_coding	Protein coding	Downregulated	Kl,Ucma,Gli1,Calca,Cited1,Hand2,Mir137,Comp,Ptger4,Rflnb,Twist1,Bmp4,Mapk3	13
SD Del/+	Male	Kl	GO:0030282_bone_mineralization	GOs_bp	Down	Morphogenesis & development	GO:0030282	ENSRNOG00000001092	DEGs	8.60729	3.10556	Up	0.889055	0.977035	8.68768e-07	2.99158e-06	288.81	3.4937	1.08257	3.22723	0.00124995	0.0392544	0.0413832	-1.60066	0.00073338	0.0794074	112	12	943006	protein_coding	Protein coding	Downregulated	Kl,Comp,Rflnb,Twist1,Bmp4	5
SD Del/+	Male	Kl	GO:0031214_biomineral_tissue_development	GOs_bp	Down	Morphogenesis & development	GO:0031214	ENSRNOG00000001092	DEGs	8.60729	3.10556	Up	0.889055	0.977035	8.68768e-07	2.99158e-06	288.81	3.4937	1.08257	3.22723	0.00124995	0.0392544	0.018841	-1.94349	5.56857e-05	0.0194281	152	12	943006	protein_coding	Protein coding	Downregulated	Kl,Otop1,Comp,Tbx1,Rflnb,Nectin1,Twist1,Bmp4	8
SD Del/+	Male	Kl	GO:0045778_positive_regulation_of_ossification	GOs_bp	Down	Morphogenesis & development	GO:0045778	ENSRNOG00000001092	DEGs	8.60729	3.10556	Up	0.889055	0.977035	8.68768e-07	2.99158e-06	288.81	3.4937	1.08257	3.22723	0.00124995	0.0392544	0.0328332	-1.6558	0.000508277	0.0679145	103	12	943006	protein_coding	Protein coding	Downregulated	Kl,Calca,Ptger4,Bmp4	4
SD Del/+	Male	Klf2	GO:0021700_developmental_maturation	GOs_bp	Down	Morphogenesis & development	GO:0021700	ENSRNOG00000014205	DEGs	-1.57988	0.659813	Down	0.114418	0.0230368	1.06866e-11	1.48062e-10	83.014	-0.612208	0.258195	-2.37111	0.0177349	0.155118	0.0182322	-2.03701	2.41802e-05	0.0138047	296	16	19223087	protein_coding	Protein coding	Downregulated	Cdkn1a,Il21,Tbx6,Epha8,Klf2,Hes5,Disc1,Rflnb,Kcnip2,Neurog2,Sez6l2	11
SD Del/+	Male	Klf5	GO:0030031_cell_projection_assembly	GOs_bp	Up	Cell Structure & organelles	GO:0030031	ENSRNOG00000008785	DEGs	3.08185	1.6238	Up	0.904072	0.980933	1.12557e-12	2.27583e-11	72.911	0.790531	0.238126	3.3198	0.000900832	0.0336363	0.00953067	1.9412	5.46726e-05	0.0490492	474	15	83703791	protein_coding	Protein coding	Downregulated	Prkcd,Tacstd2,Klf5,Spag6l,Hnf4a,Disc1	6
SD Del/+	Male	Klf5	GO:0120031_plasma_membrane_bounded_cell_projection_assembly	GOs_bp	Up	Cell Structure & organelles	GO:0120031	ENSRNOG00000008785	DEGs	3.08185	1.6238	Up	0.904072	0.980933	1.12557e-12	2.27583e-11	72.911	0.790531	0.238126	3.3198	0.000900832	0.0336363	0.00921037	1.95301	4.97572e-05	0.0490492	462	15	83703791	protein_coding	Protein coding	Downregulated	Prkcd,Tacstd2,Klf5,Spag6l,Hnf4a,Disc1	6
SD Del/+	Male	Lgals3	GO:0050918_positive_chemotaxis	GOs_bp	Down	Channels and location signals	GO:0050918	ENSRNOG00000010645	DEGs	3.08751	1.62644	Up	0.900505	0.980062	2.94124e-17	5.63713e-15	22.7046	0.759617	0.251551	3.01974	0.00252994	0.0572382	0.0421886	-1.73231	0.000299938	0.0576333	57	15	24141651	protein_coding	Protein coding	Downregulated	Lgals3,Bmp4,Coro1a	3
SD Del/+	Male	Lgals3	GO:0050918_positive_chemotaxis	GOs_bp	Down	Host response & defense	GO:0050918	ENSRNOG00000010645	DEGs	3.08751	1.62644	Up	0.900505	0.980062	2.94124e-17	5.63713e-15	22.7046	0.759617	0.251551	3.01974	0.00252994	0.0572382	0.0421886	-1.73231	0.000299938	0.0576333	57	15	24141651	protein_coding	Protein coding	Downregulated	Lgals3,Bmp4,Coro1a	3
SD Del/+	Male	Lgals3	GO:0005681_spliceosomal_complex	GOs_cc	Up	Transcription & epigenomic regulation	GO:0005681	ENSRNOG00000010645	DEGs	3.08751	1.62644	Up	0.900505	0.980062	2.94124e-17	5.63713e-15	22.7046	0.759617	0.251551	3.01974	0.00252994	0.0572382	0.0447419	1.60403	0.000702042	0.0237031	172	15	24141651	protein_coding	Protein coding	Downregulated	Lgals3	1
SD Del/+	Male	Lhx3	GO:0021510_spinal_cord_development	GOs_bp	Down	Morphogenesis & development	GO:0021510	ENSRNOG00000018427	DEGs	-1.54517	0.62777	Down	0.0970006	0.0185597	8.52037e-13	1.80608e-11	4.6751	-0.880511	0.5586	-1.57628	0.114961		0.0488662	-1.5682	0.000899332	0.0896477	128	3	3654755	protein_coding	Protein coding	Downregulated	Vit,Lhx3,Gdnf,Npff,Nkx6-1	5
SD Del/+	Male	Lhx3	GO:0045165_cell_fate_commitment	GOs_bp	Down	Morphogenesis & development	GO:0045165	ENSRNOG00000018427	DEGs	-1.54517	0.62777	Down	0.0970006	0.0185597	8.52037e-13	1.80608e-11	4.6751	-0.880511	0.5586	-1.57628	0.114961		0.0190026	-1.89788	7.76984e-05	0.0256814	258	3	3654755	protein_coding	Protein coding	Downregulated	Sostdc1,Ntf4,Esrp1,Tbx21,Gata4,Lhx3,Tbx6,Il7,Dmrta2,Nkx6-1,Tgfb1i1,Tbx1,Hes5,Neurog2,Bmp4,Spn	16
SD Del/+	Male	Lhx3	GO:0007409_axonogenesis	GOs_bp	Down	Synaptic	GO:0007409	ENSRNOG00000018427	DEGs	-1.54517	0.62777	Down	0.0970006	0.0185597	8.52037e-13	1.80608e-11	4.6751	-0.880511	0.5586	-1.57628	0.114961		0.0292058	-1.78428	0.000183581	0.0443419	438	3	3654755	protein_coding	Protein coding	Downregulated	Shox2,Sema3f,Lmx1a,Sema3a,Slitrk6,Ocm2,Vax1,Lhx3,Gdnf,Nkx6-1,Epha8,Disc1,Nectin1,Neurog2,Taok2	15
SD Del/+	Male	Lhx3	GO:0007411_axon_guidance	GOs_bp	Down	Synaptic	GO:0007411	ENSRNOG00000018427	DEGs	-1.54517	0.62777	Down	0.0970006	0.0185597	8.52037e-13	1.80608e-11	4.6751	-0.880511	0.5586	-1.57628	0.114961		0.0178312	-2.00305	3.29215e-05	0.0172289	216	3	3654755	protein_coding	Protein coding	Downregulated	Sema3f,Lmx1a,Sema3a,Ocm2,Vax1,Lhx3,Gdnf,Epha8,Nectin1,Neurog2	10
SD Del/+	Male	Lhx3	GO:0097485_neuron_projection_guidance	GOs_bp	Down	Synaptic	GO:0097485	ENSRNOG00000018427	DEGs	-1.54517	0.62777	Down	0.0970006	0.0185597	8.52037e-13	1.80608e-11	4.6751	-0.880511	0.5586	-1.57628	0.114961		0.0186368	-1.9904	3.65424e-05	0.0176528	217	3	3654755	protein_coding	Protein coding	Downregulated	Sema3f,Lmx1a,Sema3a,Ocm2,Vax1,Lhx3,Gdnf,Epha8,Nectin1,Neurog2	10
SD Del/+	Male	Lhx3	GO:0007409_axonogenesis	GOs_bp	Down	Synaptic: Other pathways	GO:0007409	ENSRNOG00000018427	DEGs	-1.54517	0.62777	Down	0.0970006	0.0185597	8.52037e-13	1.80608e-11	4.6751	-0.880511	0.5586	-1.57628	0.114961		0.0292058	-1.78428	0.000183581	0.0443419	438	3	3654755	protein_coding	Protein coding	Downregulated	Shox2,Sema3f,Lmx1a,Sema3a,Slitrk6,Ocm2,Vax1,Lhx3,Gdnf,Nkx6-1,Epha8,Disc1,Nectin1,Neurog2,Taok2	15
SD Del/+	Male	Lhx3	GO:0007411_axon_guidance	GOs_bp	Down	Synaptic: Other pathways	GO:0007411	ENSRNOG00000018427	DEGs	-1.54517	0.62777	Down	0.0970006	0.0185597	8.52037e-13	1.80608e-11	4.6751	-0.880511	0.5586	-1.57628	0.114961		0.0178312	-2.00305	3.29215e-05	0.0172289	216	3	3654755	protein_coding	Protein coding	Downregulated	Sema3f,Lmx1a,Sema3a,Ocm2,Vax1,Lhx3,Gdnf,Epha8,Nectin1,Neurog2	10
SD Del/+	Male	Lhx3	GO:0097485_neuron_projection_guidance	GOs_bp	Down	Synaptic: Other pathways	GO:0097485	ENSRNOG00000018427	DEGs	-1.54517	0.62777	Down	0.0970006	0.0185597	8.52037e-13	1.80608e-11	4.6751	-0.880511	0.5586	-1.57628	0.114961		0.0186368	-1.9904	3.65424e-05	0.0176528	217	3	3654755	protein_coding	Protein coding	Downregulated	Sema3f,Lmx1a,Sema3a,Ocm2,Vax1,Lhx3,Gdnf,Epha8,Nectin1,Neurog2	10
SD Del/+	Male	Lmx1a	GO:0050808_synapse_organization	GOs_bp	Down	Morphogenesis & development	GO:0050808	ENSRNOG00000004642	DEGs	3.5158	1.81385	Up	0.892901	0.978093	5.04746e-08	2.30363e-07	12.1057	2.25177	0.872584	2.58058	0.00986341	0.113831	0.00231508	-2.76808	1.68986e-08	0.000106123	450	13	85918252	protein_coding	Protein coding	Downregulated	Cbln2,Sema3f,Lmx1a,Slitrk6,Cdh1,Chat,Gdnf,Shisa6,Colq,Disc1,Nectin1,Taok2,Sez6l2	13
SD Del/+	Male	Lmx1a	GO:0007409_axonogenesis	GOs_bp	Down	Synaptic	GO:0007409	ENSRNOG00000004642	DEGs	3.5158	1.81385	Up	0.892901	0.978093	5.04746e-08	2.30363e-07	12.1057	2.25177	0.872584	2.58058	0.00986341	0.113831	0.0292058	-1.78428	0.000183581	0.0443419	438	13	85918252	protein_coding	Protein coding	Downregulated	Shox2,Sema3f,Lmx1a,Sema3a,Slitrk6,Ocm2,Vax1,Lhx3,Gdnf,Nkx6-1,Epha8,Disc1,Nectin1,Neurog2,Taok2	15
SD Del/+	Male	Lmx1a	GO:0007411_axon_guidance	GOs_bp	Down	Synaptic	GO:0007411	ENSRNOG00000004642	DEGs	3.5158	1.81385	Up	0.892901	0.978093	5.04746e-08	2.30363e-07	12.1057	2.25177	0.872584	2.58058	0.00986341	0.113831	0.0178312	-2.00305	3.29215e-05	0.0172289	216	13	85918252	protein_coding	Protein coding	Downregulated	Sema3f,Lmx1a,Sema3a,Ocm2,Vax1,Lhx3,Gdnf,Epha8,Nectin1,Neurog2	10
SD Del/+	Male	Lmx1a	GO:0050808_synapse_organization	GOs_bp	Down	Synaptic	GO:0050808	ENSRNOG00000004642	DEGs	3.5158	1.81385	Up	0.892901	0.978093	5.04746e-08	2.30363e-07	12.1057	2.25177	0.872584	2.58058	0.00986341	0.113831	0.00231508	-2.76808	1.68986e-08	0.000106123	450	13	85918252	protein_coding	Protein coding	Downregulated	Cbln2,Sema3f,Lmx1a,Slitrk6,Cdh1,Chat,Gdnf,Shisa6,Colq,Disc1,Nectin1,Taok2,Sez6l2	13
SD Del/+	Male	Lmx1a	GO:0097485_neuron_projection_guidance	GOs_bp	Down	Synaptic	GO:0097485	ENSRNOG00000004642	DEGs	3.5158	1.81385	Up	0.892901	0.978093	5.04746e-08	2.30363e-07	12.1057	2.25177	0.872584	2.58058	0.00986341	0.113831	0.0186368	-1.9904	3.65424e-05	0.0176528	217	13	85918252	protein_coding	Protein coding	Downregulated	Sema3f,Lmx1a,Sema3a,Ocm2,Vax1,Lhx3,Gdnf,Epha8,Nectin1,Neurog2	10
SD Del/+	Male	Lmx1a	GO:0007409_axonogenesis	GOs_bp	Down	Synaptic: Other pathways	GO:0007409	ENSRNOG00000004642	DEGs	3.5158	1.81385	Up	0.892901	0.978093	5.04746e-08	2.30363e-07	12.1057	2.25177	0.872584	2.58058	0.00986341	0.113831	0.0292058	-1.78428	0.000183581	0.0443419	438	13	85918252	protein_coding	Protein coding	Downregulated	Shox2,Sema3f,Lmx1a,Sema3a,Slitrk6,Ocm2,Vax1,Lhx3,Gdnf,Nkx6-1,Epha8,Disc1,Nectin1,Neurog2,Taok2	15
SD Del/+	Male	Lmx1a	GO:0007411_axon_guidance	GOs_bp	Down	Synaptic: Other pathways	GO:0007411	ENSRNOG00000004642	DEGs	3.5158	1.81385	Up	0.892901	0.978093	5.04746e-08	2.30363e-07	12.1057	2.25177	0.872584	2.58058	0.00986341	0.113831	0.0178312	-2.00305	3.29215e-05	0.0172289	216	13	85918252	protein_coding	Protein coding	Downregulated	Sema3f,Lmx1a,Sema3a,Ocm2,Vax1,Lhx3,Gdnf,Epha8,Nectin1,Neurog2	10
SD Del/+	Male	Lmx1a	GO:0050808_synapse_organization	GOs_bp	Down	Synaptic: Other pathways	GO:0050808	ENSRNOG00000004642	DEGs	3.5158	1.81385	Up	0.892901	0.978093	5.04746e-08	2.30363e-07	12.1057	2.25177	0.872584	2.58058	0.00986341	0.113831	0.00231508	-2.76808	1.68986e-08	0.000106123	450	13	85918252	protein_coding	Protein coding	Downregulated	Cbln2,Sema3f,Lmx1a,Slitrk6,Cdh1,Chat,Gdnf,Shisa6,Colq,Disc1,Nectin1,Taok2,Sez6l2	13
SD Del/+	Male	Lmx1a	GO:0097485_neuron_projection_guidance	GOs_bp	Down	Synaptic: Other pathways	GO:0097485	ENSRNOG00000004642	DEGs	3.5158	1.81385	Up	0.892901	0.978093	5.04746e-08	2.30363e-07	12.1057	2.25177	0.872584	2.58058	0.00986341	0.113831	0.0186368	-1.9904	3.65424e-05	0.0176528	217	13	85918252	protein_coding	Protein coding	Downregulated	Sema3f,Lmx1a,Sema3a,Ocm2,Vax1,Lhx3,Gdnf,Epha8,Nectin1,Neurog2	10
SD Del/+	Male	Mapk3	rno04810_Regulation_of_actin_cytoskeleton	KEGG	Down	Cell Structure & organelles	rno04810	ENSRNOG00000053583	DEGs	-1.41552	0.501329	Down	0.05364	0.0105042	1.6957e-17	3.5454e-15	2598.79	-0.946312	0.0821586	-11.5181	1.06929e-30	1.06737e-27	0.0467216	-1.61531	0.000637561	0.0357034	205	1	198192773	protein_coding	Protein coding	Downregulated	Itgb6,Diaph3,Bdkrb2,Mapk3	4
SD Del/+	Male	Mapk3	GO:0030278_regulation_of_ossification	GOs_bp	Down	Connective-tissue cells	GO:0030278	ENSRNOG00000053583	DEGs	-1.41552	0.501329	Down	0.05364	0.0105042	1.6957e-17	3.5454e-15	2598.79	-0.946312	0.0821586	-11.5181	1.06929e-30	1.06737e-27	0.0284813	-1.72083	0.000304154	0.0576333	218	1	198192773	protein_coding	Protein coding	Downregulated	Kl,Ucma,Gli1,Calca,Cited1,Hand2,Mir137,Comp,Ptger4,Rflnb,Twist1,Bmp4,Mapk3	13
SD Del/+	Male	Mapk3	rno04919_Thyroid_hormone_signaling_pathway	KEGG	Down	Hormone regulation	rno04919	ENSRNOG00000053583	DEGs	-1.41552	0.501329	Down	0.05364	0.0105042	1.6957e-17	3.5454e-15	2598.79	-0.946312	0.0821586	-11.5181	1.06929e-30	1.06737e-27	0.0310369	-1.80289	0.000168569	0.0188797	117	1	198192773	protein_coding	Protein coding	Downregulated	Plcb4,Gata4,Atp1a4,Bmp4,Mapk3	5
SD Del/+	Male	Mapk3	rno04960_Aldosterone-regulated_sodium_reabsorption	KEGG	Down	Metabolism	rno04960	ENSRNOG00000053583	DEGs	-1.41552	0.501329	Down	0.05364	0.0105042	1.6957e-17	3.5454e-15	2598.79	-0.946312	0.0821586	-11.5181	1.06929e-30	1.06737e-27	0.0728823	-1.45893	0.00194656	0.0872058	39	1	198192773	protein_coding	Protein coding	Downregulated	Hsd11b2,Atp1a4,Mapk3	3
SD Del/+	Male	Mapk3	GO:0030278_regulation_of_ossification	GOs_bp	Down	Morphogenesis & development	GO:0030278	ENSRNOG00000053583	DEGs	-1.41552	0.501329	Down	0.05364	0.0105042	1.6957e-17	3.5454e-15	2598.79	-0.946312	0.0821586	-11.5181	1.06929e-30	1.06737e-27	0.0284813	-1.72083	0.000304154	0.0576333	218	1	198192773	protein_coding	Protein coding	Downregulated	Kl,Ucma,Gli1,Calca,Cited1,Hand2,Mir137,Comp,Ptger4,Rflnb,Twist1,Bmp4,Mapk3	13
SD Del/+	Male	Mapk3	GO:0060485_mesenchyme_development	GOs_bp	Down	Morphogenesis & development	GO:0060485	ENSRNOG00000053583	DEGs	-1.41552	0.501329	Down	0.05364	0.0105042	1.6957e-17	3.5454e-15	2598.79	-0.946312	0.0821586	-11.5181	1.06929e-30	1.06737e-27	0.032518	-1.64863	0.000505593	0.0679145	265	1	198192773	protein_coding	Protein coding	Downregulated	Sema3f,Ovol2,Sema3a,Il1b,Gata5,Hand2,Gata4,Gdnf,Tgfb1i1,Meox1,Tbx1,Rflnb,Twist1,Bmp4,Mapk3	15
SD Del/+	Male	Mapk3	rno04919_Thyroid_hormone_signaling_pathway	KEGG	Down	Signaling pathways	rno04919	ENSRNOG00000053583	DEGs	-1.41552	0.501329	Down	0.05364	0.0105042	1.6957e-17	3.5454e-15	2598.79	-0.946312	0.0821586	-11.5181	1.06929e-30	1.06737e-27	0.0310369	-1.80289	0.000168569	0.0188797	117	1	198192773	protein_coding	Protein coding	Downregulated	Plcb4,Gata4,Atp1a4,Bmp4,Mapk3	5
SD Del/+	Male	Meox1	GO:0009952_anterior/posterior_pattern_specification	GOs_bp	Down	Morphogenesis & development	GO:0009952	ENSRNOG00000020803	DEGs	-1.44124	0.527309	Down	0.0716807	0.0133837	3.60844e-10	2.98419e-09	7.81694	-1.07893	0.589553	-1.83007	0.0672391		0.00807586	-2.23242	4.52104e-06	0.00514629	194	10	89797038	protein_coding	Protein coding	Downregulated	AABR07030443.2,Gata4,Tbx6,Meox1,Tbx1,Hes5,Bmp4	7
SD Del/+	Male	Meox1	GO:0060485_mesenchyme_development	GOs_bp	Down	Morphogenesis & development	GO:0060485	ENSRNOG00000020803	DEGs	-1.44124	0.527309	Down	0.0716807	0.0133837	3.60844e-10	2.98419e-09	7.81694	-1.07893	0.589553	-1.83007	0.0672391		0.032518	-1.64863	0.000505593	0.0679145	265	10	89797038	protein_coding	Protein coding	Downregulated	Sema3f,Ovol2,Sema3a,Il1b,Gata5,Hand2,Gata4,Gdnf,Tgfb1i1,Meox1,Tbx1,Rflnb,Twist1,Bmp4,Mapk3	15
SD Del/+	Male	Mir137	GO:0030278_regulation_of_ossification	GOs_bp	Down	Connective-tissue cells	GO:0030278	ENSRNOG00000035491	DEGs	-1.54135	0.624196	Down	0.111675	0.0222766	4.5359e-09	2.70473e-08	2.31954	-1.30144	0.909562	-1.43084	0.152475		0.0284813	-1.72083	0.000304154	0.0576333	218	2	221658106	miRNA	Short noncoding	Downregulated	Kl,Ucma,Gli1,Calca,Cited1,Hand2,Mir137,Comp,Ptger4,Rflnb,Twist1,Bmp4,Mapk3	13
SD Del/+	Male	Mir137	GO:0030278_regulation_of_ossification	GOs_bp	Down	Morphogenesis & development	GO:0030278	ENSRNOG00000035491	DEGs	-1.54135	0.624196	Down	0.111675	0.0222766	4.5359e-09	2.70473e-08	2.31954	-1.30144	0.909562	-1.43084	0.152475		0.0284813	-1.72083	0.000304154	0.0576333	218	2	221658106	miRNA	Short noncoding	Downregulated	Kl,Ucma,Gli1,Calca,Cited1,Hand2,Mir137,Comp,Ptger4,Rflnb,Twist1,Bmp4,Mapk3	13
SD Del/+	Male	Mir137	GO:0048167_regulation_of_synaptic_plasticity	GOs_bp	Down	Synaptic	GO:0048167	ENSRNOG00000035491	DEGs	-1.54135	0.624196	Down	0.111675	0.0222766	4.5359e-09	2.70473e-08	2.31954	-1.30144	0.909562	-1.43084	0.152475		0.00595789	-2.30164	2.29351e-06	0.00447253	295	2	221658106	miRNA	Short noncoding	Downregulated	Slc8a3,Ntf4,Mir760,Mir137,Cpg1,Shisa6,Prrt2	7
SD Del/+	Male	Mir137	GO:0050806_positive_regulation_of_synaptic_transmission	GOs_bp	Down	Synaptic	GO:0050806	ENSRNOG00000035491	DEGs	-1.54135	0.624196	Down	0.111675	0.0222766	4.5359e-09	2.70473e-08	2.31954	-1.30144	0.909562	-1.43084	0.152475		0.0321499	-1.61787	0.000629539	0.0761987	277	2	221658106	miRNA	Short noncoding	Downregulated	Rgs4,Slc8a3,Mir760,Nmu,Mir137,Ptger4,Kctd13,Prrt2	8
SD Del/+	Male	Mir137	GO:0060291_long-term_synaptic_potentiation	GOs_bp	Down	Synaptic	GO:0060291	ENSRNOG00000035491	DEGs	-1.54135	0.624196	Down	0.111675	0.0222766	4.5359e-09	2.70473e-08	2.31954	-1.30144	0.909562	-1.43084	0.152475		0.0405202	-1.60664	0.000688727	0.0786401	173	2	221658106	miRNA	Short noncoding	Downregulated	Slc8a3,Mir760,Mir137	3
SD Del/+	Male	Mir137	GO:0048167_regulation_of_synaptic_plasticity	GOs_bp	Down	Synaptic: Other pathways	GO:0048167	ENSRNOG00000035491	DEGs	-1.54135	0.624196	Down	0.111675	0.0222766	4.5359e-09	2.70473e-08	2.31954	-1.30144	0.909562	-1.43084	0.152475		0.00595789	-2.30164	2.29351e-06	0.00447253	295	2	221658106	miRNA	Short noncoding	Downregulated	Slc8a3,Ntf4,Mir760,Mir137,Cpg1,Shisa6,Prrt2	7
SD Del/+	Male	Mir137	GO:0050806_positive_regulation_of_synaptic_transmission	GOs_bp	Down	Synaptic: Other pathways	GO:0050806	ENSRNOG00000035491	DEGs	-1.54135	0.624196	Down	0.111675	0.0222766	4.5359e-09	2.70473e-08	2.31954	-1.30144	0.909562	-1.43084	0.152475		0.0321499	-1.61787	0.000629539	0.0761987	277	2	221658106	miRNA	Short noncoding	Downregulated	Rgs4,Slc8a3,Mir760,Nmu,Mir137,Ptger4,Kctd13,Prrt2	8
SD Del/+	Male	Mir137	GO:0060291_long-term_synaptic_potentiation	GOs_bp	Down	Synaptic: Other pathways	GO:0060291	ENSRNOG00000035491	DEGs	-1.54135	0.624196	Down	0.111675	0.0222766	4.5359e-09	2.70473e-08	2.31954	-1.30144	0.909562	-1.43084	0.152475		0.0405202	-1.60664	0.000688727	0.0786401	173	2	221658106	miRNA	Short noncoding	Downregulated	Slc8a3,Mir760,Mir137	3
SD Del/+	Male	Mir760	GO:0048167_regulation_of_synaptic_plasticity	GOs_bp	Down	Synaptic	GO:0048167	ENSRNOG00000040385	DEGs	4.95482	2.30883	Up	0.940608	0.98814	5.54311e-13	1.26349e-11	2.48202	1.18373	0.776237	1.52496	0.12727		0.00595789	-2.30164	2.29351e-06	0.00447253	295	2	225873354	miRNA	Short noncoding	Downregulated	Slc8a3,Ntf4,Mir760,Mir137,Cpg1,Shisa6,Prrt2	7
SD Del/+	Male	Mir760	GO:0050806_positive_regulation_of_synaptic_transmission	GOs_bp	Down	Synaptic	GO:0050806	ENSRNOG00000040385	DEGs	4.95482	2.30883	Up	0.940608	0.98814	5.54311e-13	1.26349e-11	2.48202	1.18373	0.776237	1.52496	0.12727		0.0321499	-1.61787	0.000629539	0.0761987	277	2	225873354	miRNA	Short noncoding	Downregulated	Rgs4,Slc8a3,Mir760,Nmu,Mir137,Ptger4,Kctd13,Prrt2	8
SD Del/+	Male	Mir760	GO:0060291_long-term_synaptic_potentiation	GOs_bp	Down	Synaptic	GO:0060291	ENSRNOG00000040385	DEGs	4.95482	2.30883	Up	0.940608	0.98814	5.54311e-13	1.26349e-11	2.48202	1.18373	0.776237	1.52496	0.12727		0.0405202	-1.60664	0.000688727	0.0786401	173	2	225873354	miRNA	Short noncoding	Downregulated	Slc8a3,Mir760,Mir137	3
SD Del/+	Male	Mir760	GO:0048167_regulation_of_synaptic_plasticity	GOs_bp	Down	Synaptic: Other pathways	GO:0048167	ENSRNOG00000040385	DEGs	4.95482	2.30883	Up	0.940608	0.98814	5.54311e-13	1.26349e-11	2.48202	1.18373	0.776237	1.52496	0.12727		0.00595789	-2.30164	2.29351e-06	0.00447253	295	2	225873354	miRNA	Short noncoding	Downregulated	Slc8a3,Ntf4,Mir760,Mir137,Cpg1,Shisa6,Prrt2	7
SD Del/+	Male	Mir760	GO:0050806_positive_regulation_of_synaptic_transmission	GOs_bp	Down	Synaptic: Other pathways	GO:0050806	ENSRNOG00000040385	DEGs	4.95482	2.30883	Up	0.940608	0.98814	5.54311e-13	1.26349e-11	2.48202	1.18373	0.776237	1.52496	0.12727		0.0321499	-1.61787	0.000629539	0.0761987	277	2	225873354	miRNA	Short noncoding	Downregulated	Rgs4,Slc8a3,Mir760,Nmu,Mir137,Ptger4,Kctd13,Prrt2	8
SD Del/+	Male	Mir760	GO:0060291_long-term_synaptic_potentiation	GOs_bp	Down	Synaptic: Other pathways	GO:0060291	ENSRNOG00000040385	DEGs	4.95482	2.30883	Up	0.940608	0.98814	5.54311e-13	1.26349e-11	2.48202	1.18373	0.776237	1.52496	0.12727		0.0405202	-1.60664	0.000688727	0.0786401	173	2	225873354	miRNA	Short noncoding	Downregulated	Slc8a3,Mir760,Mir137	3
SD Del/+	Male	Mlf1	GO:0031514_motile_cilium	GOs_cc	Up	Cell Structure & organelles	GO:0031514	ENSRNOG00000012827	DEGs	1.04608	2.06492	Up	0.940749	0.988162	1.13297e-14	5.99014e-13	42.994	1.01782	0.26489	3.84244	0.000121818	0.0117078	0.00208708	2.58124	1.71108e-07	6.55342e-05	170	2	164549455	protein_coding	Protein coding	Downregulated	Mlf1,Adcy10,Spag6l,Akap14,Cd52,Tctex1d4,Aldoa	7
SD Del/+	Male	Mlf1	GO:0036064_ciliary_basal_body	GOs_cc	Up	Cell Structure & organelles	GO:0036064	ENSRNOG00000012827	DEGs	1.04608	2.06492	Up	0.940749	0.988162	1.13297e-14	5.99014e-13	42.994	1.01782	0.26489	3.84244	0.000121818	0.0117078	0.0331598	1.76343	0.00022483	0.0132477	137	2	164549455	protein_coding	Protein coding	Downregulated	Mlf1,RGD1561795,Disc1	3
SD Del/+	Male	Mlf1	GO:0044441_ciliary_part	GOs_cc	Up	Cell Structure & organelles	GO:0044441	ENSRNOG00000012827	DEGs	1.04608	2.06492	Up	0.940749	0.988162	1.13297e-14	5.99014e-13	42.994	1.01782	0.26489	3.84244	0.000121818	0.0117078	0.00405088	2.33997	1.57579e-06	0.000241411	424	2	164549455	protein_coding	Protein coding	Downregulated	Gli1,Mlf1,Spag6l,Akap14,RGD1561795,Cd52,Tctex1d4,Rho,AC123144.1,Rgs9bp,Disc1,Aldoa	12
SD Del/+	Male	Mlf1	GO:0097546_ciliary_base	GOs_cc	Up	Cell Structure & organelles	GO:0097546	ENSRNOG00000012827	DEGs	4.18409	2.06492	Up	0.940749	0.988162	1.13297e-14	5.99014e-13	42.994	1.01782	0.26489	3.84244	0.000121818	0.0117078	0.0538833	1.52199	0.00143249	0.0378376	33	2	164549455	protein_coding	Protein coding	Downregulated	Mlf1,RGD1561795,Disc1	3
SD Del/+	Male	Mpz	GO:0043209_myelin_sheath	GOs_cc	Up	Host response & defense	GO:0043209	ENSRNOG00000003171	DEGs	5.1284	2.35851	Up	0.946672	0.989072	1.37088e-13	4.14852e-12	2.82929	1.63142	0.828982	1.96797	0.0490709		0.0159832	2.10529	1.7423e-05	0.00166825	63	13	89524329	protein_coding	Protein coding	Downregulated	Car13,Cdh1,Mpz	3
SD Del/+	Male	Mpz	GO:0043209_myelin_sheath	GOs_cc	Up	Myelin sheat:SNARE complex	GO:0043209	ENSRNOG00000003171	DEGs	5.1284	2.35851	Up	0.946672	0.989072	1.37088e-13	4.14852e-12	2.82929	1.63142	0.828982	1.96797	0.0490709		0.0159832	2.10529	1.7423e-05	0.00166825	63	13	89524329	protein_coding	Protein coding	Downregulated	Car13,Cdh1,Mpz	3
SD Del/+	Male	Mpz	GO:0043209_myelin_sheath	GOs_cc	Up	Synaptic	GO:0043209	ENSRNOG00000003171	DEGs	5.1284	2.35851	Up	0.946672	0.989072	1.37088e-13	4.14852e-12	2.82929	1.63142	0.828982	1.96797	0.0490709		0.0159832	2.10529	1.7423e-05	0.00166825	63	13	89524329	protein_coding	Protein coding	Downregulated	Car13,Cdh1,Mpz	3
SD Del/+	Male	Mybpc1	GO:0016459_myosin_complex	GOs_cc	Up	Cell Structure & organelles	GO:0016459	ENSRNOG00000056493	DEGs	6.93899	2.79473	Up	0.974108	0.992538	3.96927e-19	1.75556e-16	43.0356	1.45959	0.246378	5.92419	3.13833e-09	1.67822e-06	0.0452349	1.68162	0.000440255	0.0198374	53	7	29086156	protein_coding	Protein coding	Downregulated	Mybpc1,Myo5c,Myh15,Myl1,Myh8	5
SD Del/+	Male	Myh15	GO:0016459_myosin_complex	GOs_cc	Up	Cell Structure & organelles	GO:0016459	ENSRNOG00000061038	DEGs	3.92534	1.97282	Up	0.938073	0.98773	1.29133e-14	6.67398e-13	20.9943	0.964737	0.275368	3.50345	0.000459273	0.025282	0.0452349	1.68162	0.000440255	0.0198374	53	11	54204775	protein_coding	Protein coding	Downregulated	Mybpc1,Myo5c,Myh15,Myl1,Myh8	5
SD Del/+	Male	Myh15	GO:0003774_motor_activity	GOs_mf	Up	Fibers and cytoskeleton	GO:0003774	ENSRNOG00000061038	DEGs	3.92534	1.97282	Up	0.938073	0.98773	1.29133e-14	6.67398e-13	20.9943	0.964737	0.275368	3.50345	0.000459273	0.025282	0.0151393	2.10609	1.45116e-05	0.0165287	120	11	54204775	protein_coding	Protein coding	Downregulated	Myo5c,Myh15,Myh8,Kif22	4
SD Del/+	Male	Myh8	GO:0016459_myosin_complex	GOs_cc	Up	Cell Structure & organelles	GO:0016459	ENSRNOG00000050042	DEGs	-1.44587	0.531936	Down	0.0670355	0.0125837	4.07712e-13	9.90176e-12	1.80841	-0.897613	0.896386	-1.00137	0.316648		0.0452349	1.68162	0.000440255	0.0198374	53	10	53818818	protein_coding	Protein coding	Downregulated	Mybpc1,Myo5c,Myh15,Myl1,Myh8	5
SD Del/+	Male	Myh8	GO:0003774_motor_activity	GOs_mf	Up	Fibers and cytoskeleton	GO:0003774	ENSRNOG00000050042	DEGs	-1.44587	0.531936	Down	0.0670355	0.0125837	4.07712e-13	9.90176e-12	1.80841	-0.897613	0.896386	-1.00137	0.316648		0.0151393	2.10609	1.45116e-05	0.0165287	120	10	53818818	protein_coding	Protein coding	Downregulated	Myo5c,Myh15,Myh8,Kif22	4
SD Del/+	Male	Myl1	GO:0016459_myosin_complex	GOs_cc	Up	Cell Structure & organelles	GO:0016459	ENSRNOG00000013262	DEGs	3.67195	1.87655	Up	0.91556	0.983521	2.8377e-11	3.37982e-10	13.7744	0.752963	0.439826	1.71196	0.0869048	0.347271	0.0452349	1.68162	0.000440255	0.0198374	53	9	73937823	protein_coding	Protein coding	Downregulated	Mybpc1,Myo5c,Myh15,Myl1,Myh8	5
SD Del/+	Male	Myo5c	GO:0016459_myosin_complex	GOs_cc	Up	Cell Structure & organelles	GO:0016459	ENSRNOG00000008356	DEGs	3.83335	1.93861	Up	0.910656	0.982455	5.10802e-11	5.57567e-10	38.7636	1.03079	0.470912	2.18892	0.0286025	0.19982	0.0452349	1.68162	0.000440255	0.0198374	53	8	82171497	protein_coding	Protein coding	Downregulated	Mybpc1,Myo5c,Myh15,Myl1,Myh8	5
SD Del/+	Male	Myo5c	GO:0003774_motor_activity	GOs_mf	Up	Fibers and cytoskeleton	GO:0003774	ENSRNOG00000008356	DEGs	3.83335	1.93861	Up	0.910656	0.982455	5.10802e-11	5.57567e-10	38.7636	1.03079	0.470912	2.18892	0.0286025	0.19982	0.0151393	2.10609	1.45116e-05	0.0165287	120	8	82171497	protein_coding	Protein coding	Downregulated	Myo5c,Myh15,Myh8,Kif22	4
SD Del/+	Male	Nags	GO:0005759_mitochondrial_matrix	GOs_cc	Up	Mitochondria	GO:0005759	ENSRNOG00000020879	DEGs	-1.43689	0.522949	Down	0.0697005	0.0130375	1.28327e-13	3.91952e-12	24.4053	-1.03747	0.349335	-2.96984	0.00297953	0.0627461	0.00707466	1.91982	6.90854e-05	0.00587994	287	10	90085559	protein_coding	Protein coding	Downregulated	Dmgdh,Nags	2
SD Del/+	Male	Nectin1	GO:0098686_hippocampal_mossy_fiber_to_CA3_synapse	GOs_cc	Down	Cell Structure & organelles	GO:0098686	ENSRNOG00000006403	DEGs	-1.55355	0.63557	Down	0.102729	0.0199425	5.2921e-18	1.46642e-15	2938.59	-0.664776	0.11976	-5.55092	2.84171e-08	1.4183e-05	0.0524842	-1.58902	0.000838749	0.0303538	48	8	48094673	protein_coding	Protein coding	Downregulated	Nectin1	1
SD Del/+	Male	Nectin1	GO:0031214_biomineral_tissue_development	GOs_bp	Down	Morphogenesis & development	GO:0031214	ENSRNOG00000006403	DEGs	-1.55355	0.63557	Down	0.102729	0.0199425	5.2921e-18	1.46642e-15	2938.59	-0.664776	0.11976	-5.55092	2.84171e-08	1.4183e-05	0.018841	-1.94349	5.56857e-05	0.0194281	152	8	48094673	protein_coding	Protein coding	Downregulated	Kl,Otop1,Comp,Tbx1,Rflnb,Nectin1,Twist1,Bmp4	8
SD Del/+	Male	Nectin1	GO:0034505_tooth_mineralization	GOs_bp	Down	Morphogenesis & development	GO:0034505	ENSRNOG00000006403	DEGs	-1.55355	0.63557	Down	0.102729	0.0199425	5.2921e-18	1.46642e-15	2938.59	-0.664776	0.11976	-5.55092	2.84171e-08	1.4183e-05	0.0421748	-1.74616	0.000330382	0.0576333	24	8	48094673	protein_coding	Protein coding	Downregulated	Tbx1,Nectin1	2
SD Del/+	Male	Nectin1	GO:0050807_regulation_of_synapse_organization	GOs_bp	Down	Morphogenesis & development	GO:0050807	ENSRNOG00000006403	DEGs	-1.55355	0.63557	Down	0.102729	0.0199425	5.2921e-18	1.46642e-15	2938.59	-0.664776	0.11976	-5.55092	2.84171e-08	1.4183e-05	0.00990962	-2.27684	2.84875e-06	0.00447253	258	8	48094673	protein_coding	Protein coding	Downregulated	Cbln2,Sema3f,Slitrk6,Shisa6,Colq,Disc1,Nectin1,Taok2	8
SD Del/+	Male	Nectin1	GO:0050808_synapse_organization	GOs_bp	Down	Morphogenesis & development	GO:0050808	ENSRNOG00000006403	DEGs	-1.55355	0.63557	Down	0.102729	0.0199425	5.2921e-18	1.46642e-15	2938.59	-0.664776	0.11976	-5.55092	2.84171e-08	1.4183e-05	0.00231508	-2.76808	1.68986e-08	0.000106123	450	8	48094673	protein_coding	Protein coding	Downregulated	Cbln2,Sema3f,Lmx1a,Slitrk6,Cdh1,Chat,Gdnf,Shisa6,Colq,Disc1,Nectin1,Taok2,Sez6l2	13
SD Del/+	Male	Nectin1	GO:0070166_enamel_mineralization	GOs_bp	Down	Morphogenesis & development	GO:0070166	ENSRNOG00000006403	DEGs	-1.55355	0.63557	Down	0.102729	0.0199425	5.2921e-18	1.46642e-15	2938.59	-0.664776	0.11976	-5.55092	2.84171e-08	1.4183e-05	0.0333291	-1.89432	0.000130506	0.0372536	18	8	48094673	protein_coding	Protein coding	Downregulated	Tbx1,Nectin1	2
SD Del/+	Male	Nectin1	GO:0097186_amelogenesis	GOs_bp	Down	Morphogenesis & development	GO:0097186	ENSRNOG00000006403	DEGs	-1.55355	0.63557	Down	0.102729	0.0199425	5.2921e-18	1.46642e-15	2938.59	-0.664776	0.11976	-5.55092	2.84171e-08	1.4183e-05	0.0182695	-2.15561	1.51196e-05	0.00949512	24	8	48094673	protein_coding	Protein coding	Downregulated	Tbx1,Nectin1	2
SD Del/+	Male	Nectin1	GO:0007409_axonogenesis	GOs_bp	Down	Synaptic	GO:0007409	ENSRNOG00000006403	DEGs	-1.55355	0.63557	Down	0.102729	0.0199425	5.2921e-18	1.46642e-15	2938.59	-0.664776	0.11976	-5.55092	2.84171e-08	1.4183e-05	0.0292058	-1.78428	0.000183581	0.0443419	438	8	48094673	protein_coding	Protein coding	Downregulated	Shox2,Sema3f,Lmx1a,Sema3a,Slitrk6,Ocm2,Vax1,Lhx3,Gdnf,Nkx6-1,Epha8,Disc1,Nectin1,Neurog2,Taok2	15
SD Del/+	Male	Nectin1	GO:0007411_axon_guidance	GOs_bp	Down	Synaptic	GO:0007411	ENSRNOG00000006403	DEGs	-1.55355	0.63557	Down	0.102729	0.0199425	5.2921e-18	1.46642e-15	2938.59	-0.664776	0.11976	-5.55092	2.84171e-08	1.4183e-05	0.0178312	-2.00305	3.29215e-05	0.0172289	216	8	48094673	protein_coding	Protein coding	Downregulated	Sema3f,Lmx1a,Sema3a,Ocm2,Vax1,Lhx3,Gdnf,Epha8,Nectin1,Neurog2	10
SD Del/+	Male	Nectin1	GO:0007416_synapse_assembly	GOs_bp	Down	Synaptic	GO:0007416	ENSRNOG00000006403	DEGs	-1.55355	0.63557	Down	0.102729	0.0199425	5.2921e-18	1.46642e-15	2938.59	-0.664776	0.11976	-5.55092	2.84171e-08	1.4183e-05	0.0282327	-1.80719	0.00016004	0.0402021	171	8	48094673	protein_coding	Protein coding	Downregulated	Cbln2,Slitrk6,Cdh1,Colq,Nectin1	5
SD Del/+	Male	Nectin1	GO:0050803_regulation_of_synapse_structure_or_activity	GOs_bp	Down	Synaptic	GO:0050803	ENSRNOG00000006403	DEGs	-1.55355	0.63557	Down	0.102729	0.0199425	5.2921e-18	1.46642e-15	2938.59	-0.664776	0.11976	-5.55092	2.84171e-08	1.4183e-05	0.0133192	-2.17468	7.26399e-06	0.00651683	268	8	48094673	protein_coding	Protein coding	Downregulated	Slc17a6,Cbln2,Sema3f,Slitrk6,Shisa6,Colq,Disc1,Nectin1,Taok2	9
SD Del/+	Male	Nectin1	GO:0050807_regulation_of_synapse_organization	GOs_bp	Down	Synaptic	GO:0050807	ENSRNOG00000006403	DEGs	-1.55355	0.63557	Down	0.102729	0.0199425	5.2921e-18	1.46642e-15	2938.59	-0.664776	0.11976	-5.55092	2.84171e-08	1.4183e-05	0.00990962	-2.27684	2.84875e-06	0.00447253	258	8	48094673	protein_coding	Protein coding	Downregulated	Cbln2,Sema3f,Slitrk6,Shisa6,Colq,Disc1,Nectin1,Taok2	8
SD Del/+	Male	Nectin1	GO:0050808_synapse_organization	GOs_bp	Down	Synaptic	GO:0050808	ENSRNOG00000006403	DEGs	-1.55355	0.63557	Down	0.102729	0.0199425	5.2921e-18	1.46642e-15	2938.59	-0.664776	0.11976	-5.55092	2.84171e-08	1.4183e-05	0.00231508	-2.76808	1.68986e-08	0.000106123	450	8	48094673	protein_coding	Protein coding	Downregulated	Cbln2,Sema3f,Lmx1a,Slitrk6,Cdh1,Chat,Gdnf,Shisa6,Colq,Disc1,Nectin1,Taok2,Sez6l2	13
SD Del/+	Male	Nectin1	GO:0051963_regulation_of_synapse_assembly	GOs_bp	Down	Synaptic	GO:0051963	ENSRNOG00000006403	DEGs	-1.55355	0.63557	Down	0.102729	0.0199425	5.2921e-18	1.46642e-15	2938.59	-0.664776	0.11976	-5.55092	2.84171e-08	1.4183e-05	0.038601	-1.6899	0.000390481	0.0598102	110	8	48094673	protein_coding	Protein coding	Downregulated	Cbln2,Slitrk6,Colq,Nectin1	4
SD Del/+	Male	Nectin1	GO:0097485_neuron_projection_guidance	GOs_bp	Down	Synaptic	GO:0097485	ENSRNOG00000006403	DEGs	-1.55355	0.63557	Down	0.102729	0.0199425	5.2921e-18	1.46642e-15	2938.59	-0.664776	0.11976	-5.55092	2.84171e-08	1.4183e-05	0.0186368	-1.9904	3.65424e-05	0.0176528	217	8	48094673	protein_coding	Protein coding	Downregulated	Sema3f,Lmx1a,Sema3a,Ocm2,Vax1,Lhx3,Gdnf,Epha8,Nectin1,Neurog2	10
SD Del/+	Male	Nectin1	GO:0097060_synaptic_membrane	GOs_cc	Down	Synaptic	GO:0097060	ENSRNOG00000006403	DEGs	-1.55355	0.63557	Down	0.102729	0.0199425	5.2921e-18	1.46642e-15	2938.59	-0.664776	0.11976	-5.55092	2.84171e-08	1.4183e-05	0.00648413	-2.36444	1.19389e-06	0.000114315	473	8	48094673	protein_coding	Protein coding	Downregulated	Grm8,Chrna4,Glra1,Chrna3,Slc8a3,P2rx1,Shisa6,Disc1,Nectin1,Prrt2	10
SD Del/+	Male	Nectin1	GO:0098686_hippocampal_mossy_fiber_to_CA3_synapse	GOs_cc	Down	Synaptic	GO:0098686	ENSRNOG00000006403	DEGs	-1.55355	0.63557	Down	0.102729	0.0199425	5.2921e-18	1.46642e-15	2938.59	-0.664776	0.11976	-5.55092	2.84171e-08	1.4183e-05	0.0524842	-1.58902	0.000838749	0.0303538	48	8	48094673	protein_coding	Protein coding	Downregulated	Nectin1	1
SD Del/+	Male	Nectin1	GO:0098984_neuron_to_neuron_synapse	GOs_cc	Down	Synaptic	GO:0098984	ENSRNOG00000006403	DEGs	-1.55355	0.63557	Down	0.102729	0.0199425	5.2921e-18	1.46642e-15	2938.59	-0.664776	0.11976	-5.55092	2.84171e-08	1.4183e-05	0.000484447	-3.29736	2.51561e-11	1.88649e-08	430	8	48094673	protein_coding	Protein coding	Downregulated	Plcb4,Chrna3,Shisa6,Disc1,Samd14,Nectin1,Prrt2	7
SD Del/+	Male	Nectin1	GO:0099240_intrinsic_component_of_synaptic_membrane	GOs_cc	Down	Synaptic	GO:0099240	ENSRNOG00000006403	DEGs	-1.55355	0.63557	Down	0.102729	0.0199425	5.2921e-18	1.46642e-15	2938.59	-0.664776	0.11976	-5.55092	2.84171e-08	1.4183e-05	0.0588222	-1.49007	0.00147296	0.0470119	243	8	48094673	protein_coding	Protein coding	Downregulated	Grm8,Chrna4,Glra1,Chrna3,Slc8a3,P2rx1,Shisa6,Nectin1,Prrt2	9
SD Del/+	Male	Nectin1	GO:0099699_integral_component_of_synaptic_membrane	GOs_cc	Down	Synaptic	GO:0099699	ENSRNOG00000006403	DEGs	-1.55355	0.63557	Down	0.102729	0.0199425	5.2921e-18	1.46642e-15	2938.59	-0.664776	0.11976	-5.55092	2.84171e-08	1.4183e-05	0.0509613	-1.56939	0.00087178	0.0303538	226	8	48094673	protein_coding	Protein coding	Downregulated	Grm8,Chrna4,Glra1,Chrna3,Slc8a3,P2rx1,Shisa6,Nectin1,Prrt2	9
SD Del/+	Male	Nectin1	GO:0007409_axonogenesis	GOs_bp	Down	Synaptic: Other pathways	GO:0007409	ENSRNOG00000006403	DEGs	-1.55355	0.63557	Down	0.102729	0.0199425	5.2921e-18	1.46642e-15	2938.59	-0.664776	0.11976	-5.55092	2.84171e-08	1.4183e-05	0.0292058	-1.78428	0.000183581	0.0443419	438	8	48094673	protein_coding	Protein coding	Downregulated	Shox2,Sema3f,Lmx1a,Sema3a,Slitrk6,Ocm2,Vax1,Lhx3,Gdnf,Nkx6-1,Epha8,Disc1,Nectin1,Neurog2,Taok2	15
SD Del/+	Male	Nectin1	GO:0007411_axon_guidance	GOs_bp	Down	Synaptic: Other pathways	GO:0007411	ENSRNOG00000006403	DEGs	-1.55355	0.63557	Down	0.102729	0.0199425	5.2921e-18	1.46642e-15	2938.59	-0.664776	0.11976	-5.55092	2.84171e-08	1.4183e-05	0.0178312	-2.00305	3.29215e-05	0.0172289	216	8	48094673	protein_coding	Protein coding	Downregulated	Sema3f,Lmx1a,Sema3a,Ocm2,Vax1,Lhx3,Gdnf,Epha8,Nectin1,Neurog2	10
SD Del/+	Male	Nectin1	GO:0007416_synapse_assembly	GOs_bp	Down	Synaptic: Other pathways	GO:0007416	ENSRNOG00000006403	DEGs	-1.55355	0.63557	Down	0.102729	0.0199425	5.2921e-18	1.46642e-15	2938.59	-0.664776	0.11976	-5.55092	2.84171e-08	1.4183e-05	0.0282327	-1.80719	0.00016004	0.0402021	171	8	48094673	protein_coding	Protein coding	Downregulated	Cbln2,Slitrk6,Cdh1,Colq,Nectin1	5
SD Del/+	Male	Nectin1	GO:0050803_regulation_of_synapse_structure_or_activity	GOs_bp	Down	Synaptic: Other pathways	GO:0050803	ENSRNOG00000006403	DEGs	-1.55355	0.63557	Down	0.102729	0.0199425	5.2921e-18	1.46642e-15	2938.59	-0.664776	0.11976	-5.55092	2.84171e-08	1.4183e-05	0.0133192	-2.17468	7.26399e-06	0.00651683	268	8	48094673	protein_coding	Protein coding	Downregulated	Slc17a6,Cbln2,Sema3f,Slitrk6,Shisa6,Colq,Disc1,Nectin1,Taok2	9
SD Del/+	Male	Nectin1	GO:0050807_regulation_of_synapse_organization	GOs_bp	Down	Synaptic: Other pathways	GO:0050807	ENSRNOG00000006403	DEGs	-1.55355	0.63557	Down	0.102729	0.0199425	5.2921e-18	1.46642e-15	2938.59	-0.664776	0.11976	-5.55092	2.84171e-08	1.4183e-05	0.00990962	-2.27684	2.84875e-06	0.00447253	258	8	48094673	protein_coding	Protein coding	Downregulated	Cbln2,Sema3f,Slitrk6,Shisa6,Colq,Disc1,Nectin1,Taok2	8
SD Del/+	Male	Nectin1	GO:0050808_synapse_organization	GOs_bp	Down	Synaptic: Other pathways	GO:0050808	ENSRNOG00000006403	DEGs	-1.55355	0.63557	Down	0.102729	0.0199425	5.2921e-18	1.46642e-15	2938.59	-0.664776	0.11976	-5.55092	2.84171e-08	1.4183e-05	0.00231508	-2.76808	1.68986e-08	0.000106123	450	8	48094673	protein_coding	Protein coding	Downregulated	Cbln2,Sema3f,Lmx1a,Slitrk6,Cdh1,Chat,Gdnf,Shisa6,Colq,Disc1,Nectin1,Taok2,Sez6l2	13
SD Del/+	Male	Nectin1	GO:0051963_regulation_of_synapse_assembly	GOs_bp	Down	Synaptic: Other pathways	GO:0051963	ENSRNOG00000006403	DEGs	-1.55355	0.63557	Down	0.102729	0.0199425	5.2921e-18	1.46642e-15	2938.59	-0.664776	0.11976	-5.55092	2.84171e-08	1.4183e-05	0.038601	-1.6899	0.000390481	0.0598102	110	8	48094673	protein_coding	Protein coding	Downregulated	Cbln2,Slitrk6,Colq,Nectin1	4
SD Del/+	Male	Nectin1	GO:0097485_neuron_projection_guidance	GOs_bp	Down	Synaptic: Other pathways	GO:0097485	ENSRNOG00000006403	DEGs	-1.55355	0.63557	Down	0.102729	0.0199425	5.2921e-18	1.46642e-15	2938.59	-0.664776	0.11976	-5.55092	2.84171e-08	1.4183e-05	0.0186368	-1.9904	3.65424e-05	0.0176528	217	8	48094673	protein_coding	Protein coding	Downregulated	Sema3f,Lmx1a,Sema3a,Ocm2,Vax1,Lhx3,Gdnf,Epha8,Nectin1,Neurog2	10
SD Del/+	Male	Nectin1	GO:0097060_synaptic_membrane	GOs_cc	Down	Synaptic: Other pathways	GO:0097060	ENSRNOG00000006403	DEGs	-1.55355	0.63557	Down	0.102729	0.0199425	5.2921e-18	1.46642e-15	2938.59	-0.664776	0.11976	-5.55092	2.84171e-08	1.4183e-05	0.00648413	-2.36444	1.19389e-06	0.000114315	473	8	48094673	protein_coding	Protein coding	Downregulated	Grm8,Chrna4,Glra1,Chrna3,Slc8a3,P2rx1,Shisa6,Disc1,Nectin1,Prrt2	10
SD Del/+	Male	Nectin1	GO:0098686_hippocampal_mossy_fiber_to_CA3_synapse	GOs_cc	Down	Synaptic: Other pathways	GO:0098686	ENSRNOG00000006403	DEGs	-1.55355	0.63557	Down	0.102729	0.0199425	5.2921e-18	1.46642e-15	2938.59	-0.664776	0.11976	-5.55092	2.84171e-08	1.4183e-05	0.0524842	-1.58902	0.000838749	0.0303538	48	8	48094673	protein_coding	Protein coding	Downregulated	Nectin1	1
SD Del/+	Male	Nectin1	GO:0098984_neuron_to_neuron_synapse	GOs_cc	Down	Synaptic: Other pathways	GO:0098984	ENSRNOG00000006403	DEGs	-1.55355	0.63557	Down	0.102729	0.0199425	5.2921e-18	1.46642e-15	2938.59	-0.664776	0.11976	-5.55092	2.84171e-08	1.4183e-05	0.000484447	-3.29736	2.51561e-11	1.88649e-08	430	8	48094673	protein_coding	Protein coding	Downregulated	Plcb4,Chrna3,Shisa6,Disc1,Samd14,Nectin1,Prrt2	7
SD Del/+	Male	Nectin1	GO:0099240_intrinsic_component_of_synaptic_membrane	GOs_cc	Down	Synaptic: Other pathways	GO:0099240	ENSRNOG00000006403	DEGs	-1.55355	0.63557	Down	0.102729	0.0199425	5.2921e-18	1.46642e-15	2938.59	-0.664776	0.11976	-5.55092	2.84171e-08	1.4183e-05	0.0588222	-1.49007	0.00147296	0.0470119	243	8	48094673	protein_coding	Protein coding	Downregulated	Grm8,Chrna4,Glra1,Chrna3,Slc8a3,P2rx1,Shisa6,Nectin1,Prrt2	9
SD Del/+	Male	Nectin1	GO:0099699_integral_component_of_synaptic_membrane	GOs_cc	Down	Synaptic: Other pathways	GO:0099699	ENSRNOG00000006403	DEGs	-1.55355	0.63557	Down	0.102729	0.0199425	5.2921e-18	1.46642e-15	2938.59	-0.664776	0.11976	-5.55092	2.84171e-08	1.4183e-05	0.0509613	-1.56939	0.00087178	0.0303538	226	8	48094673	protein_coding	Protein coding	Downregulated	Grm8,Chrna4,Glra1,Chrna3,Slc8a3,P2rx1,Shisa6,Nectin1,Prrt2	9
SD Del/+	Male	Neurog2	GO:0021700_developmental_maturation	GOs_bp	Down	Morphogenesis & development	GO:0021700	ENSRNOG00000010972	DEGs	-1.44593	0.532002	Down	0.0698472	0.0130629	1.64032e-13	4.74663e-12	21.013	-0.976781	0.342555	-2.85146	0.00435191	0.0745552	0.0182322	-2.03701	2.41802e-05	0.0138047	296	2	231962517	protein_coding	Protein coding	Downregulated	Cdkn1a,Il21,Tbx6,Epha8,Klf2,Hes5,Disc1,Rflnb,Kcnip2,Neurog2,Sez6l2	11
SD Del/+	Male	Neurog2	GO:0045165_cell_fate_commitment	GOs_bp	Down	Morphogenesis & development	GO:0045165	ENSRNOG00000010972	DEGs	-1.44593	0.532002	Down	0.0698472	0.0130629	1.64032e-13	4.74663e-12	21.013	-0.976781	0.342555	-2.85146	0.00435191	0.0745552	0.0190026	-1.89788	7.76984e-05	0.0256814	258	2	231962517	protein_coding	Protein coding	Downregulated	Sostdc1,Ntf4,Esrp1,Tbx21,Gata4,Lhx3,Tbx6,Il7,Dmrta2,Nkx6-1,Tgfb1i1,Tbx1,Hes5,Neurog2,Bmp4,Spn	16
SD Del/+	Male	Neurog2	GO:0007409_axonogenesis	GOs_bp	Down	Synaptic	GO:0007409	ENSRNOG00000010972	DEGs	-1.44593	0.532002	Down	0.0698472	0.0130629	1.64032e-13	4.74663e-12	21.013	-0.976781	0.342555	-2.85146	0.00435191	0.0745552	0.0292058	-1.78428	0.000183581	0.0443419	438	2	231962517	protein_coding	Protein coding	Downregulated	Shox2,Sema3f,Lmx1a,Sema3a,Slitrk6,Ocm2,Vax1,Lhx3,Gdnf,Nkx6-1,Epha8,Disc1,Nectin1,Neurog2,Taok2	15
SD Del/+	Male	Neurog2	GO:0007411_axon_guidance	GOs_bp	Down	Synaptic	GO:0007411	ENSRNOG00000010972	DEGs	-1.44593	0.532002	Down	0.0698472	0.0130629	1.64032e-13	4.74663e-12	21.013	-0.976781	0.342555	-2.85146	0.00435191	0.0745552	0.0178312	-2.00305	3.29215e-05	0.0172289	216	2	231962517	protein_coding	Protein coding	Downregulated	Sema3f,Lmx1a,Sema3a,Ocm2,Vax1,Lhx3,Gdnf,Epha8,Nectin1,Neurog2	10
SD Del/+	Male	Neurog2	GO:0097485_neuron_projection_guidance	GOs_bp	Down	Synaptic	GO:0097485	ENSRNOG00000010972	DEGs	-1.44593	0.532002	Down	0.0698472	0.0130629	1.64032e-13	4.74663e-12	21.013	-0.976781	0.342555	-2.85146	0.00435191	0.0745552	0.0186368	-1.9904	3.65424e-05	0.0176528	217	2	231962517	protein_coding	Protein coding	Downregulated	Sema3f,Lmx1a,Sema3a,Ocm2,Vax1,Lhx3,Gdnf,Epha8,Nectin1,Neurog2	10
SD Del/+	Male	Neurog2	GO:0007409_axonogenesis	GOs_bp	Down	Synaptic: Other pathways	GO:0007409	ENSRNOG00000010972	DEGs	-1.44593	0.532002	Down	0.0698472	0.0130629	1.64032e-13	4.74663e-12	21.013	-0.976781	0.342555	-2.85146	0.00435191	0.0745552	0.0292058	-1.78428	0.000183581	0.0443419	438	2	231962517	protein_coding	Protein coding	Downregulated	Shox2,Sema3f,Lmx1a,Sema3a,Slitrk6,Ocm2,Vax1,Lhx3,Gdnf,Nkx6-1,Epha8,Disc1,Nectin1,Neurog2,Taok2	15
SD Del/+	Male	Neurog2	GO:0007411_axon_guidance	GOs_bp	Down	Synaptic: Other pathways	GO:0007411	ENSRNOG00000010972	DEGs	-1.44593	0.532002	Down	0.0698472	0.0130629	1.64032e-13	4.74663e-12	21.013	-0.976781	0.342555	-2.85146	0.00435191	0.0745552	0.0178312	-2.00305	3.29215e-05	0.0172289	216	2	231962517	protein_coding	Protein coding	Downregulated	Sema3f,Lmx1a,Sema3a,Ocm2,Vax1,Lhx3,Gdnf,Epha8,Nectin1,Neurog2	10
SD Del/+	Male	Neurog2	GO:0097485_neuron_projection_guidance	GOs_bp	Down	Synaptic: Other pathways	GO:0097485	ENSRNOG00000010972	DEGs	-1.44593	0.532002	Down	0.0698472	0.0130629	1.64032e-13	4.74663e-12	21.013	-0.976781	0.342555	-2.85146	0.00435191	0.0745552	0.0186368	-1.9904	3.65424e-05	0.0176528	217	2	231962517	protein_coding	Protein coding	Downregulated	Sema3f,Lmx1a,Sema3a,Ocm2,Vax1,Lhx3,Gdnf,Epha8,Nectin1,Neurog2	10
SD Del/+	Male	Nkx6-1	GO:0021510_spinal_cord_development	GOs_bp	Down	Morphogenesis & development	GO:0021510	ENSRNOG00000002149	DEGs	-1.34869	0.431563	Down	0.0386285	0.00853562	1.24174e-16	1.68987e-14	4.10207	-1.63186	0.68634	-2.37763	0.0174242		0.0488662	-1.5682	0.000899332	0.0896477	128	14	9555264	protein_coding	Protein coding	Downregulated	Vit,Lhx3,Gdnf,Npff,Nkx6-1	5
SD Del/+	Male	Nkx6-1	GO:0045165_cell_fate_commitment	GOs_bp	Down	Morphogenesis & development	GO:0045165	ENSRNOG00000002149	DEGs	-1.34869	0.431563	Down	0.0386285	0.00853562	1.24174e-16	1.68987e-14	4.10207	-1.63186	0.68634	-2.37763	0.0174242		0.0190026	-1.89788	7.76984e-05	0.0256814	258	14	9555264	protein_coding	Protein coding	Downregulated	Sostdc1,Ntf4,Esrp1,Tbx21,Gata4,Lhx3,Tbx6,Il7,Dmrta2,Nkx6-1,Tgfb1i1,Tbx1,Hes5,Neurog2,Bmp4,Spn	16
SD Del/+	Male	Nkx6-1	GO:0007409_axonogenesis	GOs_bp	Down	Synaptic	GO:0007409	ENSRNOG00000002149	DEGs	-1.34869	0.431563	Down	0.0386285	0.00853562	1.24174e-16	1.68987e-14	4.10207	-1.63186	0.68634	-2.37763	0.0174242		0.0292058	-1.78428	0.000183581	0.0443419	438	14	9555264	protein_coding	Protein coding	Downregulated	Shox2,Sema3f,Lmx1a,Sema3a,Slitrk6,Ocm2,Vax1,Lhx3,Gdnf,Nkx6-1,Epha8,Disc1,Nectin1,Neurog2,Taok2	15
SD Del/+	Male	Nkx6-1	GO:0007409_axonogenesis	GOs_bp	Down	Synaptic: Other pathways	GO:0007409	ENSRNOG00000002149	DEGs	-1.34869	0.431563	Down	0.0386285	0.00853562	1.24174e-16	1.68987e-14	4.10207	-1.63186	0.68634	-2.37763	0.0174242		0.0292058	-1.78428	0.000183581	0.0443419	438	14	9555264	protein_coding	Protein coding	Downregulated	Shox2,Sema3f,Lmx1a,Sema3a,Slitrk6,Ocm2,Vax1,Lhx3,Gdnf,Nkx6-1,Epha8,Disc1,Nectin1,Neurog2,Taok2	15
SD Del/+	Male	Nmu	GO:0006874_cellular_calcium_ion_homeostasis	GOs_bp	Down	Cardiovascular & homeostasis	GO:0006874	ENSRNOG00000002164	DEGs	3.35587	1.74668	Up	0.910505	0.982422	1.49077e-12	2.81496e-11	2.26676	1.15931	0.751012	1.54366	0.122671		0.0316332	-1.77675	0.000193807	0.0450782	466	14	34354503	protein_coding	Protein coding	Downregulated	Calca,Slc8a3,Adra1b,Vdr,P2ry10,Il1b,Atp2c2,Cd52,Glp1r,Uts2r,Nmu,Gck,Ptger4,Npff,P2rx1,Cxcr1,Avp,Disc1,Bmp4,Bdkrb2,Coro1a	21
SD Del/+	Male	Nmu	GO:0072503_cellular_divalent_inorganic_cation_homeostasis	GOs_bp	Down	Cardiovascular & homeostasis	GO:0072503	ENSRNOG00000002164	DEGs	3.35587	1.74668	Up	0.910505	0.982422	1.49077e-12	2.81496e-11	2.26676	1.15931	0.751012	1.54366	0.122671		0.0217043	-1.9497	4.94043e-05	0.0193912	491	14	34354503	protein_coding	Protein coding	Downregulated	Calca,Slc8a3,Adra1b,Vdr,P2ry10,Il1b,Atp2c2,Cd52,Glp1r,Uts2r,Nmu,Gck,Ptger4,Npff,P2rx1,Slc30a8,Cxcr1,Slc39a12,Avp,Disc1,Bmp4,Bdkrb2,Coro1a	23
SD Del/+	Male	Nmu	GO:0051480_regulation_of_cytosolic_calcium_ion_concentration	GOs_bp	Down	Compounds binding	GO:0051480	ENSRNOG00000002164	DEGs	3.35587	1.74668	Up	0.910505	0.982422	1.49077e-12	2.81496e-11	2.26676	1.15931	0.751012	1.54366	0.122671		0.0429908	-1.61826	0.00061657	0.0761987	378	14	34354503	protein_coding	Protein coding	Downregulated	Calca,Slc8a3,Adra1b,P2ry10,Il1b,Cd52,Glp1r,Uts2r,Nmu,Gck,Ptger4,Npff,P2rx1,Cxcr1,Avp,Bmp4,Bdkrb2,Coro1a	18
SD Del/+	Male	Nmu	GO:0050806_positive_regulation_of_synaptic_transmission	GOs_bp	Down	Synaptic	GO:0050806	ENSRNOG00000002164	DEGs	3.35587	1.74668	Up	0.910505	0.982422	1.49077e-12	2.81496e-11	2.26676	1.15931	0.751012	1.54366	0.122671		0.0321499	-1.61787	0.000629539	0.0761987	277	14	34354503	protein_coding	Protein coding	Downregulated	Rgs4,Slc8a3,Mir760,Nmu,Mir137,Ptger4,Kctd13,Prrt2	8
SD Del/+	Male	Nmu	GO:0050806_positive_regulation_of_synaptic_transmission	GOs_bp	Down	Synaptic: Other pathways	GO:0050806	ENSRNOG00000002164	DEGs	3.35587	1.74668	Up	0.910505	0.982422	1.49077e-12	2.81496e-11	2.26676	1.15931	0.751012	1.54366	0.122671		0.0321499	-1.61787	0.000629539	0.0761987	277	14	34354503	protein_coding	Protein coding	Downregulated	Rgs4,Slc8a3,Mir760,Nmu,Mir137,Ptger4,Kctd13,Prrt2	8
SD Del/+	Male	Npff	GO:0006874_cellular_calcium_ion_homeostasis	GOs_bp	Down	Cardiovascular & homeostasis	GO:0006874	ENSRNOG00000047739	DEGs	-1.51341	0.5978	Down	0.0910094	0.0172016	1.39377e-11	1.84015e-10	7.51624	-0.847425	0.492708	-1.71993	0.0854446		0.0316332	-1.77675	0.000193807	0.0450782	466	7	144127085	protein_coding	Protein coding	Downregulated	Calca,Slc8a3,Adra1b,Vdr,P2ry10,Il1b,Atp2c2,Cd52,Glp1r,Uts2r,Nmu,Gck,Ptger4,Npff,P2rx1,Cxcr1,Avp,Disc1,Bmp4,Bdkrb2,Coro1a	21
SD Del/+	Male	Npff	GO:0072503_cellular_divalent_inorganic_cation_homeostasis	GOs_bp	Down	Cardiovascular & homeostasis	GO:0072503	ENSRNOG00000047739	DEGs	-1.51341	0.5978	Down	0.0910094	0.0172016	1.39377e-11	1.84015e-10	7.51624	-0.847425	0.492708	-1.71993	0.0854446		0.0217043	-1.9497	4.94043e-05	0.0193912	491	7	144127085	protein_coding	Protein coding	Downregulated	Calca,Slc8a3,Adra1b,Vdr,P2ry10,Il1b,Atp2c2,Cd52,Glp1r,Uts2r,Nmu,Gck,Ptger4,Npff,P2rx1,Slc30a8,Cxcr1,Slc39a12,Avp,Disc1,Bmp4,Bdkrb2,Coro1a	23
SD Del/+	Male	Npff	GO:0051480_regulation_of_cytosolic_calcium_ion_concentration	GOs_bp	Down	Compounds binding	GO:0051480	ENSRNOG00000047739	DEGs	-1.51341	0.5978	Down	0.0910094	0.0172016	1.39377e-11	1.84015e-10	7.51624	-0.847425	0.492708	-1.71993	0.0854446		0.0429908	-1.61826	0.00061657	0.0761987	378	7	144127085	protein_coding	Protein coding	Downregulated	Calca,Slc8a3,Adra1b,P2ry10,Il1b,Cd52,Glp1r,Uts2r,Nmu,Gck,Ptger4,Npff,P2rx1,Cxcr1,Avp,Bmp4,Bdkrb2,Coro1a	18
SD Del/+	Male	Npff	GO:0021510_spinal_cord_development	GOs_bp	Down	Morphogenesis & development	GO:0021510	ENSRNOG00000047739	DEGs	-1.51341	0.5978	Down	0.0910094	0.0172016	1.39377e-11	1.84015e-10	7.51624	-0.847425	0.492708	-1.71993	0.0854446		0.0488662	-1.5682	0.000899332	0.0896477	128	7	144127085	protein_coding	Protein coding	Downregulated	Vit,Lhx3,Gdnf,Npff,Nkx6-1	5
SD Del/+	Male	Ntf4	GO:0045165_cell_fate_commitment	GOs_bp	Down	Morphogenesis & development	GO:0045165	ENSRNOG00000020783	DEGs	3.92543	1.97285	Up	0.943104	0.988532	5.57288e-17	9.28773e-15	4.20214	1.23073	0.548184	2.24511	0.0247611		0.0190026	-1.89788	7.76984e-05	0.0256814	258	1	101405314	protein_coding	Protein coding	Downregulated	Sostdc1,Ntf4,Esrp1,Tbx21,Gata4,Lhx3,Tbx6,Il7,Dmrta2,Nkx6-1,Tgfb1i1,Tbx1,Hes5,Neurog2,Bmp4,Spn	16
SD Del/+	Male	Ntf4	GO:0048167_regulation_of_synaptic_plasticity	GOs_bp	Down	Synaptic	GO:0048167	ENSRNOG00000020783	DEGs	3.92543	1.97285	Up	0.943104	0.988532	5.57288e-17	9.28773e-15	4.20214	1.23073	0.548184	2.24511	0.0247611		0.00595789	-2.30164	2.29351e-06	0.00447253	295	1	101405314	protein_coding	Protein coding	Downregulated	Slc8a3,Ntf4,Mir760,Mir137,Cpg1,Shisa6,Prrt2	7
SD Del/+	Male	Ntf4	GO:0048167_regulation_of_synaptic_plasticity	GOs_bp	Down	Synaptic: Other pathways	GO:0048167	ENSRNOG00000020783	DEGs	3.92543	1.97285	Up	0.943104	0.988532	5.57288e-17	9.28773e-15	4.20214	1.23073	0.548184	2.24511	0.0247611		0.00595789	-2.30164	2.29351e-06	0.00447253	295	1	101405314	protein_coding	Protein coding	Downregulated	Slc8a3,Ntf4,Mir760,Mir137,Cpg1,Shisa6,Prrt2	7
SD Del/+	Male	Nxnl2	GO:0007606_sensory_perception_of_chemical_stimulus	GOs_bp	Down	Behaviour	GO:0007606	ENSRNOG00000014538	DEGs	4.71898	2.23847	Up	0.943738	0.98863	1.63732e-13	4.74663e-12	2.78388	1.39957	0.819166	1.70853	0.0875387		0.048498	-1.60648	0.000676572	0.0786401	230	17	14053896	protein_coding	Protein coding	Downregulated	Olr59,Olr1386,Pigr,Nxnl2,Olr1096,Tas2r139,Pnmt,Olr202,Calhm1,Olr286,Olfr12	11
SD Del/+	Male	Nxnl2	GO:0007606_sensory_perception_of_chemical_stimulus	GOs_bp	Down	Stimulus detection	GO:0007606	ENSRNOG00000014538	DEGs	4.71898	2.23847	Up	0.943738	0.98863	1.63732e-13	4.74663e-12	2.78388	1.39957	0.819166	1.70853	0.0875387		0.048498	-1.60648	0.000676572	0.0786401	230	17	14053896	protein_coding	Protein coding	Downregulated	Olr59,Olr1386,Pigr,Nxnl2,Olr1096,Tas2r139,Pnmt,Olr202,Calhm1,Olr286,Olfr12	11
SD Del/+	Male	Nxnl2	GO:0007606_sensory_perception_of_chemical_stimulus	GOs_bp	Down	Synaptic	GO:0007606	ENSRNOG00000014538	DEGs	4.71898	2.23847	Up	0.943738	0.98863	1.63732e-13	4.74663e-12	2.78388	1.39957	0.819166	1.70853	0.0875387		0.048498	-1.60648	0.000676572	0.0786401	230	17	14053896	protein_coding	Protein coding	Downregulated	Olr59,Olr1386,Pigr,Nxnl2,Olr1096,Tas2r139,Pnmt,Olr202,Calhm1,Olr286,Olfr12	11
SD Del/+	Male	Ocm2	GO:0032437_cuticular_plate	GOs_cc	Up	Connective-tissue cells	GO:0032437	ENSRNOG00000001031	DEGs	3.8226	1.93455	Up	0.928341	0.986041	2.49273e-13	6.62014e-12	3.496	1.09753	0.669096	1.64031	0.10094		0.0909993	1.35426	0.00456665	0.0971682	12	12	12624723	protein_coding	Protein coding	Downregulated	Ocm2	1
SD Del/+	Male	Ocm2	GO:0007409_axonogenesis	GOs_bp	Down	Synaptic	GO:0007409	ENSRNOG00000001031	DEGs	3.8226	1.93455	Up	0.928341	0.986041	2.49273e-13	6.62014e-12	3.496	1.09753	0.669096	1.64031	0.10094		0.0292058	-1.78428	0.000183581	0.0443419	438	12	12624723	protein_coding	Protein coding	Downregulated	Shox2,Sema3f,Lmx1a,Sema3a,Slitrk6,Ocm2,Vax1,Lhx3,Gdnf,Nkx6-1,Epha8,Disc1,Nectin1,Neurog2,Taok2	15
SD Del/+	Male	Ocm2	GO:0007411_axon_guidance	GOs_bp	Down	Synaptic	GO:0007411	ENSRNOG00000001031	DEGs	3.8226	1.93455	Up	0.928341	0.986041	2.49273e-13	6.62014e-12	3.496	1.09753	0.669096	1.64031	0.10094		0.0178312	-2.00305	3.29215e-05	0.0172289	216	12	12624723	protein_coding	Protein coding	Downregulated	Sema3f,Lmx1a,Sema3a,Ocm2,Vax1,Lhx3,Gdnf,Epha8,Nectin1,Neurog2	10
SD Del/+	Male	Ocm2	GO:0097485_neuron_projection_guidance	GOs_bp	Down	Synaptic	GO:0097485	ENSRNOG00000001031	DEGs	3.8226	1.93455	Up	0.928341	0.986041	2.49273e-13	6.62014e-12	3.496	1.09753	0.669096	1.64031	0.10094		0.0186368	-1.9904	3.65424e-05	0.0176528	217	12	12624723	protein_coding	Protein coding	Downregulated	Sema3f,Lmx1a,Sema3a,Ocm2,Vax1,Lhx3,Gdnf,Epha8,Nectin1,Neurog2	10
SD Del/+	Male	Ocm2	GO:0007409_axonogenesis	GOs_bp	Down	Synaptic: Other pathways	GO:0007409	ENSRNOG00000001031	DEGs	3.8226	1.93455	Up	0.928341	0.986041	2.49273e-13	6.62014e-12	3.496	1.09753	0.669096	1.64031	0.10094		0.0292058	-1.78428	0.000183581	0.0443419	438	12	12624723	protein_coding	Protein coding	Downregulated	Shox2,Sema3f,Lmx1a,Sema3a,Slitrk6,Ocm2,Vax1,Lhx3,Gdnf,Nkx6-1,Epha8,Disc1,Nectin1,Neurog2,Taok2	15
SD Del/+	Male	Ocm2	GO:0007411_axon_guidance	GOs_bp	Down	Synaptic: Other pathways	GO:0007411	ENSRNOG00000001031	DEGs	3.8226	1.93455	Up	0.928341	0.986041	2.49273e-13	6.62014e-12	3.496	1.09753	0.669096	1.64031	0.10094		0.0178312	-2.00305	3.29215e-05	0.0172289	216	12	12624723	protein_coding	Protein coding	Downregulated	Sema3f,Lmx1a,Sema3a,Ocm2,Vax1,Lhx3,Gdnf,Epha8,Nectin1,Neurog2	10
SD Del/+	Male	Ocm2	GO:0097485_neuron_projection_guidance	GOs_bp	Down	Synaptic: Other pathways	GO:0097485	ENSRNOG00000001031	DEGs	3.8226	1.93455	Up	0.928341	0.986041	2.49273e-13	6.62014e-12	3.496	1.09753	0.669096	1.64031	0.10094		0.0186368	-1.9904	3.65424e-05	0.0176528	217	12	12624723	protein_coding	Protein coding	Downregulated	Sema3f,Lmx1a,Sema3a,Ocm2,Vax1,Lhx3,Gdnf,Epha8,Nectin1,Neurog2	10
SD Del/+	Male	Olfr12	GO:0007606_sensory_perception_of_chemical_stimulus	GOs_bp	Down	Behaviour	GO:0007606	ENSRNOG00000046386	DEGs	-1.41811	0.503972	Down	0.0578322	0.0111202	5.8649e-15	3.55902e-13	15.7075	-1.05661	0.357186	-2.95814	0.003095	0.0640075	0.048498	-1.60648	0.000676572	0.0786401	230	9	99795678	protein_coding	Protein coding	Downregulated	Olr59,Olr1386,Pigr,Nxnl2,Olr1096,Tas2r139,Pnmt,Olr202,Calhm1,Olr286,Olfr12	11
SD Del/+	Male	Olfr12	GO:0007606_sensory_perception_of_chemical_stimulus	GOs_bp	Down	Stimulus detection	GO:0007606	ENSRNOG00000046386	DEGs	-1.41811	0.503972	Down	0.0578322	0.0111202	5.8649e-15	3.55902e-13	15.7075	-1.05661	0.357186	-2.95814	0.003095	0.0640075	0.048498	-1.60648	0.000676572	0.0786401	230	9	99795678	protein_coding	Protein coding	Downregulated	Olr59,Olr1386,Pigr,Nxnl2,Olr1096,Tas2r139,Pnmt,Olr202,Calhm1,Olr286,Olfr12	11
SD Del/+	Male	Olfr12	GO:0007606_sensory_perception_of_chemical_stimulus	GOs_bp	Down	Synaptic	GO:0007606	ENSRNOG00000046386	DEGs	-1.41811	0.503972	Down	0.0578322	0.0111202	5.8649e-15	3.55902e-13	15.7075	-1.05661	0.357186	-2.95814	0.003095	0.0640075	0.048498	-1.60648	0.000676572	0.0786401	230	9	99795678	protein_coding	Protein coding	Downregulated	Olr59,Olr1386,Pigr,Nxnl2,Olr1096,Tas2r139,Pnmt,Olr202,Calhm1,Olr286,Olfr12	11
SD Del/+	Male	Olr1096	GO:0007606_sensory_perception_of_chemical_stimulus	GOs_bp	Down	Behaviour	GO:0007606	ENSRNOG00000014386	DEGs	4.19942	2.07019	Up	0.943258	0.988556	4.36701e-14	1.66839e-12	0.950453	2.14447	1.2346	1.73697	0.0823922		0.048498	-1.60648	0.000676572	0.0786401	230	4	1841955	protein_coding	Protein coding	Downregulated	Olr59,Olr1386,Pigr,Nxnl2,Olr1096,Tas2r139,Pnmt,Olr202,Calhm1,Olr286,Olfr12	11
SD Del/+	Male	Olr1096	GO:0007606_sensory_perception_of_chemical_stimulus	GOs_bp	Down	Stimulus detection	GO:0007606	ENSRNOG00000014386	DEGs	4.19942	2.07019	Up	0.943258	0.988556	4.36701e-14	1.66839e-12	0.950453	2.14447	1.2346	1.73697	0.0823922		0.048498	-1.60648	0.000676572	0.0786401	230	4	1841955	protein_coding	Protein coding	Downregulated	Olr59,Olr1386,Pigr,Nxnl2,Olr1096,Tas2r139,Pnmt,Olr202,Calhm1,Olr286,Olfr12	11
SD Del/+	Male	Olr1096	GO:0007606_sensory_perception_of_chemical_stimulus	GOs_bp	Down	Synaptic	GO:0007606	ENSRNOG00000014386	DEGs	4.19942	2.07019	Up	0.943258	0.988556	4.36701e-14	1.66839e-12	0.950453	2.14447	1.2346	1.73697	0.0823922		0.048498	-1.60648	0.000676572	0.0786401	230	4	1841955	protein_coding	Protein coding	Downregulated	Olr59,Olr1386,Pigr,Nxnl2,Olr1096,Tas2r139,Pnmt,Olr202,Calhm1,Olr286,Olfr12	11
SD Del/+	Male	Olr1386	GO:0007606_sensory_perception_of_chemical_stimulus	GOs_bp	Down	Behaviour	GO:0007606	ENSRNOG00000046838	DEGs	15.1805	3.92415	Up	0.923823	0.985191	4.36229e-07	1.59454e-06	1.9494	3.3725	1.29124	2.61182	0.00900612		0.048498	-1.60648	0.000676572	0.0786401	230	10	34383396	protein_coding	Protein coding	Downregulated	Olr59,Olr1386,Pigr,Nxnl2,Olr1096,Tas2r139,Pnmt,Olr202,Calhm1,Olr286,Olfr12	11
SD Del/+	Male	Olr1386	GO:0007606_sensory_perception_of_chemical_stimulus	GOs_bp	Down	Stimulus detection	GO:0007606	ENSRNOG00000046838	DEGs	15.1805	3.92415	Up	0.923823	0.985191	4.36229e-07	1.59454e-06	1.9494	3.3725	1.29124	2.61182	0.00900612		0.048498	-1.60648	0.000676572	0.0786401	230	10	34383396	protein_coding	Protein coding	Downregulated	Olr59,Olr1386,Pigr,Nxnl2,Olr1096,Tas2r139,Pnmt,Olr202,Calhm1,Olr286,Olfr12	11
SD Del/+	Male	Olr1386	GO:0007606_sensory_perception_of_chemical_stimulus	GOs_bp	Down	Synaptic	GO:0007606	ENSRNOG00000046838	DEGs	15.1805	3.92415	Up	0.923823	0.985191	4.36229e-07	1.59454e-06	1.9494	3.3725	1.29124	2.61182	0.00900612		0.048498	-1.60648	0.000676572	0.0786401	230	10	34383396	protein_coding	Protein coding	Downregulated	Olr59,Olr1386,Pigr,Nxnl2,Olr1096,Tas2r139,Pnmt,Olr202,Calhm1,Olr286,Olfr12	11
SD Del/+	Male	Olr202	GO:0007606_sensory_perception_of_chemical_stimulus	GOs_bp	Down	Behaviour	GO:0007606	ENSRNOG00000025819	DEGs	-1.52239	0.606338	Down	0.0900492	0.016992	1.10183e-12	2.24257e-11	6.0742	-0.801042	0.507421	-1.57865	0.114416		0.048498	-1.60648	0.000676572	0.0786401	230	1	170185494	protein_coding	Protein coding	Downregulated	Olr59,Olr1386,Pigr,Nxnl2,Olr1096,Tas2r139,Pnmt,Olr202,Calhm1,Olr286,Olfr12	11
SD Del/+	Male	Olr202	GO:0007606_sensory_perception_of_chemical_stimulus	GOs_bp	Down	Stimulus detection	GO:0007606	ENSRNOG00000025819	DEGs	-1.52239	0.606338	Down	0.0900492	0.016992	1.10183e-12	2.24257e-11	6.0742	-0.801042	0.507421	-1.57865	0.114416		0.048498	-1.60648	0.000676572	0.0786401	230	1	170185494	protein_coding	Protein coding	Downregulated	Olr59,Olr1386,Pigr,Nxnl2,Olr1096,Tas2r139,Pnmt,Olr202,Calhm1,Olr286,Olfr12	11
SD Del/+	Male	Olr202	GO:0007606_sensory_perception_of_chemical_stimulus	GOs_bp	Down	Synaptic	GO:0007606	ENSRNOG00000025819	DEGs	-1.52239	0.606338	Down	0.0900492	0.016992	1.10183e-12	2.24257e-11	6.0742	-0.801042	0.507421	-1.57865	0.114416		0.048498	-1.60648	0.000676572	0.0786401	230	1	170185494	protein_coding	Protein coding	Downregulated	Olr59,Olr1386,Pigr,Nxnl2,Olr1096,Tas2r139,Pnmt,Olr202,Calhm1,Olr286,Olfr12	11
SD Del/+	Male	Olr286	GO:0007606_sensory_perception_of_chemical_stimulus	GOs_bp	Down	Behaviour	GO:0007606	ENSRNOG00000018955	DEGs	-1.26074	0.334272	Down	0.01922	0.0064747	3.6633e-18	1.18665e-15	1.90566	-3.03936	1.2112	-2.50938	0.0120944		0.048498	-1.60648	0.000676572	0.0786401	230	1	212632366	protein_coding	Protein coding	Downregulated	Olr59,Olr1386,Pigr,Nxnl2,Olr1096,Tas2r139,Pnmt,Olr202,Calhm1,Olr286,Olfr12	11
SD Del/+	Male	Olr286	GO:0007606_sensory_perception_of_chemical_stimulus	GOs_bp	Down	Stimulus detection	GO:0007606	ENSRNOG00000018955	DEGs	-1.26074	0.334272	Down	0.01922	0.0064747	3.6633e-18	1.18665e-15	1.90566	-3.03936	1.2112	-2.50938	0.0120944		0.048498	-1.60648	0.000676572	0.0786401	230	1	212632366	protein_coding	Protein coding	Downregulated	Olr59,Olr1386,Pigr,Nxnl2,Olr1096,Tas2r139,Pnmt,Olr202,Calhm1,Olr286,Olfr12	11
SD Del/+	Male	Olr286	GO:0007606_sensory_perception_of_chemical_stimulus	GOs_bp	Down	Synaptic	GO:0007606	ENSRNOG00000018955	DEGs	-1.26074	0.334272	Down	0.01922	0.0064747	3.6633e-18	1.18665e-15	1.90566	-3.03936	1.2112	-2.50938	0.0120944		0.048498	-1.60648	0.000676572	0.0786401	230	1	212632366	protein_coding	Protein coding	Downregulated	Olr59,Olr1386,Pigr,Nxnl2,Olr1096,Tas2r139,Pnmt,Olr202,Calhm1,Olr286,Olfr12	11
SD Del/+	Male	Olr59	GO:0007606_sensory_perception_of_chemical_stimulus	GOs_bp	Down	Behaviour	GO:0007606	ENSRNOG00000018606	DEGs	10.0204	3.32487	Up	0.962439	0.991204	4.50125e-13	1.08176e-11	25.2374	1.04308	0.82048	1.2713	0.203621	0.527569	0.048498	-1.60648	0.000676572	0.0786401	230	1	167906061	protein_coding	Protein coding	Downregulated	Olr59,Olr1386,Pigr,Nxnl2,Olr1096,Tas2r139,Pnmt,Olr202,Calhm1,Olr286,Olfr12	11
SD Del/+	Male	Olr59	GO:0007606_sensory_perception_of_chemical_stimulus	GOs_bp	Down	Stimulus detection	GO:0007606	ENSRNOG00000018606	DEGs	10.0204	3.32487	Up	0.962439	0.991204	4.50125e-13	1.08176e-11	25.2374	1.04308	0.82048	1.2713	0.203621	0.527569	0.048498	-1.60648	0.000676572	0.0786401	230	1	167906061	protein_coding	Protein coding	Downregulated	Olr59,Olr1386,Pigr,Nxnl2,Olr1096,Tas2r139,Pnmt,Olr202,Calhm1,Olr286,Olfr12	11
SD Del/+	Male	Olr59	GO:0007606_sensory_perception_of_chemical_stimulus	GOs_bp	Down	Synaptic	GO:0007606	ENSRNOG00000018606	DEGs	10.0204	3.32487	Up	0.962439	0.991204	4.50125e-13	1.08176e-11	25.2374	1.04308	0.82048	1.2713	0.203621	0.527569	0.048498	-1.60648	0.000676572	0.0786401	230	1	167906061	protein_coding	Protein coding	Downregulated	Olr59,Olr1386,Pigr,Nxnl2,Olr1096,Tas2r139,Pnmt,Olr202,Calhm1,Olr286,Olfr12	11
SD Del/+	Male	Otop1	GO:0031214_biomineral_tissue_development	GOs_bp	Down	Morphogenesis & development	GO:0031214	ENSRNOG00000028423	DEGs	-1.43787	0.523936	Down	0.0719977	0.0134399	4.43118e-12	7.01878e-11	1.17305	-2.12171	1.34077	-1.58246	0.113544		0.018841	-1.94349	5.56857e-05	0.0194281	152	14	77236278	protein_coding	Protein coding	Downregulated	Kl,Otop1,Comp,Tbx1,Rflnb,Nectin1,Twist1,Bmp4	8
SD Del/+	Male	Ovol2	GO:0003206_cardiac_chamber_morphogenesis	GOs_bp	Down	Cardiovascular & homeostasis	GO:0003206	ENSRNOG00000006850	DEGs	3.81276	1.93084	Up	0.913882	0.983163	9.75438e-11	9.70753e-10	19.7841	0.828099	0.461316	1.79508	0.0726407	0.318588	0.0314144	-1.57807	0.000863337	0.0874477	136	3	138433990	protein_coding	Protein coding	Downregulated	Shox2,Ovol2,Hand2,Gata4,Tbx1,Bmp4	6
SD Del/+	Male	Ovol2	GO:0003206_cardiac_chamber_morphogenesis	GOs_bp	Down	Morphogenesis & development	GO:0003206	ENSRNOG00000006850	DEGs	3.81276	1.93084	Up	0.913882	0.983163	9.75438e-11	9.70753e-10	19.7841	0.828099	0.461316	1.79508	0.0726407	0.318588	0.0314144	-1.57807	0.000863337	0.0874477	136	3	138433990	protein_coding	Protein coding	Downregulated	Shox2,Ovol2,Hand2,Gata4,Tbx1,Bmp4	6
SD Del/+	Male	Ovol2	GO:0060485_mesenchyme_development	GOs_bp	Down	Morphogenesis & development	GO:0060485	ENSRNOG00000006850	DEGs	3.81276	1.93084	Up	0.913882	0.983163	9.75438e-11	9.70753e-10	19.7841	0.828099	0.461316	1.79508	0.0726407	0.318588	0.032518	-1.64863	0.000505593	0.0679145	265	3	138433990	protein_coding	Protein coding	Downregulated	Sema3f,Ovol2,Sema3a,Il1b,Gata5,Hand2,Gata4,Gdnf,Tgfb1i1,Meox1,Tbx1,Rflnb,Twist1,Bmp4,Mapk3	15
SD Del/+	Male	P2rx1	GO:0006874_cellular_calcium_ion_homeostasis	GOs_bp	Down	Cardiovascular & homeostasis	GO:0006874	ENSRNOG00000017606	DEGs	-1.55473	0.636663	Down	0.0975205	0.0186817	4.74434e-12	7.45321e-11	10.1915	-0.788429	0.416359	-1.89363	0.0582745	0.288246	0.0316332	-1.77675	0.000193807	0.0450782	466	10	59566223	protein_coding	Protein coding	Downregulated	Calca,Slc8a3,Adra1b,Vdr,P2ry10,Il1b,Atp2c2,Cd52,Glp1r,Uts2r,Nmu,Gck,Ptger4,Npff,P2rx1,Cxcr1,Avp,Disc1,Bmp4,Bdkrb2,Coro1a	21
SD Del/+	Male	P2rx1	GO:0072503_cellular_divalent_inorganic_cation_homeostasis	GOs_bp	Down	Cardiovascular & homeostasis	GO:0072503	ENSRNOG00000017606	DEGs	-1.55473	0.636663	Down	0.0975205	0.0186817	4.74434e-12	7.45321e-11	10.1915	-0.788429	0.416359	-1.89363	0.0582745	0.288246	0.0217043	-1.9497	4.94043e-05	0.0193912	491	10	59566223	protein_coding	Protein coding	Downregulated	Calca,Slc8a3,Adra1b,Vdr,P2ry10,Il1b,Atp2c2,Cd52,Glp1r,Uts2r,Nmu,Gck,Ptger4,Npff,P2rx1,Slc30a8,Cxcr1,Slc39a12,Avp,Disc1,Bmp4,Bdkrb2,Coro1a	23
SD Del/+	Male	P2rx1	GO:0051480_regulation_of_cytosolic_calcium_ion_concentration	GOs_bp	Down	Compounds binding	GO:0051480	ENSRNOG00000017606	DEGs	-1.55473	0.636663	Down	0.0975205	0.0186817	4.74434e-12	7.45321e-11	10.1915	-0.788429	0.416359	-1.89363	0.0582745	0.288246	0.0429908	-1.61826	0.00061657	0.0761987	378	10	59566223	protein_coding	Protein coding	Downregulated	Calca,Slc8a3,Adra1b,P2ry10,Il1b,Cd52,Glp1r,Uts2r,Nmu,Gck,Ptger4,Npff,P2rx1,Cxcr1,Avp,Bmp4,Bdkrb2,Coro1a	18
SD Del/+	Male	P2rx1	GO:0045055_regulated_exocytosis	GOs_bp	Down	Metabolism	GO:0045055	ENSRNOG00000017606	DEGs	-1.55473	0.636663	Down	0.0975205	0.0186817	4.74434e-12	7.45321e-11	10.1915	-0.788429	0.416359	-1.89363	0.0582745	0.288246	0.0432027	-1.60733	0.000671312	0.0786401	259	10	59566223	protein_coding	Protein coding	Downregulated	Grm8,Chrna4,Chrna3,P2rx1,Doc2a,Coro1a,Prrt2	7
SD Del/+	Male	P2rx1	rno04020_Calcium_signaling_pathway	KEGG	Down	Signaling pathways	rno04020	ENSRNOG00000017606	DEGs	-1.55473	0.636663	Down	0.0975205	0.0186817	4.74434e-12	7.45321e-11	10.1915	-0.788429	0.416359	-1.89363	0.0582745	0.288246	0.0196056	-2.03045	2.61635e-05	0.00586063	189	10	59566223	protein_coding	Protein coding	Downregulated	Plcb4,Slc8a3,Adra1b,P2rx1,Cysltr2,Bdkrb2	6
SD Del/+	Male	P2rx1	GO:0045055_regulated_exocytosis	GOs_bp	Down	Synaptic	GO:0045055	ENSRNOG00000017606	DEGs	-1.55473	0.636663	Down	0.0975205	0.0186817	4.74434e-12	7.45321e-11	10.1915	-0.788429	0.416359	-1.89363	0.0582745	0.288246	0.0432027	-1.60733	0.000671312	0.0786401	259	10	59566223	protein_coding	Protein coding	Downregulated	Grm8,Chrna4,Chrna3,P2rx1,Doc2a,Coro1a,Prrt2	7
SD Del/+	Male	P2rx1	GO:0045211_postsynaptic_membrane	GOs_cc	Down	Synaptic	GO:0045211	ENSRNOG00000017606	DEGs	-1.55473	0.636663	Down	0.0975205	0.0186817	4.74434e-12	7.45321e-11	10.1915	-0.788429	0.416359	-1.89363	0.0582745	0.288246	0.00697922	-2.38659	9.74235e-07	0.000106609	342	10	59566223	protein_coding	Protein coding	Downregulated	Grm8,Chrna4,Glra1,Chrna3,Slc8a3,P2rx1,Shisa6,Disc1,Prrt2	9
SD Del/+	Male	P2rx1	GO:0097060_synaptic_membrane	GOs_cc	Down	Synaptic	GO:0097060	ENSRNOG00000017606	DEGs	-1.55473	0.636663	Down	0.0975205	0.0186817	4.74434e-12	7.45321e-11	10.1915	-0.788429	0.416359	-1.89363	0.0582745	0.288246	0.00648413	-2.36444	1.19389e-06	0.000114315	473	10	59566223	protein_coding	Protein coding	Downregulated	Grm8,Chrna4,Glra1,Chrna3,Slc8a3,P2rx1,Shisa6,Disc1,Nectin1,Prrt2	10
SD Del/+	Male	P2rx1	GO:0098936_intrinsic_component_of_postsynaptic_membrane	GOs_cc	Down	Synaptic	GO:0098936	ENSRNOG00000017606	DEGs	-1.55473	0.636663	Down	0.0975205	0.0186817	4.74434e-12	7.45321e-11	10.1915	-0.788429	0.416359	-1.89363	0.0582745	0.288246	0.0268793	-1.87216	9.59942e-05	0.00612763	178	10	59566223	protein_coding	Protein coding	Downregulated	Chrna4,Glra1,Chrna3,Slc8a3,P2rx1,Shisa6	6
SD Del/+	Male	P2rx1	GO:0099055_integral_component_of_postsynaptic_membrane	GOs_cc	Down	Synaptic	GO:0099055	ENSRNOG00000017606	DEGs	-1.55473	0.636663	Down	0.0975205	0.0186817	4.74434e-12	7.45321e-11	10.1915	-0.788429	0.416359	-1.89363	0.0582745	0.288246	0.0319156	-1.79678	0.00017235	0.00880133	168	10	59566223	protein_coding	Protein coding	Downregulated	Chrna4,Glra1,Chrna3,Slc8a3,P2rx1,Shisa6	6
SD Del/+	Male	P2rx1	GO:0099240_intrinsic_component_of_synaptic_membrane	GOs_cc	Down	Synaptic	GO:0099240	ENSRNOG00000017606	DEGs	-1.55473	0.636663	Down	0.0975205	0.0186817	4.74434e-12	7.45321e-11	10.1915	-0.788429	0.416359	-1.89363	0.0582745	0.288246	0.0588222	-1.49007	0.00147296	0.0470119	243	10	59566223	protein_coding	Protein coding	Downregulated	Grm8,Chrna4,Glra1,Chrna3,Slc8a3,P2rx1,Shisa6,Nectin1,Prrt2	9
SD Del/+	Male	P2rx1	GO:0099699_integral_component_of_synaptic_membrane	GOs_cc	Down	Synaptic	GO:0099699	ENSRNOG00000017606	DEGs	-1.55473	0.636663	Down	0.0975205	0.0186817	4.74434e-12	7.45321e-11	10.1915	-0.788429	0.416359	-1.89363	0.0582745	0.288246	0.0509613	-1.56939	0.00087178	0.0303538	226	10	59566223	protein_coding	Protein coding	Downregulated	Grm8,Chrna4,Glra1,Chrna3,Slc8a3,P2rx1,Shisa6,Nectin1,Prrt2	9
SD Del/+	Male	P2rx1	GO:0045055_regulated_exocytosis	GOs_bp	Down	Synaptic: Other pathways	GO:0045055	ENSRNOG00000017606	DEGs	-1.55473	0.636663	Down	0.0975205	0.0186817	4.74434e-12	7.45321e-11	10.1915	-0.788429	0.416359	-1.89363	0.0582745	0.288246	0.0432027	-1.60733	0.000671312	0.0786401	259	10	59566223	protein_coding	Protein coding	Downregulated	Grm8,Chrna4,Chrna3,P2rx1,Doc2a,Coro1a,Prrt2	7
SD Del/+	Male	P2rx1	GO:0045211_postsynaptic_membrane	GOs_cc	Down	Synaptic: Other pathways	GO:0045211	ENSRNOG00000017606	DEGs	-1.55473	0.636663	Down	0.0975205	0.0186817	4.74434e-12	7.45321e-11	10.1915	-0.788429	0.416359	-1.89363	0.0582745	0.288246	0.00697922	-2.38659	9.74235e-07	0.000106609	342	10	59566223	protein_coding	Protein coding	Downregulated	Grm8,Chrna4,Glra1,Chrna3,Slc8a3,P2rx1,Shisa6,Disc1,Prrt2	9
SD Del/+	Male	P2rx1	GO:0097060_synaptic_membrane	GOs_cc	Down	Synaptic: Other pathways	GO:0097060	ENSRNOG00000017606	DEGs	-1.55473	0.636663	Down	0.0975205	0.0186817	4.74434e-12	7.45321e-11	10.1915	-0.788429	0.416359	-1.89363	0.0582745	0.288246	0.00648413	-2.36444	1.19389e-06	0.000114315	473	10	59566223	protein_coding	Protein coding	Downregulated	Grm8,Chrna4,Glra1,Chrna3,Slc8a3,P2rx1,Shisa6,Disc1,Nectin1,Prrt2	10
SD Del/+	Male	P2rx1	GO:0098936_intrinsic_component_of_postsynaptic_membrane	GOs_cc	Down	Synaptic: Other pathways	GO:0098936	ENSRNOG00000017606	DEGs	-1.55473	0.636663	Down	0.0975205	0.0186817	4.74434e-12	7.45321e-11	10.1915	-0.788429	0.416359	-1.89363	0.0582745	0.288246	0.0268793	-1.87216	9.59942e-05	0.00612763	178	10	59566223	protein_coding	Protein coding	Downregulated	Chrna4,Glra1,Chrna3,Slc8a3,P2rx1,Shisa6	6
SD Del/+	Male	P2rx1	GO:0099055_integral_component_of_postsynaptic_membrane	GOs_cc	Down	Synaptic: Other pathways	GO:0099055	ENSRNOG00000017606	DEGs	-1.55473	0.636663	Down	0.0975205	0.0186817	4.74434e-12	7.45321e-11	10.1915	-0.788429	0.416359	-1.89363	0.0582745	0.288246	0.0319156	-1.79678	0.00017235	0.00880133	168	10	59566223	protein_coding	Protein coding	Downregulated	Chrna4,Glra1,Chrna3,Slc8a3,P2rx1,Shisa6	6
SD Del/+	Male	P2rx1	GO:0099240_intrinsic_component_of_synaptic_membrane	GOs_cc	Down	Synaptic: Other pathways	GO:0099240	ENSRNOG00000017606	DEGs	-1.55473	0.636663	Down	0.0975205	0.0186817	4.74434e-12	7.45321e-11	10.1915	-0.788429	0.416359	-1.89363	0.0582745	0.288246	0.0588222	-1.49007	0.00147296	0.0470119	243	10	59566223	protein_coding	Protein coding	Downregulated	Grm8,Chrna4,Glra1,Chrna3,Slc8a3,P2rx1,Shisa6,Nectin1,Prrt2	9
SD Del/+	Male	P2rx1	GO:0099699_integral_component_of_synaptic_membrane	GOs_cc	Down	Synaptic: Other pathways	GO:0099699	ENSRNOG00000017606	DEGs	-1.55473	0.636663	Down	0.0975205	0.0186817	4.74434e-12	7.45321e-11	10.1915	-0.788429	0.416359	-1.89363	0.0582745	0.288246	0.0509613	-1.56939	0.00087178	0.0303538	226	10	59566223	protein_coding	Protein coding	Downregulated	Grm8,Chrna4,Glra1,Chrna3,Slc8a3,P2rx1,Shisa6,Nectin1,Prrt2	9
SD Del/+	Male	P2ry10	GO:0006874_cellular_calcium_ion_homeostasis	GOs_bp	Down	Cardiovascular & homeostasis	GO:0006874	ENSRNOG00000037839	DEGs	4.6018	2.2022	Up	0.950873	0.98968	6.13575e-15	3.68449e-13	2.43947	1.50726	0.755045	1.99625	0.0459065		0.0316332	-1.77675	0.000193807	0.0450782	466	X	78196300	protein_coding	Protein coding	Downregulated	Calca,Slc8a3,Adra1b,Vdr,P2ry10,Il1b,Atp2c2,Cd52,Glp1r,Uts2r,Nmu,Gck,Ptger4,Npff,P2rx1,Cxcr1,Avp,Disc1,Bmp4,Bdkrb2,Coro1a	21
SD Del/+	Male	P2ry10	GO:0072503_cellular_divalent_inorganic_cation_homeostasis	GOs_bp	Down	Cardiovascular & homeostasis	GO:0072503	ENSRNOG00000037839	DEGs	4.6018	2.2022	Up	0.950873	0.98968	6.13575e-15	3.68449e-13	2.43947	1.50726	0.755045	1.99625	0.0459065		0.0217043	-1.9497	4.94043e-05	0.0193912	491	X	78196300	protein_coding	Protein coding	Downregulated	Calca,Slc8a3,Adra1b,Vdr,P2ry10,Il1b,Atp2c2,Cd52,Glp1r,Uts2r,Nmu,Gck,Ptger4,Npff,P2rx1,Slc30a8,Cxcr1,Slc39a12,Avp,Disc1,Bmp4,Bdkrb2,Coro1a	23
SD Del/+	Male	P2ry10	GO:0051056_regulation_of_small_GTPase_mediated_signal_transduction	GOs_bp	Down	Compounds binding	GO:0051056	ENSRNOG00000037839	DEGs	4.6018	2.2022	Up	0.950873	0.98968	6.13575e-15	3.68449e-13	2.43947	1.50726	0.755045	1.99625	0.0459065		0.0463272	-1.57325	0.000849892	0.0874477	262	X	78196300	protein_coding	Protein coding	Downregulated	Adra1b,P2ry10,Ect2,Kctd13	4
SD Del/+	Male	P2ry10	GO:0051480_regulation_of_cytosolic_calcium_ion_concentration	GOs_bp	Down	Compounds binding	GO:0051480	ENSRNOG00000037839	DEGs	4.6018	2.2022	Up	0.950873	0.98968	6.13575e-15	3.68449e-13	2.43947	1.50726	0.755045	1.99625	0.0459065		0.0429908	-1.61826	0.00061657	0.0761987	378	X	78196300	protein_coding	Protein coding	Downregulated	Calca,Slc8a3,Adra1b,P2ry10,Il1b,Cd52,Glp1r,Uts2r,Nmu,Gck,Ptger4,Npff,P2rx1,Cxcr1,Avp,Bmp4,Bdkrb2,Coro1a	18
SD Del/+	Male	P2ry10	GO:0046578_regulation_of_Ras_protein_signal_transduction	GOs_bp	Down	Enzymes activity	GO:0046578	ENSRNOG00000037839	DEGs	4.6018	2.2022	Up	0.950873	0.98968	6.13575e-15	3.68449e-13	2.43947	1.50726	0.755045	1.99625	0.0459065		0.0413245	-1.6597	0.000466458	0.0665763	230	X	78196300	protein_coding	Protein coding	Downregulated	Adra1b,P2ry10,Ect2,Kctd13	4
SD Del/+	Male	P2ry10	GO:0051056_regulation_of_small_GTPase_mediated_signal_transduction	GOs_bp	Down	Enzymes activity	GO:0051056	ENSRNOG00000037839	DEGs	4.6018	2.2022	Up	0.950873	0.98968	6.13575e-15	3.68449e-13	2.43947	1.50726	0.755045	1.99625	0.0459065		0.0463272	-1.57325	0.000849892	0.0874477	262	X	78196300	protein_coding	Protein coding	Downregulated	Adra1b,P2ry10,Ect2,Kctd13	4
SD Del/+	Male	P2ry10	GO:0046578_regulation_of_Ras_protein_signal_transduction	GOs_bp	Down	Metabolism	GO:0046578	ENSRNOG00000037839	DEGs	4.6018	2.2022	Up	0.950873	0.98968	6.13575e-15	3.68449e-13	2.43947	1.50726	0.755045	1.99625	0.0459065		0.0413245	-1.6597	0.000466458	0.0665763	230	X	78196300	protein_coding	Protein coding	Downregulated	Adra1b,P2ry10,Ect2,Kctd13	4
SD Del/+	Male	P2ry10	GO:0051056_regulation_of_small_GTPase_mediated_signal_transduction	GOs_bp	Down	Metabolism	GO:0051056	ENSRNOG00000037839	DEGs	4.6018	2.2022	Up	0.950873	0.98968	6.13575e-15	3.68449e-13	2.43947	1.50726	0.755045	1.99625	0.0459065		0.0463272	-1.57325	0.000849892	0.0874477	262	X	78196300	protein_coding	Protein coding	Downregulated	Adra1b,P2ry10,Ect2,Kctd13	4
SD Del/+	Male	P2ry10	GO:0046578_regulation_of_Ras_protein_signal_transduction	GOs_bp	Down	Signaling pathways	GO:0046578	ENSRNOG00000037839	DEGs	4.6018	2.2022	Up	0.950873	0.98968	6.13575e-15	3.68449e-13	2.43947	1.50726	0.755045	1.99625	0.0459065		0.0413245	-1.6597	0.000466458	0.0665763	230	X	78196300	protein_coding	Protein coding	Downregulated	Adra1b,P2ry10,Ect2,Kctd13	4
SD Del/+	Male	P2ry10	GO:0051056_regulation_of_small_GTPase_mediated_signal_transduction	GOs_bp	Down	Signaling pathways	GO:0051056	ENSRNOG00000037839	DEGs	4.6018	2.2022	Up	0.950873	0.98968	6.13575e-15	3.68449e-13	2.43947	1.50726	0.755045	1.99625	0.0459065		0.0463272	-1.57325	0.000849892	0.0874477	262	X	78196300	protein_coding	Protein coding	Downregulated	Adra1b,P2ry10,Ect2,Kctd13	4
SD Del/+	Male	Pigr	GO:0007606_sensory_perception_of_chemical_stimulus	GOs_bp	Down	Behaviour	GO:0007606	ENSRNOG00000004405	DEGs	9.1315	3.19085	Up	0.970816	0.992181	1.3878e-15	1.07896e-13	2.20224	1.75768	0.913352	1.92443	0.0543013		0.048498	-1.60648	0.000676572	0.0786401	230	13	47572219	protein_coding	Protein coding	Downregulated	Olr59,Olr1386,Pigr,Nxnl2,Olr1096,Tas2r139,Pnmt,Olr202,Calhm1,Olr286,Olfr12	11
SD Del/+	Male	Pigr	GO:0051668_localization_within_membrane	GOs_bp	Down	Channels and location signals	GO:0051668	ENSRNOG00000004405	DEGs	9.1315	3.19085	Up	0.970816	0.992181	1.3878e-15	1.07896e-13	2.20224	1.75768	0.913352	1.92443	0.0543013		0.0343322	-1.76984	0.000210218	0.047149	184	13	47572219	protein_coding	Protein coding	Downregulated	Pigr,Shisa6,Colq	3
SD Del/+	Male	Pigr	GO:0007606_sensory_perception_of_chemical_stimulus	GOs_bp	Down	Stimulus detection	GO:0007606	ENSRNOG00000004405	DEGs	9.1315	3.19085	Up	0.970816	0.992181	1.3878e-15	1.07896e-13	2.20224	1.75768	0.913352	1.92443	0.0543013		0.048498	-1.60648	0.000676572	0.0786401	230	13	47572219	protein_coding	Protein coding	Downregulated	Olr59,Olr1386,Pigr,Nxnl2,Olr1096,Tas2r139,Pnmt,Olr202,Calhm1,Olr286,Olfr12	11
SD Del/+	Male	Pigr	GO:0007606_sensory_perception_of_chemical_stimulus	GOs_bp	Down	Synaptic	GO:0007606	ENSRNOG00000004405	DEGs	9.1315	3.19085	Up	0.970816	0.992181	1.3878e-15	1.07896e-13	2.20224	1.75768	0.913352	1.92443	0.0543013		0.048498	-1.60648	0.000676572	0.0786401	230	13	47572219	protein_coding	Protein coding	Downregulated	Olr59,Olr1386,Pigr,Nxnl2,Olr1096,Tas2r139,Pnmt,Olr202,Calhm1,Olr286,Olfr12	11
SD Del/+	Male	Plcb4	rno04919_Thyroid_hormone_signaling_pathway	KEGG	Down	Hormone regulation	rno04919	ENSRNOG00000033119	DEGs	3.15598	1.65809	Up	0.90143	0.980291	5.7894e-16	5.47944e-14	672.269	0.711283	0.207664	3.42516	0.000614442	0.028125	0.0310369	-1.80289	0.000168569	0.0188797	117	3	128756799	protein_coding	Protein coding	Downregulated	Plcb4,Gata4,Atp1a4,Bmp4,Mapk3	5
SD Del/+	Male	Plcb4	rno04020_Calcium_signaling_pathway	KEGG	Down	Signaling pathways	rno04020	ENSRNOG00000033119	DEGs	3.15598	1.65809	Up	0.90143	0.980291	5.7894e-16	5.47944e-14	672.269	0.711283	0.207664	3.42516	0.000614442	0.028125	0.0196056	-2.03045	2.61635e-05	0.00586063	189	3	128756799	protein_coding	Protein coding	Downregulated	Plcb4,Slc8a3,Adra1b,P2rx1,Cysltr2,Bdkrb2	6
SD Del/+	Male	Plcb4	rno04310_Wnt_signaling_pathway	KEGG	Down	Signaling pathways	rno04310	ENSRNOG00000033119	DEGs	3.15598	1.65809	Up	0.90143	0.980291	5.7894e-16	5.47944e-14	672.269	0.711283	0.207664	3.42516	0.000614442	0.028125	0.0376568	-1.72671	0.000291521	0.0217669	148	3	128756799	protein_coding	Protein coding	Downregulated	Plcb4,Frat2	2
SD Del/+	Male	Plcb4	rno04919_Thyroid_hormone_signaling_pathway	KEGG	Down	Signaling pathways	rno04919	ENSRNOG00000033119	DEGs	3.15598	1.65809	Up	0.90143	0.980291	5.7894e-16	5.47944e-14	672.269	0.711283	0.207664	3.42516	0.000614442	0.028125	0.0310369	-1.80289	0.000168569	0.0188797	117	3	128756799	protein_coding	Protein coding	Downregulated	Plcb4,Gata4,Atp1a4,Bmp4,Mapk3	5
SD Del/+	Male	Plcb4	GO:0014069_postsynaptic_density	GOs_cc	Down	Synaptic	GO:0014069	ENSRNOG00000033119	DEGs	3.15598	1.65809	Up	0.90143	0.980291	5.7894e-16	5.47944e-14	672.269	0.711283	0.207664	3.42516	0.000614442	0.028125	0.0005676	-3.24743	4.92555e-11	1.88649e-08	402	3	128756799	protein_coding	Protein coding	Downregulated	Plcb4,Chrna3,Shisa6,Disc1,Samd14,Prrt2	6
SD Del/+	Male	Plcb4	GO:0032279_asymmetric_synapse	GOs_cc	Down	Synaptic	GO:0032279	ENSRNOG00000033119	DEGs	3.15598	1.65809	Up	0.90143	0.980291	5.7894e-16	5.47944e-14	672.269	0.711283	0.207664	3.42516	0.000614442	0.028125	0.000655485	-3.20635	8.39443e-11	2.14338e-08	406	3	128756799	protein_coding	Protein coding	Downregulated	Plcb4,Chrna3,Shisa6,Disc1,Samd14,Prrt2	6
SD Del/+	Male	Plcb4	GO:0098984_neuron_to_neuron_synapse	GOs_cc	Down	Synaptic	GO:0098984	ENSRNOG00000033119	DEGs	3.15598	1.65809	Up	0.90143	0.980291	5.7894e-16	5.47944e-14	672.269	0.711283	0.207664	3.42516	0.000614442	0.028125	0.000484447	-3.29736	2.51561e-11	1.88649e-08	430	3	128756799	protein_coding	Protein coding	Downregulated	Plcb4,Chrna3,Shisa6,Disc1,Samd14,Nectin1,Prrt2	7
SD Del/+	Male	Plcb4	GO:0099572_postsynaptic_specialization	GOs_cc	Down	Synaptic	GO:0099572	ENSRNOG00000033119	DEGs	3.15598	1.65809	Up	0.90143	0.980291	5.7894e-16	5.47944e-14	672.269	0.711283	0.207664	3.42516	0.000614442	0.028125	0.00198669	-2.84379	7.11979e-09	1.36344e-06	436	3	128756799	protein_coding	Protein coding	Downregulated	Chrna4,Plcb4,Glra1,Chrna3,Shisa6,Disc1,Samd14,Prrt2	8
SD Del/+	Male	Plcb4	GO:0014069_postsynaptic_density	GOs_cc	Down	Synaptic: Other pathways	GO:0014069	ENSRNOG00000033119	DEGs	3.15598	1.65809	Up	0.90143	0.980291	5.7894e-16	5.47944e-14	672.269	0.711283	0.207664	3.42516	0.000614442	0.028125	0.0005676	-3.24743	4.92555e-11	1.88649e-08	402	3	128756799	protein_coding	Protein coding	Downregulated	Plcb4,Chrna3,Shisa6,Disc1,Samd14,Prrt2	6
SD Del/+	Male	Plcb4	GO:0032279_asymmetric_synapse	GOs_cc	Down	Synaptic: Other pathways	GO:0032279	ENSRNOG00000033119	DEGs	3.15598	1.65809	Up	0.90143	0.980291	5.7894e-16	5.47944e-14	672.269	0.711283	0.207664	3.42516	0.000614442	0.028125	0.000655485	-3.20635	8.39443e-11	2.14338e-08	406	3	128756799	protein_coding	Protein coding	Downregulated	Plcb4,Chrna3,Shisa6,Disc1,Samd14,Prrt2	6
SD Del/+	Male	Plcb4	GO:0098984_neuron_to_neuron_synapse	GOs_cc	Down	Synaptic: Other pathways	GO:0098984	ENSRNOG00000033119	DEGs	3.15598	1.65809	Up	0.90143	0.980291	5.7894e-16	5.47944e-14	672.269	0.711283	0.207664	3.42516	0.000614442	0.028125	0.000484447	-3.29736	2.51561e-11	1.88649e-08	430	3	128756799	protein_coding	Protein coding	Downregulated	Plcb4,Chrna3,Shisa6,Disc1,Samd14,Nectin1,Prrt2	7
SD Del/+	Male	Plcb4	GO:0099572_postsynaptic_specialization	GOs_cc	Down	Synaptic: Other pathways	GO:0099572	ENSRNOG00000033119	DEGs	3.15598	1.65809	Up	0.90143	0.980291	5.7894e-16	5.47944e-14	672.269	0.711283	0.207664	3.42516	0.000614442	0.028125	0.00198669	-2.84379	7.11979e-09	1.36344e-06	436	3	128756799	protein_coding	Protein coding	Downregulated	Chrna4,Plcb4,Glra1,Chrna3,Shisa6,Disc1,Samd14,Prrt2	8
SD Del/+	Male	Plg	GO:0098685_Schaffer_collateral_-_CA1_synapse	GOs_cc	Down	Synaptic	GO:0098685	ENSRNOG00000017223	DEGs	3.29707	1.72119	Up	0.901416	0.980288	7.41071e-12	1.08855e-10	3.25481	0.865481	0.642924	1.34616	0.17825		0.0346066	-1.8057	0.000163783	0.00880133	114	1	48521772	protein_coding	Protein coding	Downregulated	Plg	1
SD Del/+	Male	Plg	GO:0098685_Schaffer_collateral_-_CA1_synapse	GOs_cc	Down	Synaptic: Other pathways	GO:0098685	ENSRNOG00000017223	DEGs	3.29707	1.72119	Up	0.901416	0.980288	7.41071e-12	1.08855e-10	3.25481	0.865481	0.642924	1.34616	0.17825		0.0346066	-1.8057	0.000163783	0.00880133	114	1	48521772	protein_coding	Protein coding	Downregulated	Plg	1
SD Del/+	Male	Pnmt	GO:0007606_sensory_perception_of_chemical_stimulus	GOs_bp	Down	Behaviour	GO:0007606	ENSRNOG00000046057	DEGs	-1.39612	0.481418	Down	0.0556709	0.0107988	1.48651e-14	7.40006e-13	1.65559	-1.96755	1.12092	-1.7553	0.0792074		0.048498	-1.60648	0.000676572	0.0786401	230	10	86340940	protein_coding	Protein coding	Downregulated	Olr59,Olr1386,Pigr,Nxnl2,Olr1096,Tas2r139,Pnmt,Olr202,Calhm1,Olr286,Olfr12	11
SD Del/+	Male	Pnmt	GO:0007606_sensory_perception_of_chemical_stimulus	GOs_bp	Down	Stimulus detection	GO:0007606	ENSRNOG00000046057	DEGs	-1.39612	0.481418	Down	0.0556709	0.0107988	1.48651e-14	7.40006e-13	1.65559	-1.96755	1.12092	-1.7553	0.0792074		0.048498	-1.60648	0.000676572	0.0786401	230	10	86340940	protein_coding	Protein coding	Downregulated	Olr59,Olr1386,Pigr,Nxnl2,Olr1096,Tas2r139,Pnmt,Olr202,Calhm1,Olr286,Olfr12	11
SD Del/+	Male	Pnmt	GO:0007606_sensory_perception_of_chemical_stimulus	GOs_bp	Down	Synaptic	GO:0007606	ENSRNOG00000046057	DEGs	-1.39612	0.481418	Down	0.0556709	0.0107988	1.48651e-14	7.40006e-13	1.65559	-1.96755	1.12092	-1.7553	0.0792074		0.048498	-1.60648	0.000676572	0.0786401	230	10	86340940	protein_coding	Protein coding	Downregulated	Olr59,Olr1386,Pigr,Nxnl2,Olr1096,Tas2r139,Pnmt,Olr202,Calhm1,Olr286,Olfr12	11
SD Del/+	Male	Prkcd	GO:0030031_cell_projection_assembly	GOs_bp	Up	Cell Structure & organelles	GO:0030031	ENSRNOG00000016346	DEGs	4.48536	2.16522	Up	0.949041	0.989419	1.41587e-14	7.17262e-13	259.694	1.15735	0.319616	3.62106	0.0002934	0.0193527	0.00953067	1.9412	5.46726e-05	0.0490492	474	16	6655120	protein_coding	Protein coding	Downregulated	Prkcd,Tacstd2,Klf5,Spag6l,Hnf4a,Disc1	6
SD Del/+	Male	Prkcd	GO:0120031_plasma_membrane_bounded_cell_projection_assembly	GOs_bp	Up	Cell Structure & organelles	GO:0120031	ENSRNOG00000016346	DEGs	4.48536	2.16522	Up	0.949041	0.989419	1.41587e-14	7.17262e-13	259.694	1.15735	0.319616	3.62106	0.0002934	0.0193527	0.00921037	1.95301	4.97572e-05	0.0490492	462	16	6655120	protein_coding	Protein coding	Downregulated	Prkcd,Tacstd2,Klf5,Spag6l,Hnf4a,Disc1	6
SD Del/+	Male	Prrt2	GO:0045055_regulated_exocytosis	GOs_bp	Down	Metabolism	GO:0045055	ENSRNOG00000029366	DEGs	-1.36995	0.45412	Down	0.0372842	0.00837625	4.55188e-24	1.18753e-20	4014.64	-1.15421	0.0502915	-22.9505	1.45734e-116	1.09104e-112	0.0432027	-1.60733	0.000671312	0.0786401	259	1	198451324	protein_coding	Protein coding	Downregulated	Grm8,Chrna4,Chrna3,P2rx1,Doc2a,Coro1a,Prrt2	7
SD Del/+	Male	Prrt2	GO:0045055_regulated_exocytosis	GOs_bp	Down	Synaptic	GO:0045055	ENSRNOG00000029366	DEGs	-1.36995	0.45412	Down	0.0372842	0.00837625	4.55188e-24	1.18753e-20	4014.64	-1.15421	0.0502915	-22.9505	1.45734e-116	1.09104e-112	0.0432027	-1.60733	0.000671312	0.0786401	259	1	198451324	protein_coding	Protein coding	Downregulated	Grm8,Chrna4,Chrna3,P2rx1,Doc2a,Coro1a,Prrt2	7
SD Del/+	Male	Prrt2	GO:0048167_regulation_of_synaptic_plasticity	GOs_bp	Down	Synaptic	GO:0048167	ENSRNOG00000029366	DEGs	-1.36995	0.45412	Down	0.0372842	0.00837625	4.55188e-24	1.18753e-20	4014.64	-1.15421	0.0502915	-22.9505	1.45734e-116	1.09104e-112	0.00595789	-2.30164	2.29351e-06	0.00447253	295	1	198451324	protein_coding	Protein coding	Downregulated	Slc8a3,Ntf4,Mir760,Mir137,Cpg1,Shisa6,Prrt2	7
SD Del/+	Male	Prrt2	GO:0050806_positive_regulation_of_synaptic_transmission	GOs_bp	Down	Synaptic	GO:0050806	ENSRNOG00000029366	DEGs	-1.36995	0.45412	Down	0.0372842	0.00837625	4.55188e-24	1.18753e-20	4014.64	-1.15421	0.0502915	-22.9505	1.45734e-116	1.09104e-112	0.0321499	-1.61787	0.000629539	0.0761987	277	1	198451324	protein_coding	Protein coding	Downregulated	Rgs4,Slc8a3,Mir760,Nmu,Mir137,Ptger4,Kctd13,Prrt2	8
SD Del/+	Male	Prrt2	GO:0014069_postsynaptic_density	GOs_cc	Down	Synaptic	GO:0014069	ENSRNOG00000029366	DEGs	-1.36995	0.45412	Down	0.0372842	0.00837625	4.55188e-24	1.18753e-20	4014.64	-1.15421	0.0502915	-22.9505	1.45734e-116	1.09104e-112	0.0005676	-3.24743	4.92555e-11	1.88649e-08	402	1	198451324	protein_coding	Protein coding	Downregulated	Plcb4,Chrna3,Shisa6,Disc1,Samd14,Prrt2	6
SD Del/+	Male	Prrt2	GO:0032279_asymmetric_synapse	GOs_cc	Down	Synaptic	GO:0032279	ENSRNOG00000029366	DEGs	-1.36995	0.45412	Down	0.0372842	0.00837625	4.55188e-24	1.18753e-20	4014.64	-1.15421	0.0502915	-22.9505	1.45734e-116	1.09104e-112	0.000655485	-3.20635	8.39443e-11	2.14338e-08	406	1	198451324	protein_coding	Protein coding	Downregulated	Plcb4,Chrna3,Shisa6,Disc1,Samd14,Prrt2	6
SD Del/+	Male	Prrt2	GO:0043197_dendritic_spine	GOs_cc	Down	Synaptic	GO:0043197	ENSRNOG00000029366	DEGs	-1.36995	0.45412	Down	0.0372842	0.00837625	4.55188e-24	1.18753e-20	4014.64	-1.15421	0.0502915	-22.9505	1.45734e-116	1.09104e-112	0.0145585	-2.13556	1.05114e-05	0.000732926	208	1	198451324	protein_coding	Protein coding	Downregulated	Slc8a3,Shisa6,Prrt2	3
SD Del/+	Male	Prrt2	GO:0044309_neuron_spine	GOs_cc	Down	Synaptic	GO:0044309	ENSRNOG00000029366	DEGs	-1.36995	0.45412	Down	0.0372842	0.00837625	4.55188e-24	1.18753e-20	4014.64	-1.15421	0.0502915	-22.9505	1.45734e-116	1.09104e-112	0.0147919	-2.13515	1.0525e-05	0.000732926	211	1	198451324	protein_coding	Protein coding	Downregulated	Slc8a3,Shisa6,Prrt2	3
SD Del/+	Male	Prrt2	GO:0045211_postsynaptic_membrane	GOs_cc	Down	Synaptic	GO:0045211	ENSRNOG00000029366	DEGs	-1.36995	0.45412	Down	0.0372842	0.00837625	4.55188e-24	1.18753e-20	4014.64	-1.15421	0.0502915	-22.9505	1.45734e-116	1.09104e-112	0.00697922	-2.38659	9.74235e-07	0.000106609	342	1	198451324	protein_coding	Protein coding	Downregulated	Grm8,Chrna4,Glra1,Chrna3,Slc8a3,P2rx1,Shisa6,Disc1,Prrt2	9
SD Del/+	Male	Prrt2	GO:0097060_synaptic_membrane	GOs_cc	Down	Synaptic	GO:0097060	ENSRNOG00000029366	DEGs	-1.36995	0.45412	Down	0.0372842	0.00837625	4.55188e-24	1.18753e-20	4014.64	-1.15421	0.0502915	-22.9505	1.45734e-116	1.09104e-112	0.00648413	-2.36444	1.19389e-06	0.000114315	473	1	198451324	protein_coding	Protein coding	Downregulated	Grm8,Chrna4,Glra1,Chrna3,Slc8a3,P2rx1,Shisa6,Disc1,Nectin1,Prrt2	10
SD Del/+	Male	Prrt2	GO:0098984_neuron_to_neuron_synapse	GOs_cc	Down	Synaptic	GO:0098984	ENSRNOG00000029366	DEGs	-1.36995	0.45412	Down	0.0372842	0.00837625	4.55188e-24	1.18753e-20	4014.64	-1.15421	0.0502915	-22.9505	1.45734e-116	1.09104e-112	0.000484447	-3.29736	2.51561e-11	1.88649e-08	430	1	198451324	protein_coding	Protein coding	Downregulated	Plcb4,Chrna3,Shisa6,Disc1,Samd14,Nectin1,Prrt2	7
SD Del/+	Male	Prrt2	GO:0099240_intrinsic_component_of_synaptic_membrane	GOs_cc	Down	Synaptic	GO:0099240	ENSRNOG00000029366	DEGs	-1.36995	0.45412	Down	0.0372842	0.00837625	4.55188e-24	1.18753e-20	4014.64	-1.15421	0.0502915	-22.9505	1.45734e-116	1.09104e-112	0.0588222	-1.49007	0.00147296	0.0470119	243	1	198451324	protein_coding	Protein coding	Downregulated	Grm8,Chrna4,Glra1,Chrna3,Slc8a3,P2rx1,Shisa6,Nectin1,Prrt2	9
SD Del/+	Male	Prrt2	GO:0099572_postsynaptic_specialization	GOs_cc	Down	Synaptic	GO:0099572	ENSRNOG00000029366	DEGs	-1.36995	0.45412	Down	0.0372842	0.00837625	4.55188e-24	1.18753e-20	4014.64	-1.15421	0.0502915	-22.9505	1.45734e-116	1.09104e-112	0.00198669	-2.84379	7.11979e-09	1.36344e-06	436	1	198451324	protein_coding	Protein coding	Downregulated	Chrna4,Plcb4,Glra1,Chrna3,Shisa6,Disc1,Samd14,Prrt2	8
SD Del/+	Male	Prrt2	GO:0099699_integral_component_of_synaptic_membrane	GOs_cc	Down	Synaptic	GO:0099699	ENSRNOG00000029366	DEGs	-1.36995	0.45412	Down	0.0372842	0.00837625	4.55188e-24	1.18753e-20	4014.64	-1.15421	0.0502915	-22.9505	1.45734e-116	1.09104e-112	0.0509613	-1.56939	0.00087178	0.0303538	226	1	198451324	protein_coding	Protein coding	Downregulated	Grm8,Chrna4,Glra1,Chrna3,Slc8a3,P2rx1,Shisa6,Nectin1,Prrt2	9
SD Del/+	Male	Prrt2	GO:0045055_regulated_exocytosis	GOs_bp	Down	Synaptic: Other pathways	GO:0045055	ENSRNOG00000029366	DEGs	-1.36995	0.45412	Down	0.0372842	0.00837625	4.55188e-24	1.18753e-20	4014.64	-1.15421	0.0502915	-22.9505	1.45734e-116	1.09104e-112	0.0432027	-1.60733	0.000671312	0.0786401	259	1	198451324	protein_coding	Protein coding	Downregulated	Grm8,Chrna4,Chrna3,P2rx1,Doc2a,Coro1a,Prrt2	7
SD Del/+	Male	Prrt2	GO:0048167_regulation_of_synaptic_plasticity	GOs_bp	Down	Synaptic: Other pathways	GO:0048167	ENSRNOG00000029366	DEGs	-1.36995	0.45412	Down	0.0372842	0.00837625	4.55188e-24	1.18753e-20	4014.64	-1.15421	0.0502915	-22.9505	1.45734e-116	1.09104e-112	0.00595789	-2.30164	2.29351e-06	0.00447253	295	1	198451324	protein_coding	Protein coding	Downregulated	Slc8a3,Ntf4,Mir760,Mir137,Cpg1,Shisa6,Prrt2	7
SD Del/+	Male	Prrt2	GO:0050806_positive_regulation_of_synaptic_transmission	GOs_bp	Down	Synaptic: Other pathways	GO:0050806	ENSRNOG00000029366	DEGs	-1.36995	0.45412	Down	0.0372842	0.00837625	4.55188e-24	1.18753e-20	4014.64	-1.15421	0.0502915	-22.9505	1.45734e-116	1.09104e-112	0.0321499	-1.61787	0.000629539	0.0761987	277	1	198451324	protein_coding	Protein coding	Downregulated	Rgs4,Slc8a3,Mir760,Nmu,Mir137,Ptger4,Kctd13,Prrt2	8
SD Del/+	Male	Prrt2	GO:0014069_postsynaptic_density	GOs_cc	Down	Synaptic: Other pathways	GO:0014069	ENSRNOG00000029366	DEGs	-1.36995	0.45412	Down	0.0372842	0.00837625	4.55188e-24	1.18753e-20	4014.64	-1.15421	0.0502915	-22.9505	1.45734e-116	1.09104e-112	0.0005676	-3.24743	4.92555e-11	1.88649e-08	402	1	198451324	protein_coding	Protein coding	Downregulated	Plcb4,Chrna3,Shisa6,Disc1,Samd14,Prrt2	6
SD Del/+	Male	Prrt2	GO:0032279_asymmetric_synapse	GOs_cc	Down	Synaptic: Other pathways	GO:0032279	ENSRNOG00000029366	DEGs	-1.36995	0.45412	Down	0.0372842	0.00837625	4.55188e-24	1.18753e-20	4014.64	-1.15421	0.0502915	-22.9505	1.45734e-116	1.09104e-112	0.000655485	-3.20635	8.39443e-11	2.14338e-08	406	1	198451324	protein_coding	Protein coding	Downregulated	Plcb4,Chrna3,Shisa6,Disc1,Samd14,Prrt2	6
SD Del/+	Male	Prrt2	GO:0043197_dendritic_spine	GOs_cc	Down	Synaptic: Other pathways	GO:0043197	ENSRNOG00000029366	DEGs	-1.36995	0.45412	Down	0.0372842	0.00837625	4.55188e-24	1.18753e-20	4014.64	-1.15421	0.0502915	-22.9505	1.45734e-116	1.09104e-112	0.0145585	-2.13556	1.05114e-05	0.000732926	208	1	198451324	protein_coding	Protein coding	Downregulated	Slc8a3,Shisa6,Prrt2	3
SD Del/+	Male	Prrt2	GO:0044309_neuron_spine	GOs_cc	Down	Synaptic: Other pathways	GO:0044309	ENSRNOG00000029366	DEGs	-1.36995	0.45412	Down	0.0372842	0.00837625	4.55188e-24	1.18753e-20	4014.64	-1.15421	0.0502915	-22.9505	1.45734e-116	1.09104e-112	0.0147919	-2.13515	1.0525e-05	0.000732926	211	1	198451324	protein_coding	Protein coding	Downregulated	Slc8a3,Shisa6,Prrt2	3
SD Del/+	Male	Prrt2	GO:0045211_postsynaptic_membrane	GOs_cc	Down	Synaptic: Other pathways	GO:0045211	ENSRNOG00000029366	DEGs	-1.36995	0.45412	Down	0.0372842	0.00837625	4.55188e-24	1.18753e-20	4014.64	-1.15421	0.0502915	-22.9505	1.45734e-116	1.09104e-112	0.00697922	-2.38659	9.74235e-07	0.000106609	342	1	198451324	protein_coding	Protein coding	Downregulated	Grm8,Chrna4,Glra1,Chrna3,Slc8a3,P2rx1,Shisa6,Disc1,Prrt2	9
SD Del/+	Male	Prrt2	GO:0097060_synaptic_membrane	GOs_cc	Down	Synaptic: Other pathways	GO:0097060	ENSRNOG00000029366	DEGs	-1.36995	0.45412	Down	0.0372842	0.00837625	4.55188e-24	1.18753e-20	4014.64	-1.15421	0.0502915	-22.9505	1.45734e-116	1.09104e-112	0.00648413	-2.36444	1.19389e-06	0.000114315	473	1	198451324	protein_coding	Protein coding	Downregulated	Grm8,Chrna4,Glra1,Chrna3,Slc8a3,P2rx1,Shisa6,Disc1,Nectin1,Prrt2	10
SD Del/+	Male	Prrt2	GO:0098984_neuron_to_neuron_synapse	GOs_cc	Down	Synaptic: Other pathways	GO:0098984	ENSRNOG00000029366	DEGs	-1.36995	0.45412	Down	0.0372842	0.00837625	4.55188e-24	1.18753e-20	4014.64	-1.15421	0.0502915	-22.9505	1.45734e-116	1.09104e-112	0.000484447	-3.29736	2.51561e-11	1.88649e-08	430	1	198451324	protein_coding	Protein coding	Downregulated	Plcb4,Chrna3,Shisa6,Disc1,Samd14,Nectin1,Prrt2	7
SD Del/+	Male	Prrt2	GO:0099240_intrinsic_component_of_synaptic_membrane	GOs_cc	Down	Synaptic: Other pathways	GO:0099240	ENSRNOG00000029366	DEGs	-1.36995	0.45412	Down	0.0372842	0.00837625	4.55188e-24	1.18753e-20	4014.64	-1.15421	0.0502915	-22.9505	1.45734e-116	1.09104e-112	0.0588222	-1.49007	0.00147296	0.0470119	243	1	198451324	protein_coding	Protein coding	Downregulated	Grm8,Chrna4,Glra1,Chrna3,Slc8a3,P2rx1,Shisa6,Nectin1,Prrt2	9
SD Del/+	Male	Prrt2	GO:0099572_postsynaptic_specialization	GOs_cc	Down	Synaptic: Other pathways	GO:0099572	ENSRNOG00000029366	DEGs	-1.36995	0.45412	Down	0.0372842	0.00837625	4.55188e-24	1.18753e-20	4014.64	-1.15421	0.0502915	-22.9505	1.45734e-116	1.09104e-112	0.00198669	-2.84379	7.11979e-09	1.36344e-06	436	1	198451324	protein_coding	Protein coding	Downregulated	Chrna4,Plcb4,Glra1,Chrna3,Shisa6,Disc1,Samd14,Prrt2	8
SD Del/+	Male	Prrt2	GO:0099699_integral_component_of_synaptic_membrane	GOs_cc	Down	Synaptic: Other pathways	GO:0099699	ENSRNOG00000029366	DEGs	-1.36995	0.45412	Down	0.0372842	0.00837625	4.55188e-24	1.18753e-20	4014.64	-1.15421	0.0502915	-22.9505	1.45734e-116	1.09104e-112	0.0509613	-1.56939	0.00087178	0.0303538	226	1	198451324	protein_coding	Protein coding	Downregulated	Grm8,Chrna4,Glra1,Chrna3,Slc8a3,P2rx1,Shisa6,Nectin1,Prrt2	9
SD Del/+	Male	Ptger4	GO:0006874_cellular_calcium_ion_homeostasis	GOs_bp	Down	Cardiovascular & homeostasis	GO:0006874	ENSRNOG00000013240	DEGs	-1.57364	0.654104	Down	0.11663	0.0236657	1.1705e-10	1.13877e-09	13.2982	-0.523284	0.444517	-1.1772	0.239118	0.568621	0.0316332	-1.77675	0.000193807	0.0450782	466	2	54952821	protein_coding	Protein coding	Downregulated	Calca,Slc8a3,Adra1b,Vdr,P2ry10,Il1b,Atp2c2,Cd52,Glp1r,Uts2r,Nmu,Gck,Ptger4,Npff,P2rx1,Cxcr1,Avp,Disc1,Bmp4,Bdkrb2,Coro1a	21
SD Del/+	Male	Ptger4	GO:0072503_cellular_divalent_inorganic_cation_homeostasis	GOs_bp	Down	Cardiovascular & homeostasis	GO:0072503	ENSRNOG00000013240	DEGs	-1.57364	0.654104	Down	0.11663	0.0236657	1.1705e-10	1.13877e-09	13.2982	-0.523284	0.444517	-1.1772	0.239118	0.568621	0.0217043	-1.9497	4.94043e-05	0.0193912	491	2	54952821	protein_coding	Protein coding	Downregulated	Calca,Slc8a3,Adra1b,Vdr,P2ry10,Il1b,Atp2c2,Cd52,Glp1r,Uts2r,Nmu,Gck,Ptger4,Npff,P2rx1,Slc30a8,Cxcr1,Slc39a12,Avp,Disc1,Bmp4,Bdkrb2,Coro1a	23
SD Del/+	Male	Ptger4	GO:0051480_regulation_of_cytosolic_calcium_ion_concentration	GOs_bp	Down	Compounds binding	GO:0051480	ENSRNOG00000013240	DEGs	-1.57364	0.654104	Down	0.11663	0.0236657	1.1705e-10	1.13877e-09	13.2982	-0.523284	0.444517	-1.1772	0.239118	0.568621	0.0429908	-1.61826	0.00061657	0.0761987	378	2	54952821	protein_coding	Protein coding	Downregulated	Calca,Slc8a3,Adra1b,P2ry10,Il1b,Cd52,Glp1r,Uts2r,Nmu,Gck,Ptger4,Npff,P2rx1,Cxcr1,Avp,Bmp4,Bdkrb2,Coro1a	18
SD Del/+	Male	Ptger4	GO:0030278_regulation_of_ossification	GOs_bp	Down	Connective-tissue cells	GO:0030278	ENSRNOG00000013240	DEGs	-1.57364	0.654104	Down	0.11663	0.0236657	1.1705e-10	1.13877e-09	13.2982	-0.523284	0.444517	-1.1772	0.239118	0.568621	0.0284813	-1.72083	0.000304154	0.0576333	218	2	54952821	protein_coding	Protein coding	Downregulated	Kl,Ucma,Gli1,Calca,Cited1,Hand2,Mir137,Comp,Ptger4,Rflnb,Twist1,Bmp4,Mapk3	13
SD Del/+	Male	Ptger4	GO:0045669_positive_regulation_of_osteoblast_differentiation	GOs_bp	Down	Connective-tissue cells	GO:0045669	ENSRNOG00000013240	DEGs	-1.57364	0.654104	Down	0.11663	0.0236657	1.1705e-10	1.13877e-09	13.2982	-0.523284	0.444517	-1.1772	0.239118	0.568621	0.0230858	-1.98364	4.29455e-05	0.018689	69	2	54952821	protein_coding	Protein coding	Downregulated	Ptger4,Bmp4	2
SD Del/+	Male	Ptger4	GO:0045778_positive_regulation_of_ossification	GOs_bp	Down	Connective-tissue cells	GO:0045778	ENSRNOG00000013240	DEGs	-1.57364	0.654104	Down	0.11663	0.0236657	1.1705e-10	1.13877e-09	13.2982	-0.523284	0.444517	-1.1772	0.239118	0.568621	0.0328332	-1.6558	0.000508277	0.0679145	103	2	54952821	protein_coding	Protein coding	Downregulated	Kl,Calca,Ptger4,Bmp4	4
SD Del/+	Male	Ptger4	GO:0030278_regulation_of_ossification	GOs_bp	Down	Morphogenesis & development	GO:0030278	ENSRNOG00000013240	DEGs	-1.57364	0.654104	Down	0.11663	0.0236657	1.1705e-10	1.13877e-09	13.2982	-0.523284	0.444517	-1.1772	0.239118	0.568621	0.0284813	-1.72083	0.000304154	0.0576333	218	2	54952821	protein_coding	Protein coding	Downregulated	Kl,Ucma,Gli1,Calca,Cited1,Hand2,Mir137,Comp,Ptger4,Rflnb,Twist1,Bmp4,Mapk3	13
SD Del/+	Male	Ptger4	GO:0045669_positive_regulation_of_osteoblast_differentiation	GOs_bp	Down	Morphogenesis & development	GO:0045669	ENSRNOG00000013240	DEGs	-1.57364	0.654104	Down	0.11663	0.0236657	1.1705e-10	1.13877e-09	13.2982	-0.523284	0.444517	-1.1772	0.239118	0.568621	0.0230858	-1.98364	4.29455e-05	0.018689	69	2	54952821	protein_coding	Protein coding	Downregulated	Ptger4,Bmp4	2
SD Del/+	Male	Ptger4	GO:0045778_positive_regulation_of_ossification	GOs_bp	Down	Morphogenesis & development	GO:0045778	ENSRNOG00000013240	DEGs	-1.57364	0.654104	Down	0.11663	0.0236657	1.1705e-10	1.13877e-09	13.2982	-0.523284	0.444517	-1.1772	0.239118	0.568621	0.0328332	-1.6558	0.000508277	0.0679145	103	2	54952821	protein_coding	Protein coding	Downregulated	Kl,Calca,Ptger4,Bmp4	4
SD Del/+	Male	Ptger4	GO:0050806_positive_regulation_of_synaptic_transmission	GOs_bp	Down	Synaptic	GO:0050806	ENSRNOG00000013240	DEGs	-1.57364	0.654104	Down	0.11663	0.0236657	1.1705e-10	1.13877e-09	13.2982	-0.523284	0.444517	-1.1772	0.239118	0.568621	0.0321499	-1.61787	0.000629539	0.0761987	277	2	54952821	protein_coding	Protein coding	Downregulated	Rgs4,Slc8a3,Mir760,Nmu,Mir137,Ptger4,Kctd13,Prrt2	8
SD Del/+	Male	Ptger4	GO:0050806_positive_regulation_of_synaptic_transmission	GOs_bp	Down	Synaptic: Other pathways	GO:0050806	ENSRNOG00000013240	DEGs	-1.57364	0.654104	Down	0.11663	0.0236657	1.1705e-10	1.13877e-09	13.2982	-0.523284	0.444517	-1.1772	0.239118	0.568621	0.0321499	-1.61787	0.000629539	0.0761987	277	2	54952821	protein_coding	Protein coding	Downregulated	Rgs4,Slc8a3,Mir760,Nmu,Mir137,Ptger4,Kctd13,Prrt2	8
SD Del/+	Male	Rflnb	GO:0030278_regulation_of_ossification	GOs_bp	Down	Connective-tissue cells	GO:0030278	ENSRNOG00000006674	DEGs	-1.57411	0.654541	Down	0.106291	0.0208457	1.80939e-16	2.13406e-14	158.453	-0.611513	0.155405	-3.93497	8.32068e-05	0.00902793	0.0284813	-1.72083	0.000304154	0.0576333	218	10	64196127	protein_coding	Protein coding	Downregulated	Kl,Ucma,Gli1,Calca,Cited1,Hand2,Mir137,Comp,Ptger4,Rflnb,Twist1,Bmp4,Mapk3	13
SD Del/+	Male	Rflnb	GO:0030282_bone_mineralization	GOs_bp	Down	Connective-tissue cells	GO:0030282	ENSRNOG00000006674	DEGs	-1.57411	0.654541	Down	0.106291	0.0208457	1.80939e-16	2.13406e-14	158.453	-0.611513	0.155405	-3.93497	8.32068e-05	0.00902793	0.0413832	-1.60066	0.00073338	0.0794074	112	10	64196127	protein_coding	Protein coding	Downregulated	Kl,Comp,Rflnb,Twist1,Bmp4	5
SD Del/+	Male	Rflnb	GO:0070977_bone_maturation	GOs_bp	Down	Connective-tissue cells	GO:0070977	ENSRNOG00000006674	DEGs	-1.57411	0.654541	Down	0.106291	0.0208457	1.80939e-16	2.13406e-14	158.453	-0.611513	0.155405	-3.93497	8.32068e-05	0.00902793	0.0507514	-1.65972	0.000611011	0.0761987	21	10	64196127	protein_coding	Protein coding	Downregulated	Rflnb	1
SD Del/+	Male	Rflnb	GO:0021700_developmental_maturation	GOs_bp	Down	Morphogenesis & development	GO:0021700	ENSRNOG00000006674	DEGs	-1.57411	0.654541	Down	0.106291	0.0208457	1.80939e-16	2.13406e-14	158.453	-0.611513	0.155405	-3.93497	8.32068e-05	0.00902793	0.0182322	-2.03701	2.41802e-05	0.0138047	296	10	64196127	protein_coding	Protein coding	Downregulated	Cdkn1a,Il21,Tbx6,Epha8,Klf2,Hes5,Disc1,Rflnb,Kcnip2,Neurog2,Sez6l2	11
SD Del/+	Male	Rflnb	GO:0030278_regulation_of_ossification	GOs_bp	Down	Morphogenesis & development	GO:0030278	ENSRNOG00000006674	DEGs	-1.57411	0.654541	Down	0.106291	0.0208457	1.80939e-16	2.13406e-14	158.453	-0.611513	0.155405	-3.93497	8.32068e-05	0.00902793	0.0284813	-1.72083	0.000304154	0.0576333	218	10	64196127	protein_coding	Protein coding	Downregulated	Kl,Ucma,Gli1,Calca,Cited1,Hand2,Mir137,Comp,Ptger4,Rflnb,Twist1,Bmp4,Mapk3	13
SD Del/+	Male	Rflnb	GO:0030282_bone_mineralization	GOs_bp	Down	Morphogenesis & development	GO:0030282	ENSRNOG00000006674	DEGs	-1.57411	0.654541	Down	0.106291	0.0208457	1.80939e-16	2.13406e-14	158.453	-0.611513	0.155405	-3.93497	8.32068e-05	0.00902793	0.0413832	-1.60066	0.00073338	0.0794074	112	10	64196127	protein_coding	Protein coding	Downregulated	Kl,Comp,Rflnb,Twist1,Bmp4	5
SD Del/+	Male	Rflnb	GO:0031214_biomineral_tissue_development	GOs_bp	Down	Morphogenesis & development	GO:0031214	ENSRNOG00000006674	DEGs	-1.57411	0.654541	Down	0.106291	0.0208457	1.80939e-16	2.13406e-14	158.453	-0.611513	0.155405	-3.93497	8.32068e-05	0.00902793	0.018841	-1.94349	5.56857e-05	0.0194281	152	10	64196127	protein_coding	Protein coding	Downregulated	Kl,Otop1,Comp,Tbx1,Rflnb,Nectin1,Twist1,Bmp4	8
SD Del/+	Male	Rflnb	GO:0060485_mesenchyme_development	GOs_bp	Down	Morphogenesis & development	GO:0060485	ENSRNOG00000006674	DEGs	-1.57411	0.654541	Down	0.106291	0.0208457	1.80939e-16	2.13406e-14	158.453	-0.611513	0.155405	-3.93497	8.32068e-05	0.00902793	0.032518	-1.64863	0.000505593	0.0679145	265	10	64196127	protein_coding	Protein coding	Downregulated	Sema3f,Ovol2,Sema3a,Il1b,Gata5,Hand2,Gata4,Gdnf,Tgfb1i1,Meox1,Tbx1,Rflnb,Twist1,Bmp4,Mapk3	15
SD Del/+	Male	Rflnb	GO:0070977_bone_maturation	GOs_bp	Down	Morphogenesis & development	GO:0070977	ENSRNOG00000006674	DEGs	-1.57411	0.654541	Down	0.106291	0.0208457	1.80939e-16	2.13406e-14	158.453	-0.611513	0.155405	-3.93497	8.32068e-05	0.00902793	0.0507514	-1.65972	0.000611011	0.0761987	21	10	64196127	protein_coding	Protein coding	Downregulated	Rflnb	1
SD Del/+	Male	RGD1561795	GO:0036064_ciliary_basal_body	GOs_cc	Up	Cell Structure & organelles	GO:0036064	ENSRNOG00000009203	DEGs	1.36177	2.57	Up	0.964649	0.991472	3.59694e-14	1.45741e-12	5.31671	1.90239	0.821708	2.31517	0.0206037		0.0331598	1.76343	0.00022483	0.0132477	137	8	13275270	protein_coding	Protein coding	Downregulated	Mlf1,RGD1561795,Disc1	3
SD Del/+	Male	RGD1561795	GO:0044441_ciliary_part	GOs_cc	Up	Cell Structure & organelles	GO:0044441	ENSRNOG00000009203	DEGs	1.36177	2.57	Up	0.964649	0.991472	3.59694e-14	1.45741e-12	5.31671	1.90239	0.821708	2.31517	0.0206037		0.00405088	2.33997	1.57579e-06	0.000241411	424	8	13275270	protein_coding	Protein coding	Downregulated	Gli1,Mlf1,Spag6l,Akap14,RGD1561795,Cd52,Tctex1d4,Rho,AC123144.1,Rgs9bp,Disc1,Aldoa	12
SD Del/+	Male	RGD1561795	GO:0097546_ciliary_base	GOs_cc	Up	Cell Structure & organelles	GO:0097546	ENSRNOG00000009203	DEGs	5.93811	2.57	Up	0.964649	0.991472	3.59694e-14	1.45741e-12	5.31671	1.90239	0.821708	2.31517	0.0206037		0.0538833	1.52199	0.00143249	0.0378376	33	8	13275270	protein_coding	Protein coding	Downregulated	Mlf1,RGD1561795,Disc1	3
SD Del/+	Male	Rgs4	GO:0050806_positive_regulation_of_synaptic_transmission	GOs_bp	Down	Synaptic	GO:0050806	ENSRNOG00000002773	DEGs	4.24803	2.08679	Up	0.938479	0.987797	8.26857e-14	2.77602e-12	3308.51	1.07081	0.386394	2.77129	0.00558338	0.0857436	0.0321499	-1.61787	0.000629539	0.0761987	277	13	88054817	protein_coding	Protein coding	Downregulated	Rgs4,Slc8a3,Mir760,Nmu,Mir137,Ptger4,Kctd13,Prrt2	8
SD Del/+	Male	Rgs4	GO:0050806_positive_regulation_of_synaptic_transmission	GOs_bp	Down	Synaptic: Other pathways	GO:0050806	ENSRNOG00000002773	DEGs	4.24803	2.08679	Up	0.938479	0.987797	8.26857e-14	2.77602e-12	3308.51	1.07081	0.386394	2.77129	0.00558338	0.0857436	0.0321499	-1.61787	0.000629539	0.0761987	277	13	88054817	protein_coding	Protein coding	Downregulated	Rgs4,Slc8a3,Mir760,Nmu,Mir137,Ptger4,Kctd13,Prrt2	8
SD Del/+	Male	Rgs9bp	GO:0044441_ciliary_part	GOs_cc	Up	Cell Structure & organelles	GO:0044441	ENSRNOG00000012877	DEGs	-0.948869	0.518038	Down	0.0597834	0.0114175	4.9413e-13	1.16548e-11	3.56026	-1.18774	0.618197	-1.92129	0.0546946		0.00405088	2.33997	1.57579e-06	0.000241411	424	1	91855270	protein_coding	Protein coding	Downregulated	Gli1,Mlf1,Spag6l,Akap14,RGD1561795,Cd52,Tctex1d4,Rho,AC123144.1,Rgs9bp,Disc1,Aldoa	12
SD Del/+	Male	Rho	GO:0044441_ciliary_part	GOs_cc	Up	Cell Structure & organelles	GO:0044441	ENSRNOG00000011144	DEGs	-0.694363	0.617982	Down	0.118536	0.0242191	1.63259e-07	6.56204e-07	3.32251	-0.935576	0.711379	-1.31516	0.188457		0.00405088	2.33997	1.57579e-06	0.000241411	424	4	147832136	protein_coding	Protein coding	Downregulated	Gli1,Mlf1,Spag6l,Akap14,RGD1561795,Cd52,Tctex1d4,Rho,AC123144.1,Rgs9bp,Disc1,Aldoa	12
SD Del/+	Male	RT1-Ba	GO:0042611_MHC_protein_complex	GOs_cc	Up	Host response & defense	GO:0042611	ENSRNOG00000000451	DEGs	3.0406	1.60436	Up	0.89074	0.977504	1.42782e-10	1.35194e-09	21.4267	0.7303	0.384605	1.89883	0.0575867	0.286651	0.0516332	1.66035	0.000674659	0.0237031	21	20	4066132	protein_coding	Protein coding	Downregulated	Cd74,RT1-Db1,RT1-Da,RT1-Bb,RT1-Ba	5
SD Del/+	Male	RT1-Ba	GO:0042613_MHC_class_II_protein_complex	GOs_cc	Up	Host response & defense	GO:0042613	ENSRNOG00000000451	DEGs	3.0406	1.60436	Up	0.89074	0.977504	1.42782e-10	1.35194e-09	21.4267	0.7303	0.384605	1.89883	0.0575867	0.286651	0.0760735	1.51873	0.00246165	0.0571401	10	20	4066132	protein_coding	Protein coding	Downregulated	Cd74,RT1-Db1,RT1-Da,RT1-Bb,RT1-Ba	5
SD Del/+	Male	RT1-Bb	GO:0042611_MHC_protein_complex	GOs_cc	Up	Host response & defense	GO:0042611	ENSRNOG00000032708	DEGs	3.19911	1.67767	Up	0.909266	0.982143	1.53481e-16	1.95023e-14	25.796	0.779517	0.322268	2.41884	0.0155699	0.145335	0.0516332	1.66035	0.000674659	0.0237031	21	20	4039413	protein_coding	Protein coding	Downregulated	Cd74,RT1-Db1,RT1-Da,RT1-Bb,RT1-Ba	5
SD Del/+	Male	RT1-Bb	GO:0042613_MHC_class_II_protein_complex	GOs_cc	Up	Host response & defense	GO:0042613	ENSRNOG00000032708	DEGs	3.19911	1.67767	Up	0.909266	0.982143	1.53481e-16	1.95023e-14	25.796	0.779517	0.322268	2.41884	0.0155699	0.145335	0.0760735	1.51873	0.00246165	0.0571401	10	20	4039413	protein_coding	Protein coding	Downregulated	Cd74,RT1-Db1,RT1-Da,RT1-Bb,RT1-Ba	5
SD Del/+	Male	RT1-Da	GO:0042611_MHC_protein_complex	GOs_cc	Up	Host response & defense	GO:0042611	ENSRNOG00000032844	DEGs	5.33855	2.41645	Up	0.964848	0.991496	3.80357e-20	2.37396e-17	45.5259	1.28405	0.394433	3.25544	0.00113216	0.0370625	0.0516332	1.66035	0.000674659	0.0237031	21	20	4127644	protein_coding	Protein coding	Downregulated	Cd74,RT1-Db1,RT1-Da,RT1-Bb,RT1-Ba	5
SD Del/+	Male	RT1-Da	GO:0042613_MHC_class_II_protein_complex	GOs_cc	Up	Host response & defense	GO:0042613	ENSRNOG00000032844	DEGs	5.33855	2.41645	Up	0.964848	0.991496	3.80357e-20	2.37396e-17	45.5259	1.28405	0.394433	3.25544	0.00113216	0.0370625	0.0760735	1.51873	0.00246165	0.0571401	10	20	4127644	protein_coding	Protein coding	Downregulated	Cd74,RT1-Db1,RT1-Da,RT1-Bb,RT1-Ba	5
SD Del/+	Male	RT1-Db1	GO:0042611_MHC_protein_complex	GOs_cc	Up	Host response & defense	GO:0042611	ENSRNOG00000033215	DEGs	20.8909	4.3848	Up	0.989141	0.993992	3.64199e-21	4.65346e-18	13.5662	2.16415	0.54184	3.99408	6.4946e-05	0.00810363	0.0516332	1.66035	0.000674659	0.0237031	21	20	4087618	protein_coding	Protein coding	Downregulated	Cd74,RT1-Db1,RT1-Da,RT1-Bb,RT1-Ba	5
SD Del/+	Male	RT1-Db1	GO:0042613_MHC_class_II_protein_complex	GOs_cc	Up	Host response & defense	GO:0042613	ENSRNOG00000033215	DEGs	20.8909	4.3848	Up	0.989141	0.993992	3.64199e-21	4.65346e-18	13.5662	2.16415	0.54184	3.99408	6.4946e-05	0.00810363	0.0760735	1.51873	0.00246165	0.0571401	10	20	4087618	protein_coding	Protein coding	Downregulated	Cd74,RT1-Db1,RT1-Da,RT1-Bb,RT1-Ba	5
SD Del/+	Male	Samd14	GO:0014069_postsynaptic_density	GOs_cc	Down	Synaptic	GO:0014069	ENSRNOG00000004155	DEGs	-1.54043	0.623336	Down	0.0987507	0.0189732	2.24633e-17	4.53186e-15	318.869	-0.654277	0.149093	-4.38837	1.14204e-05	0.00219229	0.0005676	-3.24743	4.92555e-11	1.88649e-08	402	10	82823918	protein_coding	Protein coding	Downregulated	Plcb4,Chrna3,Shisa6,Disc1,Samd14,Prrt2	6
SD Del/+	Male	Samd14	GO:0032279_asymmetric_synapse	GOs_cc	Down	Synaptic	GO:0032279	ENSRNOG00000004155	DEGs	-1.54043	0.623336	Down	0.0987507	0.0189732	2.24633e-17	4.53186e-15	318.869	-0.654277	0.149093	-4.38837	1.14204e-05	0.00219229	0.000655485	-3.20635	8.39443e-11	2.14338e-08	406	10	82823918	protein_coding	Protein coding	Downregulated	Plcb4,Chrna3,Shisa6,Disc1,Samd14,Prrt2	6
SD Del/+	Male	Samd14	GO:0098984_neuron_to_neuron_synapse	GOs_cc	Down	Synaptic	GO:0098984	ENSRNOG00000004155	DEGs	-1.54043	0.623336	Down	0.0987507	0.0189732	2.24633e-17	4.53186e-15	318.869	-0.654277	0.149093	-4.38837	1.14204e-05	0.00219229	0.000484447	-3.29736	2.51561e-11	1.88649e-08	430	10	82823918	protein_coding	Protein coding	Downregulated	Plcb4,Chrna3,Shisa6,Disc1,Samd14,Nectin1,Prrt2	7
SD Del/+	Male	Samd14	GO:0099572_postsynaptic_specialization	GOs_cc	Down	Synaptic	GO:0099572	ENSRNOG00000004155	DEGs	-1.54043	0.623336	Down	0.0987507	0.0189732	2.24633e-17	4.53186e-15	318.869	-0.654277	0.149093	-4.38837	1.14204e-05	0.00219229	0.00198669	-2.84379	7.11979e-09	1.36344e-06	436	10	82823918	protein_coding	Protein coding	Downregulated	Chrna4,Plcb4,Glra1,Chrna3,Shisa6,Disc1,Samd14,Prrt2	8
SD Del/+	Male	Samd14	GO:0014069_postsynaptic_density	GOs_cc	Down	Synaptic: Other pathways	GO:0014069	ENSRNOG00000004155	DEGs	-1.54043	0.623336	Down	0.0987507	0.0189732	2.24633e-17	4.53186e-15	318.869	-0.654277	0.149093	-4.38837	1.14204e-05	0.00219229	0.0005676	-3.24743	4.92555e-11	1.88649e-08	402	10	82823918	protein_coding	Protein coding	Downregulated	Plcb4,Chrna3,Shisa6,Disc1,Samd14,Prrt2	6
SD Del/+	Male	Samd14	GO:0032279_asymmetric_synapse	GOs_cc	Down	Synaptic: Other pathways	GO:0032279	ENSRNOG00000004155	DEGs	-1.54043	0.623336	Down	0.0987507	0.0189732	2.24633e-17	4.53186e-15	318.869	-0.654277	0.149093	-4.38837	1.14204e-05	0.00219229	0.000655485	-3.20635	8.39443e-11	2.14338e-08	406	10	82823918	protein_coding	Protein coding	Downregulated	Plcb4,Chrna3,Shisa6,Disc1,Samd14,Prrt2	6
SD Del/+	Male	Samd14	GO:0098984_neuron_to_neuron_synapse	GOs_cc	Down	Synaptic: Other pathways	GO:0098984	ENSRNOG00000004155	DEGs	-1.54043	0.623336	Down	0.0987507	0.0189732	2.24633e-17	4.53186e-15	318.869	-0.654277	0.149093	-4.38837	1.14204e-05	0.00219229	0.000484447	-3.29736	2.51561e-11	1.88649e-08	430	10	82823918	protein_coding	Protein coding	Downregulated	Plcb4,Chrna3,Shisa6,Disc1,Samd14,Nectin1,Prrt2	7
SD Del/+	Male	Samd14	GO:0099572_postsynaptic_specialization	GOs_cc	Down	Synaptic: Other pathways	GO:0099572	ENSRNOG00000004155	DEGs	-1.54043	0.623336	Down	0.0987507	0.0189732	2.24633e-17	4.53186e-15	318.869	-0.654277	0.149093	-4.38837	1.14204e-05	0.00219229	0.00198669	-2.84379	7.11979e-09	1.36344e-06	436	10	82823918	protein_coding	Protein coding	Downregulated	Chrna4,Plcb4,Glra1,Chrna3,Shisa6,Disc1,Samd14,Prrt2	8
SD Del/+	Male	Sema3a	GO:0016358_dendrite_development	GOs_bp	Down	Morphogenesis & development	GO:0016358	ENSRNOG00000023337	DEGs	3.15916	1.65954	Up	0.89624	0.978977	1.37804e-11	1.82147e-10	123.472	0.601147	0.460159	1.30639	0.191421	0.51383	0.0353857	-1.71048	0.000322426	0.0576333	288	4	18178656	protein_coding	Protein coding	Downregulated	Sema3a,Chrna3,Chat,Disc1,Foxo6,Taok2	6
SD Del/+	Male	Sema3a	GO:0060485_mesenchyme_development	GOs_bp	Down	Morphogenesis & development	GO:0060485	ENSRNOG00000023337	DEGs	3.15916	1.65954	Up	0.89624	0.978977	1.37804e-11	1.82147e-10	123.472	0.601147	0.460159	1.30639	0.191421	0.51383	0.032518	-1.64863	0.000505593	0.0679145	265	4	18178656	protein_coding	Protein coding	Downregulated	Sema3f,Ovol2,Sema3a,Il1b,Gata5,Hand2,Gata4,Gdnf,Tgfb1i1,Meox1,Tbx1,Rflnb,Twist1,Bmp4,Mapk3	15
SD Del/+	Male	Sema3a	GO:0007409_axonogenesis	GOs_bp	Down	Synaptic	GO:0007409	ENSRNOG00000023337	DEGs	3.15916	1.65954	Up	0.89624	0.978977	1.37804e-11	1.82147e-10	123.472	0.601147	0.460159	1.30639	0.191421	0.51383	0.0292058	-1.78428	0.000183581	0.0443419	438	4	18178656	protein_coding	Protein coding	Downregulated	Shox2,Sema3f,Lmx1a,Sema3a,Slitrk6,Ocm2,Vax1,Lhx3,Gdnf,Nkx6-1,Epha8,Disc1,Nectin1,Neurog2,Taok2	15
SD Del/+	Male	Sema3a	GO:0007411_axon_guidance	GOs_bp	Down	Synaptic	GO:0007411	ENSRNOG00000023337	DEGs	3.15916	1.65954	Up	0.89624	0.978977	1.37804e-11	1.82147e-10	123.472	0.601147	0.460159	1.30639	0.191421	0.51383	0.0178312	-2.00305	3.29215e-05	0.0172289	216	4	18178656	protein_coding	Protein coding	Downregulated	Sema3f,Lmx1a,Sema3a,Ocm2,Vax1,Lhx3,Gdnf,Epha8,Nectin1,Neurog2	10
SD Del/+	Male	Sema3a	GO:0016358_dendrite_development	GOs_bp	Down	Synaptic	GO:0016358	ENSRNOG00000023337	DEGs	3.15916	1.65954	Up	0.89624	0.978977	1.37804e-11	1.82147e-10	123.472	0.601147	0.460159	1.30639	0.191421	0.51383	0.0353857	-1.71048	0.000322426	0.0576333	288	4	18178656	protein_coding	Protein coding	Downregulated	Sema3a,Chrna3,Chat,Disc1,Foxo6,Taok2	6
SD Del/+	Male	Sema3a	GO:0097485_neuron_projection_guidance	GOs_bp	Down	Synaptic	GO:0097485	ENSRNOG00000023337	DEGs	3.15916	1.65954	Up	0.89624	0.978977	1.37804e-11	1.82147e-10	123.472	0.601147	0.460159	1.30639	0.191421	0.51383	0.0186368	-1.9904	3.65424e-05	0.0176528	217	4	18178656	protein_coding	Protein coding	Downregulated	Sema3f,Lmx1a,Sema3a,Ocm2,Vax1,Lhx3,Gdnf,Epha8,Nectin1,Neurog2	10
SD Del/+	Male	Sema3a	GO:0007409_axonogenesis	GOs_bp	Down	Synaptic: Other pathways	GO:0007409	ENSRNOG00000023337	DEGs	3.15916	1.65954	Up	0.89624	0.978977	1.37804e-11	1.82147e-10	123.472	0.601147	0.460159	1.30639	0.191421	0.51383	0.0292058	-1.78428	0.000183581	0.0443419	438	4	18178656	protein_coding	Protein coding	Downregulated	Shox2,Sema3f,Lmx1a,Sema3a,Slitrk6,Ocm2,Vax1,Lhx3,Gdnf,Nkx6-1,Epha8,Disc1,Nectin1,Neurog2,Taok2	15
SD Del/+	Male	Sema3a	GO:0007411_axon_guidance	GOs_bp	Down	Synaptic: Other pathways	GO:0007411	ENSRNOG00000023337	DEGs	3.15916	1.65954	Up	0.89624	0.978977	1.37804e-11	1.82147e-10	123.472	0.601147	0.460159	1.30639	0.191421	0.51383	0.0178312	-2.00305	3.29215e-05	0.0172289	216	4	18178656	protein_coding	Protein coding	Downregulated	Sema3f,Lmx1a,Sema3a,Ocm2,Vax1,Lhx3,Gdnf,Epha8,Nectin1,Neurog2	10
SD Del/+	Male	Sema3a	GO:0016358_dendrite_development	GOs_bp	Down	Synaptic: Other pathways	GO:0016358	ENSRNOG00000023337	DEGs	3.15916	1.65954	Up	0.89624	0.978977	1.37804e-11	1.82147e-10	123.472	0.601147	0.460159	1.30639	0.191421	0.51383	0.0353857	-1.71048	0.000322426	0.0576333	288	4	18178656	protein_coding	Protein coding	Downregulated	Sema3a,Chrna3,Chat,Disc1,Foxo6,Taok2	6
SD Del/+	Male	Sema3a	GO:0097485_neuron_projection_guidance	GOs_bp	Down	Synaptic: Other pathways	GO:0097485	ENSRNOG00000023337	DEGs	3.15916	1.65954	Up	0.89624	0.978977	1.37804e-11	1.82147e-10	123.472	0.601147	0.460159	1.30639	0.191421	0.51383	0.0186368	-1.9904	3.65424e-05	0.0176528	217	4	18178656	protein_coding	Protein coding	Downregulated	Sema3f,Lmx1a,Sema3a,Ocm2,Vax1,Lhx3,Gdnf,Epha8,Nectin1,Neurog2	10
SD Del/+	Male	Sema3f	GO:0050807_regulation_of_synapse_organization	GOs_bp	Down	Morphogenesis & development	GO:0050807	ENSRNOG00000017704	DEGs	3.17767	1.66797	Up	0.901079	0.980204	2.81208e-12	4.81214e-11	80.9882	0.718959	0.247863	2.90064	0.00372407	0.0687699	0.00990962	-2.27684	2.84875e-06	0.00447253	258	8	116437696	protein_coding	Protein coding	Downregulated	Cbln2,Sema3f,Slitrk6,Shisa6,Colq,Disc1,Nectin1,Taok2	8
SD Del/+	Male	Sema3f	GO:0050808_synapse_organization	GOs_bp	Down	Morphogenesis & development	GO:0050808	ENSRNOG00000017704	DEGs	3.17767	1.66797	Up	0.901079	0.980204	2.81208e-12	4.81214e-11	80.9882	0.718959	0.247863	2.90064	0.00372407	0.0687699	0.00231508	-2.76808	1.68986e-08	0.000106123	450	8	116437696	protein_coding	Protein coding	Downregulated	Cbln2,Sema3f,Lmx1a,Slitrk6,Cdh1,Chat,Gdnf,Shisa6,Colq,Disc1,Nectin1,Taok2,Sez6l2	13
SD Del/+	Male	Sema3f	GO:0060485_mesenchyme_development	GOs_bp	Down	Morphogenesis & development	GO:0060485	ENSRNOG00000017704	DEGs	3.17767	1.66797	Up	0.901079	0.980204	2.81208e-12	4.81214e-11	80.9882	0.718959	0.247863	2.90064	0.00372407	0.0687699	0.032518	-1.64863	0.000505593	0.0679145	265	8	116437696	protein_coding	Protein coding	Downregulated	Sema3f,Ovol2,Sema3a,Il1b,Gata5,Hand2,Gata4,Gdnf,Tgfb1i1,Meox1,Tbx1,Rflnb,Twist1,Bmp4,Mapk3	15
SD Del/+	Male	Sema3f	GO:0099173_postsynapse_organization	GOs_bp	Down	Morphogenesis & development	GO:0099173	ENSRNOG00000017704	DEGs	3.17767	1.66797	Up	0.901079	0.980204	2.81208e-12	4.81214e-11	80.9882	0.718959	0.247863	2.90064	0.00372407	0.0687699	0.00531587	-2.52485	2.55186e-07	0.000801284	200	8	116437696	protein_coding	Protein coding	Downregulated	Sema3f,Gdnf,Shisa6,Colq	4
SD Del/+	Male	Sema3f	GO:0099175_regulation_of_postsynapse_organization	GOs_bp	Down	Morphogenesis & development	GO:0099175	ENSRNOG00000017704	DEGs	3.17767	1.66797	Up	0.901079	0.980204	2.81208e-12	4.81214e-11	80.9882	0.718959	0.247863	2.90064	0.00372407	0.0687699	0.0360393	-1.73859	0.000271772	0.0570696	123	8	116437696	protein_coding	Protein coding	Downregulated	Sema3f,Shisa6	2
SD Del/+	Male	Sema3f	GO:0007409_axonogenesis	GOs_bp	Down	Synaptic	GO:0007409	ENSRNOG00000017704	DEGs	3.17767	1.66797	Up	0.901079	0.980204	2.81208e-12	4.81214e-11	80.9882	0.718959	0.247863	2.90064	0.00372407	0.0687699	0.0292058	-1.78428	0.000183581	0.0443419	438	8	116437696	protein_coding	Protein coding	Downregulated	Shox2,Sema3f,Lmx1a,Sema3a,Slitrk6,Ocm2,Vax1,Lhx3,Gdnf,Nkx6-1,Epha8,Disc1,Nectin1,Neurog2,Taok2	15
SD Del/+	Male	Sema3f	GO:0007411_axon_guidance	GOs_bp	Down	Synaptic	GO:0007411	ENSRNOG00000017704	DEGs	3.17767	1.66797	Up	0.901079	0.980204	2.81208e-12	4.81214e-11	80.9882	0.718959	0.247863	2.90064	0.00372407	0.0687699	0.0178312	-2.00305	3.29215e-05	0.0172289	216	8	116437696	protein_coding	Protein coding	Downregulated	Sema3f,Lmx1a,Sema3a,Ocm2,Vax1,Lhx3,Gdnf,Epha8,Nectin1,Neurog2	10
SD Del/+	Male	Sema3f	GO:0050803_regulation_of_synapse_structure_or_activity	GOs_bp	Down	Synaptic	GO:0050803	ENSRNOG00000017704	DEGs	3.17767	1.66797	Up	0.901079	0.980204	2.81208e-12	4.81214e-11	80.9882	0.718959	0.247863	2.90064	0.00372407	0.0687699	0.0133192	-2.17468	7.26399e-06	0.00651683	268	8	116437696	protein_coding	Protein coding	Downregulated	Slc17a6,Cbln2,Sema3f,Slitrk6,Shisa6,Colq,Disc1,Nectin1,Taok2	9
SD Del/+	Male	Sema3f	GO:0050807_regulation_of_synapse_organization	GOs_bp	Down	Synaptic	GO:0050807	ENSRNOG00000017704	DEGs	3.17767	1.66797	Up	0.901079	0.980204	2.81208e-12	4.81214e-11	80.9882	0.718959	0.247863	2.90064	0.00372407	0.0687699	0.00990962	-2.27684	2.84875e-06	0.00447253	258	8	116437696	protein_coding	Protein coding	Downregulated	Cbln2,Sema3f,Slitrk6,Shisa6,Colq,Disc1,Nectin1,Taok2	8
SD Del/+	Male	Sema3f	GO:0050808_synapse_organization	GOs_bp	Down	Synaptic	GO:0050808	ENSRNOG00000017704	DEGs	3.17767	1.66797	Up	0.901079	0.980204	2.81208e-12	4.81214e-11	80.9882	0.718959	0.247863	2.90064	0.00372407	0.0687699	0.00231508	-2.76808	1.68986e-08	0.000106123	450	8	116437696	protein_coding	Protein coding	Downregulated	Cbln2,Sema3f,Lmx1a,Slitrk6,Cdh1,Chat,Gdnf,Shisa6,Colq,Disc1,Nectin1,Taok2,Sez6l2	13
SD Del/+	Male	Sema3f	GO:0097485_neuron_projection_guidance	GOs_bp	Down	Synaptic	GO:0097485	ENSRNOG00000017704	DEGs	3.17767	1.66797	Up	0.901079	0.980204	2.81208e-12	4.81214e-11	80.9882	0.718959	0.247863	2.90064	0.00372407	0.0687699	0.0186368	-1.9904	3.65424e-05	0.0176528	217	8	116437696	protein_coding	Protein coding	Downregulated	Sema3f,Lmx1a,Sema3a,Ocm2,Vax1,Lhx3,Gdnf,Epha8,Nectin1,Neurog2	10
SD Del/+	Male	Sema3f	GO:0099173_postsynapse_organization	GOs_bp	Down	Synaptic	GO:0099173	ENSRNOG00000017704	DEGs	3.17767	1.66797	Up	0.901079	0.980204	2.81208e-12	4.81214e-11	80.9882	0.718959	0.247863	2.90064	0.00372407	0.0687699	0.00531587	-2.52485	2.55186e-07	0.000801284	200	8	116437696	protein_coding	Protein coding	Downregulated	Sema3f,Gdnf,Shisa6,Colq	4
SD Del/+	Male	Sema3f	GO:0099175_regulation_of_postsynapse_organization	GOs_bp	Down	Synaptic	GO:0099175	ENSRNOG00000017704	DEGs	3.17767	1.66797	Up	0.901079	0.980204	2.81208e-12	4.81214e-11	80.9882	0.718959	0.247863	2.90064	0.00372407	0.0687699	0.0360393	-1.73859	0.000271772	0.0570696	123	8	116437696	protein_coding	Protein coding	Downregulated	Sema3f,Shisa6	2
SD Del/+	Male	Sema3f	GO:0007409_axonogenesis	GOs_bp	Down	Synaptic: Other pathways	GO:0007409	ENSRNOG00000017704	DEGs	3.17767	1.66797	Up	0.901079	0.980204	2.81208e-12	4.81214e-11	80.9882	0.718959	0.247863	2.90064	0.00372407	0.0687699	0.0292058	-1.78428	0.000183581	0.0443419	438	8	116437696	protein_coding	Protein coding	Downregulated	Shox2,Sema3f,Lmx1a,Sema3a,Slitrk6,Ocm2,Vax1,Lhx3,Gdnf,Nkx6-1,Epha8,Disc1,Nectin1,Neurog2,Taok2	15
SD Del/+	Male	Sema3f	GO:0007411_axon_guidance	GOs_bp	Down	Synaptic: Other pathways	GO:0007411	ENSRNOG00000017704	DEGs	3.17767	1.66797	Up	0.901079	0.980204	2.81208e-12	4.81214e-11	80.9882	0.718959	0.247863	2.90064	0.00372407	0.0687699	0.0178312	-2.00305	3.29215e-05	0.0172289	216	8	116437696	protein_coding	Protein coding	Downregulated	Sema3f,Lmx1a,Sema3a,Ocm2,Vax1,Lhx3,Gdnf,Epha8,Nectin1,Neurog2	10
SD Del/+	Male	Sema3f	GO:0050803_regulation_of_synapse_structure_or_activity	GOs_bp	Down	Synaptic: Other pathways	GO:0050803	ENSRNOG00000017704	DEGs	3.17767	1.66797	Up	0.901079	0.980204	2.81208e-12	4.81214e-11	80.9882	0.718959	0.247863	2.90064	0.00372407	0.0687699	0.0133192	-2.17468	7.26399e-06	0.00651683	268	8	116437696	protein_coding	Protein coding	Downregulated	Slc17a6,Cbln2,Sema3f,Slitrk6,Shisa6,Colq,Disc1,Nectin1,Taok2	9
SD Del/+	Male	Sema3f	GO:0050807_regulation_of_synapse_organization	GOs_bp	Down	Synaptic: Other pathways	GO:0050807	ENSRNOG00000017704	DEGs	3.17767	1.66797	Up	0.901079	0.980204	2.81208e-12	4.81214e-11	80.9882	0.718959	0.247863	2.90064	0.00372407	0.0687699	0.00990962	-2.27684	2.84875e-06	0.00447253	258	8	116437696	protein_coding	Protein coding	Downregulated	Cbln2,Sema3f,Slitrk6,Shisa6,Colq,Disc1,Nectin1,Taok2	8
SD Del/+	Male	Sema3f	GO:0050808_synapse_organization	GOs_bp	Down	Synaptic: Other pathways	GO:0050808	ENSRNOG00000017704	DEGs	3.17767	1.66797	Up	0.901079	0.980204	2.81208e-12	4.81214e-11	80.9882	0.718959	0.247863	2.90064	0.00372407	0.0687699	0.00231508	-2.76808	1.68986e-08	0.000106123	450	8	116437696	protein_coding	Protein coding	Downregulated	Cbln2,Sema3f,Lmx1a,Slitrk6,Cdh1,Chat,Gdnf,Shisa6,Colq,Disc1,Nectin1,Taok2,Sez6l2	13
SD Del/+	Male	Sema3f	GO:0097485_neuron_projection_guidance	GOs_bp	Down	Synaptic: Other pathways	GO:0097485	ENSRNOG00000017704	DEGs	3.17767	1.66797	Up	0.901079	0.980204	2.81208e-12	4.81214e-11	80.9882	0.718959	0.247863	2.90064	0.00372407	0.0687699	0.0186368	-1.9904	3.65424e-05	0.0176528	217	8	116437696	protein_coding	Protein coding	Downregulated	Sema3f,Lmx1a,Sema3a,Ocm2,Vax1,Lhx3,Gdnf,Epha8,Nectin1,Neurog2	10
SD Del/+	Male	Sema3f	GO:0099173_postsynapse_organization	GOs_bp	Down	Synaptic: Other pathways	GO:0099173	ENSRNOG00000017704	DEGs	3.17767	1.66797	Up	0.901079	0.980204	2.81208e-12	4.81214e-11	80.9882	0.718959	0.247863	2.90064	0.00372407	0.0687699	0.00531587	-2.52485	2.55186e-07	0.000801284	200	8	116437696	protein_coding	Protein coding	Downregulated	Sema3f,Gdnf,Shisa6,Colq	4
SD Del/+	Male	Sema3f	GO:0099175_regulation_of_postsynapse_organization	GOs_bp	Down	Synaptic: Other pathways	GO:0099175	ENSRNOG00000017704	DEGs	3.17767	1.66797	Up	0.901079	0.980204	2.81208e-12	4.81214e-11	80.9882	0.718959	0.247863	2.90064	0.00372407	0.0687699	0.0360393	-1.73859	0.000271772	0.0570696	123	8	116437696	protein_coding	Protein coding	Downregulated	Sema3f,Shisa6	2
SD Del/+	Male	Sez6l2	GO:0021700_developmental_maturation	GOs_bp	Down	Morphogenesis & development	GO:0021700	ENSRNOG00000027098	DEGs	-1.36005	0.443657	Down	0.0374908	0.00840056	7.97269e-23	1.66694e-19	14221.8	-1.1703	0.0801756	-14.5967	2.94968e-48	6.30937e-45	0.0182322	-2.03701	2.41802e-05	0.0138047	296	1	198383201	protein_coding	Protein coding	Downregulated	Cdkn1a,Il21,Tbx6,Epha8,Klf2,Hes5,Disc1,Rflnb,Kcnip2,Neurog2,Sez6l2	11
SD Del/+	Male	Sez6l2	GO:0050808_synapse_organization	GOs_bp	Down	Morphogenesis & development	GO:0050808	ENSRNOG00000027098	DEGs	-1.36005	0.443657	Down	0.0374908	0.00840056	7.97269e-23	1.66694e-19	14221.8	-1.1703	0.0801756	-14.5967	2.94968e-48	6.30937e-45	0.00231508	-2.76808	1.68986e-08	0.000106123	450	1	198383201	protein_coding	Protein coding	Downregulated	Cbln2,Sema3f,Lmx1a,Slitrk6,Cdh1,Chat,Gdnf,Shisa6,Colq,Disc1,Nectin1,Taok2,Sez6l2	13
SD Del/+	Male	Sez6l2	GO:0050808_synapse_organization	GOs_bp	Down	Synaptic	GO:0050808	ENSRNOG00000027098	DEGs	-1.36005	0.443657	Down	0.0374908	0.00840056	7.97269e-23	1.66694e-19	14221.8	-1.1703	0.0801756	-14.5967	2.94968e-48	6.30937e-45	0.00231508	-2.76808	1.68986e-08	0.000106123	450	1	198383201	protein_coding	Protein coding	Downregulated	Cbln2,Sema3f,Lmx1a,Slitrk6,Cdh1,Chat,Gdnf,Shisa6,Colq,Disc1,Nectin1,Taok2,Sez6l2	13
SD Del/+	Male	Sez6l2	GO:0050808_synapse_organization	GOs_bp	Down	Synaptic: Other pathways	GO:0050808	ENSRNOG00000027098	DEGs	-1.36005	0.443657	Down	0.0374908	0.00840056	7.97269e-23	1.66694e-19	14221.8	-1.1703	0.0801756	-14.5967	2.94968e-48	6.30937e-45	0.00231508	-2.76808	1.68986e-08	0.000106123	450	1	198383201	protein_coding	Protein coding	Downregulated	Cbln2,Sema3f,Lmx1a,Slitrk6,Cdh1,Chat,Gdnf,Shisa6,Colq,Disc1,Nectin1,Taok2,Sez6l2	13
SD Del/+	Male	Shisa6	GO:0007215_glutamate_receptor_signaling_pathway	GOs_bp	Down	Channels and location signals	GO:0007215	ENSRNOG00000029012	DEGs	-1.61305	0.689787	Down	0.118588	0.0242345	8.29365e-16	7.21042e-14	827.086	-0.539302	0.189026	-2.85306	0.00432998	0.0744224	0.0450734	-1.6538	0.000507847	0.0679145	97	10	52749846	protein_coding	Protein coding	Downregulated	Grm8,Shisa6	2
SD Del/+	Male	Shisa6	GO:0051668_localization_within_membrane	GOs_bp	Down	Channels and location signals	GO:0051668	ENSRNOG00000029012	DEGs	-1.61305	0.689787	Down	0.118588	0.0242345	8.29365e-16	7.21042e-14	827.086	-0.539302	0.189026	-2.85306	0.00432998	0.0744224	0.0343322	-1.76984	0.000210218	0.047149	184	10	52749846	protein_coding	Protein coding	Downregulated	Pigr,Shisa6,Colq	3
SD Del/+	Male	Shisa6	GO:0098962_regulation_of_postsynaptic_neurotransmitter_receptor_activity	GOs_bp	Down	Channels and location signals	GO:0098962	ENSRNOG00000029012	DEGs	-1.61305	0.689787	Down	0.118588	0.0242345	8.29365e-16	7.21042e-14	827.086	-0.539302	0.189026	-2.85306	0.00432998	0.0744224	0.0535527	-1.63706	0.000832542	0.0874477	15	10	52749846	protein_coding	Protein coding	Downregulated	Chrna4,Shisa6	2
SD Del/+	Male	Shisa6	GO:0099072_regulation_of_postsynaptic_membrane_neurotransmitter_receptor_levels	GOs_bp	Down	Channels and location signals	GO:0099072	ENSRNOG00000029012	DEGs	-1.61305	0.689787	Down	0.118588	0.0242345	8.29365e-16	7.21042e-14	827.086	-0.539302	0.189026	-2.85306	0.00432998	0.0744224	0.0584161	-1.56644	0.000917662	0.0900455	94	10	52749846	protein_coding	Protein coding	Downregulated	Shisa6	1
SD Del/+	Male	Shisa6	GO:0098962_regulation_of_postsynaptic_neurotransmitter_receptor_activity	GOs_bp	Down	Enzymes activity	GO:0098962	ENSRNOG00000029012	DEGs	-1.61305	0.689787	Down	0.118588	0.0242345	8.29365e-16	7.21042e-14	827.086	-0.539302	0.189026	-2.85306	0.00432998	0.0744224	0.0535527	-1.63706	0.000832542	0.0874477	15	10	52749846	protein_coding	Protein coding	Downregulated	Chrna4,Shisa6	2
SD Del/+	Male	Shisa6	GO:0001941_postsynaptic_membrane_organization	GOs_bp	Down	Morphogenesis & development	GO:0001941	ENSRNOG00000029012	DEGs	-1.61305	0.689787	Down	0.118588	0.0242345	8.29365e-16	7.21042e-14	827.086	-0.539302	0.189026	-2.85306	0.00432998	0.0744224	0.0218232	-1.9917	4.46393e-05	0.018689	46	10	52749846	protein_coding	Protein coding	Downregulated	Gdnf,Shisa6,Colq	3
SD Del/+	Male	Shisa6	GO:0050807_regulation_of_synapse_organization	GOs_bp	Down	Morphogenesis & development	GO:0050807	ENSRNOG00000029012	DEGs	-1.61305	0.689787	Down	0.118588	0.0242345	8.29365e-16	7.21042e-14	827.086	-0.539302	0.189026	-2.85306	0.00432998	0.0744224	0.00990962	-2.27684	2.84875e-06	0.00447253	258	10	52749846	protein_coding	Protein coding	Downregulated	Cbln2,Sema3f,Slitrk6,Shisa6,Colq,Disc1,Nectin1,Taok2	8
SD Del/+	Male	Shisa6	GO:0050808_synapse_organization	GOs_bp	Down	Morphogenesis & development	GO:0050808	ENSRNOG00000029012	DEGs	-1.61305	0.689787	Down	0.118588	0.0242345	8.29365e-16	7.21042e-14	827.086	-0.539302	0.189026	-2.85306	0.00432998	0.0744224	0.00231508	-2.76808	1.68986e-08	0.000106123	450	10	52749846	protein_coding	Protein coding	Downregulated	Cbln2,Sema3f,Lmx1a,Slitrk6,Cdh1,Chat,Gdnf,Shisa6,Colq,Disc1,Nectin1,Taok2,Sez6l2	13
SD Del/+	Male	Shisa6	GO:0099173_postsynapse_organization	GOs_bp	Down	Morphogenesis & development	GO:0099173	ENSRNOG00000029012	DEGs	-1.61305	0.689787	Down	0.118588	0.0242345	8.29365e-16	7.21042e-14	827.086	-0.539302	0.189026	-2.85306	0.00432998	0.0744224	0.00531587	-2.52485	2.55186e-07	0.000801284	200	10	52749846	protein_coding	Protein coding	Downregulated	Sema3f,Gdnf,Shisa6,Colq	4
SD Del/+	Male	Shisa6	GO:0099175_regulation_of_postsynapse_organization	GOs_bp	Down	Morphogenesis & development	GO:0099175	ENSRNOG00000029012	DEGs	-1.61305	0.689787	Down	0.118588	0.0242345	8.29365e-16	7.21042e-14	827.086	-0.539302	0.189026	-2.85306	0.00432998	0.0744224	0.0360393	-1.73859	0.000271772	0.0570696	123	10	52749846	protein_coding	Protein coding	Downregulated	Sema3f,Shisa6	2
SD Del/+	Male	Shisa6	GO:0007215_glutamate_receptor_signaling_pathway	GOs_bp	Down	Signaling pathways	GO:0007215	ENSRNOG00000029012	DEGs	-1.61305	0.689787	Down	0.118588	0.0242345	8.29365e-16	7.21042e-14	827.086	-0.539302	0.189026	-2.85306	0.00432998	0.0744224	0.0450734	-1.6538	0.000507847	0.0679145	97	10	52749846	protein_coding	Protein coding	Downregulated	Grm8,Shisa6	2
SD Del/+	Male	Shisa6	GO:0001941_postsynaptic_membrane_organization	GOs_bp	Down	Synaptic	GO:0001941	ENSRNOG00000029012	DEGs	-1.61305	0.689787	Down	0.118588	0.0242345	8.29365e-16	7.21042e-14	827.086	-0.539302	0.189026	-2.85306	0.00432998	0.0744224	0.0218232	-1.9917	4.46393e-05	0.018689	46	10	52749846	protein_coding	Protein coding	Downregulated	Gdnf,Shisa6,Colq	3
SD Del/+	Male	Shisa6	GO:0048167_regulation_of_synaptic_plasticity	GOs_bp	Down	Synaptic	GO:0048167	ENSRNOG00000029012	DEGs	-1.61305	0.689787	Down	0.118588	0.0242345	8.29365e-16	7.21042e-14	827.086	-0.539302	0.189026	-2.85306	0.00432998	0.0744224	0.00595789	-2.30164	2.29351e-06	0.00447253	295	10	52749846	protein_coding	Protein coding	Downregulated	Slc8a3,Ntf4,Mir760,Mir137,Cpg1,Shisa6,Prrt2	7
SD Del/+	Male	Shisa6	GO:0048168_regulation_of_neuronal_synaptic_plasticity	GOs_bp	Down	Synaptic	GO:0048168	ENSRNOG00000029012	DEGs	-1.61305	0.689787	Down	0.118588	0.0242345	8.29365e-16	7.21042e-14	827.086	-0.539302	0.189026	-2.85306	0.00432998	0.0744224	0.0148066	-2.13824	1.18458e-05	0.00929892	74	10	52749846	protein_coding	Protein coding	Downregulated	Cpg1,Shisa6	2
SD Del/+	Male	Shisa6	GO:0050803_regulation_of_synapse_structure_or_activity	GOs_bp	Down	Synaptic	GO:0050803	ENSRNOG00000029012	DEGs	-1.61305	0.689787	Down	0.118588	0.0242345	8.29365e-16	7.21042e-14	827.086	-0.539302	0.189026	-2.85306	0.00432998	0.0744224	0.0133192	-2.17468	7.26399e-06	0.00651683	268	10	52749846	protein_coding	Protein coding	Downregulated	Slc17a6,Cbln2,Sema3f,Slitrk6,Shisa6,Colq,Disc1,Nectin1,Taok2	9
SD Del/+	Male	Shisa6	GO:0050807_regulation_of_synapse_organization	GOs_bp	Down	Synaptic	GO:0050807	ENSRNOG00000029012	DEGs	-1.61305	0.689787	Down	0.118588	0.0242345	8.29365e-16	7.21042e-14	827.086	-0.539302	0.189026	-2.85306	0.00432998	0.0744224	0.00990962	-2.27684	2.84875e-06	0.00447253	258	10	52749846	protein_coding	Protein coding	Downregulated	Cbln2,Sema3f,Slitrk6,Shisa6,Colq,Disc1,Nectin1,Taok2	8
SD Del/+	Male	Shisa6	GO:0050808_synapse_organization	GOs_bp	Down	Synaptic	GO:0050808	ENSRNOG00000029012	DEGs	-1.61305	0.689787	Down	0.118588	0.0242345	8.29365e-16	7.21042e-14	827.086	-0.539302	0.189026	-2.85306	0.00432998	0.0744224	0.00231508	-2.76808	1.68986e-08	0.000106123	450	10	52749846	protein_coding	Protein coding	Downregulated	Cbln2,Sema3f,Lmx1a,Slitrk6,Cdh1,Chat,Gdnf,Shisa6,Colq,Disc1,Nectin1,Taok2,Sez6l2	13
SD Del/+	Male	Shisa6	GO:0098962_regulation_of_postsynaptic_neurotransmitter_receptor_activity	GOs_bp	Down	Synaptic	GO:0098962	ENSRNOG00000029012	DEGs	-1.61305	0.689787	Down	0.118588	0.0242345	8.29365e-16	7.21042e-14	827.086	-0.539302	0.189026	-2.85306	0.00432998	0.0744224	0.0535527	-1.63706	0.000832542	0.0874477	15	10	52749846	protein_coding	Protein coding	Downregulated	Chrna4,Shisa6	2
SD Del/+	Male	Shisa6	GO:0099072_regulation_of_postsynaptic_membrane_neurotransmitter_receptor_levels	GOs_bp	Down	Synaptic	GO:0099072	ENSRNOG00000029012	DEGs	-1.61305	0.689787	Down	0.118588	0.0242345	8.29365e-16	7.21042e-14	827.086	-0.539302	0.189026	-2.85306	0.00432998	0.0744224	0.0584161	-1.56644	0.000917662	0.0900455	94	10	52749846	protein_coding	Protein coding	Downregulated	Shisa6	1
SD Del/+	Male	Shisa6	GO:0099173_postsynapse_organization	GOs_bp	Down	Synaptic	GO:0099173	ENSRNOG00000029012	DEGs	-1.61305	0.689787	Down	0.118588	0.0242345	8.29365e-16	7.21042e-14	827.086	-0.539302	0.189026	-2.85306	0.00432998	0.0744224	0.00531587	-2.52485	2.55186e-07	0.000801284	200	10	52749846	protein_coding	Protein coding	Downregulated	Sema3f,Gdnf,Shisa6,Colq	4
SD Del/+	Male	Shisa6	GO:0099175_regulation_of_postsynapse_organization	GOs_bp	Down	Synaptic	GO:0099175	ENSRNOG00000029012	DEGs	-1.61305	0.689787	Down	0.118588	0.0242345	8.29365e-16	7.21042e-14	827.086	-0.539302	0.189026	-2.85306	0.00432998	0.0744224	0.0360393	-1.73859	0.000271772	0.0570696	123	10	52749846	protein_coding	Protein coding	Downregulated	Sema3f,Shisa6	2
SD Del/+	Male	Shisa6	GO:0014069_postsynaptic_density	GOs_cc	Down	Synaptic	GO:0014069	ENSRNOG00000029012	DEGs	-1.61305	0.689787	Down	0.118588	0.0242345	8.29365e-16	7.21042e-14	827.086	-0.539302	0.189026	-2.85306	0.00432998	0.0744224	0.0005676	-3.24743	4.92555e-11	1.88649e-08	402	10	52749846	protein_coding	Protein coding	Downregulated	Plcb4,Chrna3,Shisa6,Disc1,Samd14,Prrt2	6
SD Del/+	Male	Shisa6	GO:0032279_asymmetric_synapse	GOs_cc	Down	Synaptic	GO:0032279	ENSRNOG00000029012	DEGs	-1.61305	0.689787	Down	0.118588	0.0242345	8.29365e-16	7.21042e-14	827.086	-0.539302	0.189026	-2.85306	0.00432998	0.0744224	0.000655485	-3.20635	8.39443e-11	2.14338e-08	406	10	52749846	protein_coding	Protein coding	Downregulated	Plcb4,Chrna3,Shisa6,Disc1,Samd14,Prrt2	6
SD Del/+	Male	Shisa6	GO:0043197_dendritic_spine	GOs_cc	Down	Synaptic	GO:0043197	ENSRNOG00000029012	DEGs	-1.61305	0.689787	Down	0.118588	0.0242345	8.29365e-16	7.21042e-14	827.086	-0.539302	0.189026	-2.85306	0.00432998	0.0744224	0.0145585	-2.13556	1.05114e-05	0.000732926	208	10	52749846	protein_coding	Protein coding	Downregulated	Slc8a3,Shisa6,Prrt2	3
SD Del/+	Male	Shisa6	GO:0044309_neuron_spine	GOs_cc	Down	Synaptic	GO:0044309	ENSRNOG00000029012	DEGs	-1.61305	0.689787	Down	0.118588	0.0242345	8.29365e-16	7.21042e-14	827.086	-0.539302	0.189026	-2.85306	0.00432998	0.0744224	0.0147919	-2.13515	1.0525e-05	0.000732926	211	10	52749846	protein_coding	Protein coding	Downregulated	Slc8a3,Shisa6,Prrt2	3
SD Del/+	Male	Shisa6	GO:0045211_postsynaptic_membrane	GOs_cc	Down	Synaptic	GO:0045211	ENSRNOG00000029012	DEGs	-1.61305	0.689787	Down	0.118588	0.0242345	8.29365e-16	7.21042e-14	827.086	-0.539302	0.189026	-2.85306	0.00432998	0.0744224	0.00697922	-2.38659	9.74235e-07	0.000106609	342	10	52749846	protein_coding	Protein coding	Downregulated	Grm8,Chrna4,Glra1,Chrna3,Slc8a3,P2rx1,Shisa6,Disc1,Prrt2	9
SD Del/+	Male	Shisa6	GO:0097060_synaptic_membrane	GOs_cc	Down	Synaptic	GO:0097060	ENSRNOG00000029012	DEGs	-1.61305	0.689787	Down	0.118588	0.0242345	8.29365e-16	7.21042e-14	827.086	-0.539302	0.189026	-2.85306	0.00432998	0.0744224	0.00648413	-2.36444	1.19389e-06	0.000114315	473	10	52749846	protein_coding	Protein coding	Downregulated	Grm8,Chrna4,Glra1,Chrna3,Slc8a3,P2rx1,Shisa6,Disc1,Nectin1,Prrt2	10
SD Del/+	Male	Shisa6	GO:0098839_postsynaptic_density_membrane	GOs_cc	Down	Synaptic	GO:0098839	ENSRNOG00000029012	DEGs	-1.61305	0.689787	Down	0.118588	0.0242345	8.29365e-16	7.21042e-14	827.086	-0.539302	0.189026	-2.85306	0.00432998	0.0744224	0.00539284	-2.53391	2.74352e-07	4.20307e-05	97	10	52749846	protein_coding	Protein coding	Downregulated	Shisa6	1
SD Del/+	Male	Shisa6	GO:0098936_intrinsic_component_of_postsynaptic_membrane	GOs_cc	Down	Synaptic	GO:0098936	ENSRNOG00000029012	DEGs	-1.61305	0.689787	Down	0.118588	0.0242345	8.29365e-16	7.21042e-14	827.086	-0.539302	0.189026	-2.85306	0.00432998	0.0744224	0.0268793	-1.87216	9.59942e-05	0.00612763	178	10	52749846	protein_coding	Protein coding	Downregulated	Chrna4,Glra1,Chrna3,Slc8a3,P2rx1,Shisa6	6
SD Del/+	Male	Shisa6	GO:0098948_intrinsic_component_of_postsynaptic_specialization_membrane	GOs_cc	Down	Synaptic	GO:0098948	ENSRNOG00000029012	DEGs	-1.61305	0.689787	Down	0.118588	0.0242345	8.29365e-16	7.21042e-14	827.086	-0.539302	0.189026	-2.85306	0.00432998	0.0744224	0.0635458	-1.44558	0.00201233	0.0592863	110	10	52749846	protein_coding	Protein coding	Downregulated	Chrna4,Glra1,Chrna3,Shisa6	4
SD Del/+	Male	Shisa6	GO:0098984_neuron_to_neuron_synapse	GOs_cc	Down	Synaptic	GO:0098984	ENSRNOG00000029012	DEGs	-1.61305	0.689787	Down	0.118588	0.0242345	8.29365e-16	7.21042e-14	827.086	-0.539302	0.189026	-2.85306	0.00432998	0.0744224	0.000484447	-3.29736	2.51561e-11	1.88649e-08	430	10	52749846	protein_coding	Protein coding	Downregulated	Plcb4,Chrna3,Shisa6,Disc1,Samd14,Nectin1,Prrt2	7
SD Del/+	Male	Shisa6	GO:0099055_integral_component_of_postsynaptic_membrane	GOs_cc	Down	Synaptic	GO:0099055	ENSRNOG00000029012	DEGs	-1.61305	0.689787	Down	0.118588	0.0242345	8.29365e-16	7.21042e-14	827.086	-0.539302	0.189026	-2.85306	0.00432998	0.0744224	0.0319156	-1.79678	0.00017235	0.00880133	168	10	52749846	protein_coding	Protein coding	Downregulated	Chrna4,Glra1,Chrna3,Slc8a3,P2rx1,Shisa6	6
SD Del/+	Male	Shisa6	GO:0099061_integral_component_of_postsynaptic_density_membrane	GOs_cc	Down	Synaptic	GO:0099061	ENSRNOG00000029012	DEGs	-1.61305	0.689787	Down	0.118588	0.0242345	8.29365e-16	7.21042e-14	827.086	-0.539302	0.189026	-2.85306	0.00432998	0.0744224	0.0101503	-2.31257	2.49284e-06	0.000212168	73	10	52749846	protein_coding	Protein coding	Downregulated	Shisa6	1
SD Del/+	Male	Shisa6	GO:0099146_intrinsic_component_of_postsynaptic_density_membrane	GOs_cc	Down	Synaptic	GO:0099146	ENSRNOG00000029012	DEGs	-1.61305	0.689787	Down	0.118588	0.0242345	8.29365e-16	7.21042e-14	827.086	-0.539302	0.189026	-2.85306	0.00432998	0.0744224	0.00738703	-2.43085	7.99649e-07	0.000102088	79	10	52749846	protein_coding	Protein coding	Downregulated	Shisa6	1
SD Del/+	Male	Shisa6	GO:0099240_intrinsic_component_of_synaptic_membrane	GOs_cc	Down	Synaptic	GO:0099240	ENSRNOG00000029012	DEGs	-1.61305	0.689787	Down	0.118588	0.0242345	8.29365e-16	7.21042e-14	827.086	-0.539302	0.189026	-2.85306	0.00432998	0.0744224	0.0588222	-1.49007	0.00147296	0.0470119	243	10	52749846	protein_coding	Protein coding	Downregulated	Grm8,Chrna4,Glra1,Chrna3,Slc8a3,P2rx1,Shisa6,Nectin1,Prrt2	9
SD Del/+	Male	Shisa6	GO:0099572_postsynaptic_specialization	GOs_cc	Down	Synaptic	GO:0099572	ENSRNOG00000029012	DEGs	-1.61305	0.689787	Down	0.118588	0.0242345	8.29365e-16	7.21042e-14	827.086	-0.539302	0.189026	-2.85306	0.00432998	0.0744224	0.00198669	-2.84379	7.11979e-09	1.36344e-06	436	10	52749846	protein_coding	Protein coding	Downregulated	Chrna4,Plcb4,Glra1,Chrna3,Shisa6,Disc1,Samd14,Prrt2	8
SD Del/+	Male	Shisa6	GO:0099634_postsynaptic_specialization_membrane	GOs_cc	Down	Synaptic	GO:0099634	ENSRNOG00000029012	DEGs	-1.61305	0.689787	Down	0.118588	0.0242345	8.29365e-16	7.21042e-14	827.086	-0.539302	0.189026	-2.85306	0.00432998	0.0744224	0.0330159	-1.73472	0.000279495	0.0125937	135	10	52749846	protein_coding	Protein coding	Downregulated	Chrna4,Glra1,Chrna3,Shisa6	4
SD Del/+	Male	Shisa6	GO:0099699_integral_component_of_synaptic_membrane	GOs_cc	Down	Synaptic	GO:0099699	ENSRNOG00000029012	DEGs	-1.61305	0.689787	Down	0.118588	0.0242345	8.29365e-16	7.21042e-14	827.086	-0.539302	0.189026	-2.85306	0.00432998	0.0744224	0.0509613	-1.56939	0.00087178	0.0303538	226	10	52749846	protein_coding	Protein coding	Downregulated	Grm8,Chrna4,Glra1,Chrna3,Slc8a3,P2rx1,Shisa6,Nectin1,Prrt2	9
SD Del/+	Male	Shisa6	GO:0001941_postsynaptic_membrane_organization	GOs_bp	Down	Synaptic: Other pathways	GO:0001941	ENSRNOG00000029012	DEGs	-1.61305	0.689787	Down	0.118588	0.0242345	8.29365e-16	7.21042e-14	827.086	-0.539302	0.189026	-2.85306	0.00432998	0.0744224	0.0218232	-1.9917	4.46393e-05	0.018689	46	10	52749846	protein_coding	Protein coding	Downregulated	Gdnf,Shisa6,Colq	3
SD Del/+	Male	Shisa6	GO:0048167_regulation_of_synaptic_plasticity	GOs_bp	Down	Synaptic: Other pathways	GO:0048167	ENSRNOG00000029012	DEGs	-1.61305	0.689787	Down	0.118588	0.0242345	8.29365e-16	7.21042e-14	827.086	-0.539302	0.189026	-2.85306	0.00432998	0.0744224	0.00595789	-2.30164	2.29351e-06	0.00447253	295	10	52749846	protein_coding	Protein coding	Downregulated	Slc8a3,Ntf4,Mir760,Mir137,Cpg1,Shisa6,Prrt2	7
SD Del/+	Male	Shisa6	GO:0048168_regulation_of_neuronal_synaptic_plasticity	GOs_bp	Down	Synaptic: Other pathways	GO:0048168	ENSRNOG00000029012	DEGs	-1.61305	0.689787	Down	0.118588	0.0242345	8.29365e-16	7.21042e-14	827.086	-0.539302	0.189026	-2.85306	0.00432998	0.0744224	0.0148066	-2.13824	1.18458e-05	0.00929892	74	10	52749846	protein_coding	Protein coding	Downregulated	Cpg1,Shisa6	2
SD Del/+	Male	Shisa6	GO:0050803_regulation_of_synapse_structure_or_activity	GOs_bp	Down	Synaptic: Other pathways	GO:0050803	ENSRNOG00000029012	DEGs	-1.61305	0.689787	Down	0.118588	0.0242345	8.29365e-16	7.21042e-14	827.086	-0.539302	0.189026	-2.85306	0.00432998	0.0744224	0.0133192	-2.17468	7.26399e-06	0.00651683	268	10	52749846	protein_coding	Protein coding	Downregulated	Slc17a6,Cbln2,Sema3f,Slitrk6,Shisa6,Colq,Disc1,Nectin1,Taok2	9
SD Del/+	Male	Shisa6	GO:0050807_regulation_of_synapse_organization	GOs_bp	Down	Synaptic: Other pathways	GO:0050807	ENSRNOG00000029012	DEGs	-1.61305	0.689787	Down	0.118588	0.0242345	8.29365e-16	7.21042e-14	827.086	-0.539302	0.189026	-2.85306	0.00432998	0.0744224	0.00990962	-2.27684	2.84875e-06	0.00447253	258	10	52749846	protein_coding	Protein coding	Downregulated	Cbln2,Sema3f,Slitrk6,Shisa6,Colq,Disc1,Nectin1,Taok2	8
SD Del/+	Male	Shisa6	GO:0050808_synapse_organization	GOs_bp	Down	Synaptic: Other pathways	GO:0050808	ENSRNOG00000029012	DEGs	-1.61305	0.689787	Down	0.118588	0.0242345	8.29365e-16	7.21042e-14	827.086	-0.539302	0.189026	-2.85306	0.00432998	0.0744224	0.00231508	-2.76808	1.68986e-08	0.000106123	450	10	52749846	protein_coding	Protein coding	Downregulated	Cbln2,Sema3f,Lmx1a,Slitrk6,Cdh1,Chat,Gdnf,Shisa6,Colq,Disc1,Nectin1,Taok2,Sez6l2	13
SD Del/+	Male	Shisa6	GO:0098962_regulation_of_postsynaptic_neurotransmitter_receptor_activity	GOs_bp	Down	Synaptic: Other pathways	GO:0098962	ENSRNOG00000029012	DEGs	-1.61305	0.689787	Down	0.118588	0.0242345	8.29365e-16	7.21042e-14	827.086	-0.539302	0.189026	-2.85306	0.00432998	0.0744224	0.0535527	-1.63706	0.000832542	0.0874477	15	10	52749846	protein_coding	Protein coding	Downregulated	Chrna4,Shisa6	2
SD Del/+	Male	Shisa6	GO:0099072_regulation_of_postsynaptic_membrane_neurotransmitter_receptor_levels	GOs_bp	Down	Synaptic: Other pathways	GO:0099072	ENSRNOG00000029012	DEGs	-1.61305	0.689787	Down	0.118588	0.0242345	8.29365e-16	7.21042e-14	827.086	-0.539302	0.189026	-2.85306	0.00432998	0.0744224	0.0584161	-1.56644	0.000917662	0.0900455	94	10	52749846	protein_coding	Protein coding	Downregulated	Shisa6	1
SD Del/+	Male	Shisa6	GO:0099173_postsynapse_organization	GOs_bp	Down	Synaptic: Other pathways	GO:0099173	ENSRNOG00000029012	DEGs	-1.61305	0.689787	Down	0.118588	0.0242345	8.29365e-16	7.21042e-14	827.086	-0.539302	0.189026	-2.85306	0.00432998	0.0744224	0.00531587	-2.52485	2.55186e-07	0.000801284	200	10	52749846	protein_coding	Protein coding	Downregulated	Sema3f,Gdnf,Shisa6,Colq	4
SD Del/+	Male	Shisa6	GO:0099175_regulation_of_postsynapse_organization	GOs_bp	Down	Synaptic: Other pathways	GO:0099175	ENSRNOG00000029012	DEGs	-1.61305	0.689787	Down	0.118588	0.0242345	8.29365e-16	7.21042e-14	827.086	-0.539302	0.189026	-2.85306	0.00432998	0.0744224	0.0360393	-1.73859	0.000271772	0.0570696	123	10	52749846	protein_coding	Protein coding	Downregulated	Sema3f,Shisa6	2
SD Del/+	Male	Shisa6	GO:0014069_postsynaptic_density	GOs_cc	Down	Synaptic: Other pathways	GO:0014069	ENSRNOG00000029012	DEGs	-1.61305	0.689787	Down	0.118588	0.0242345	8.29365e-16	7.21042e-14	827.086	-0.539302	0.189026	-2.85306	0.00432998	0.0744224	0.0005676	-3.24743	4.92555e-11	1.88649e-08	402	10	52749846	protein_coding	Protein coding	Downregulated	Plcb4,Chrna3,Shisa6,Disc1,Samd14,Prrt2	6
SD Del/+	Male	Shisa6	GO:0032279_asymmetric_synapse	GOs_cc	Down	Synaptic: Other pathways	GO:0032279	ENSRNOG00000029012	DEGs	-1.61305	0.689787	Down	0.118588	0.0242345	8.29365e-16	7.21042e-14	827.086	-0.539302	0.189026	-2.85306	0.00432998	0.0744224	0.000655485	-3.20635	8.39443e-11	2.14338e-08	406	10	52749846	protein_coding	Protein coding	Downregulated	Plcb4,Chrna3,Shisa6,Disc1,Samd14,Prrt2	6
SD Del/+	Male	Shisa6	GO:0043197_dendritic_spine	GOs_cc	Down	Synaptic: Other pathways	GO:0043197	ENSRNOG00000029012	DEGs	-1.61305	0.689787	Down	0.118588	0.0242345	8.29365e-16	7.21042e-14	827.086	-0.539302	0.189026	-2.85306	0.00432998	0.0744224	0.0145585	-2.13556	1.05114e-05	0.000732926	208	10	52749846	protein_coding	Protein coding	Downregulated	Slc8a3,Shisa6,Prrt2	3
SD Del/+	Male	Shisa6	GO:0044309_neuron_spine	GOs_cc	Down	Synaptic: Other pathways	GO:0044309	ENSRNOG00000029012	DEGs	-1.61305	0.689787	Down	0.118588	0.0242345	8.29365e-16	7.21042e-14	827.086	-0.539302	0.189026	-2.85306	0.00432998	0.0744224	0.0147919	-2.13515	1.0525e-05	0.000732926	211	10	52749846	protein_coding	Protein coding	Downregulated	Slc8a3,Shisa6,Prrt2	3
SD Del/+	Male	Shisa6	GO:0045211_postsynaptic_membrane	GOs_cc	Down	Synaptic: Other pathways	GO:0045211	ENSRNOG00000029012	DEGs	-1.61305	0.689787	Down	0.118588	0.0242345	8.29365e-16	7.21042e-14	827.086	-0.539302	0.189026	-2.85306	0.00432998	0.0744224	0.00697922	-2.38659	9.74235e-07	0.000106609	342	10	52749846	protein_coding	Protein coding	Downregulated	Grm8,Chrna4,Glra1,Chrna3,Slc8a3,P2rx1,Shisa6,Disc1,Prrt2	9
SD Del/+	Male	Shisa6	GO:0097060_synaptic_membrane	GOs_cc	Down	Synaptic: Other pathways	GO:0097060	ENSRNOG00000029012	DEGs	-1.61305	0.689787	Down	0.118588	0.0242345	8.29365e-16	7.21042e-14	827.086	-0.539302	0.189026	-2.85306	0.00432998	0.0744224	0.00648413	-2.36444	1.19389e-06	0.000114315	473	10	52749846	protein_coding	Protein coding	Downregulated	Grm8,Chrna4,Glra1,Chrna3,Slc8a3,P2rx1,Shisa6,Disc1,Nectin1,Prrt2	10
SD Del/+	Male	Shisa6	GO:0098839_postsynaptic_density_membrane	GOs_cc	Down	Synaptic: Other pathways	GO:0098839	ENSRNOG00000029012	DEGs	-1.61305	0.689787	Down	0.118588	0.0242345	8.29365e-16	7.21042e-14	827.086	-0.539302	0.189026	-2.85306	0.00432998	0.0744224	0.00539284	-2.53391	2.74352e-07	4.20307e-05	97	10	52749846	protein_coding	Protein coding	Downregulated	Shisa6	1
SD Del/+	Male	Shisa6	GO:0098936_intrinsic_component_of_postsynaptic_membrane	GOs_cc	Down	Synaptic: Other pathways	GO:0098936	ENSRNOG00000029012	DEGs	-1.61305	0.689787	Down	0.118588	0.0242345	8.29365e-16	7.21042e-14	827.086	-0.539302	0.189026	-2.85306	0.00432998	0.0744224	0.0268793	-1.87216	9.59942e-05	0.00612763	178	10	52749846	protein_coding	Protein coding	Downregulated	Chrna4,Glra1,Chrna3,Slc8a3,P2rx1,Shisa6	6
SD Del/+	Male	Shisa6	GO:0098948_intrinsic_component_of_postsynaptic_specialization_membrane	GOs_cc	Down	Synaptic: Other pathways	GO:0098948	ENSRNOG00000029012	DEGs	-1.61305	0.689787	Down	0.118588	0.0242345	8.29365e-16	7.21042e-14	827.086	-0.539302	0.189026	-2.85306	0.00432998	0.0744224	0.0635458	-1.44558	0.00201233	0.0592863	110	10	52749846	protein_coding	Protein coding	Downregulated	Chrna4,Glra1,Chrna3,Shisa6	4
SD Del/+	Male	Shisa6	GO:0098984_neuron_to_neuron_synapse	GOs_cc	Down	Synaptic: Other pathways	GO:0098984	ENSRNOG00000029012	DEGs	-1.61305	0.689787	Down	0.118588	0.0242345	8.29365e-16	7.21042e-14	827.086	-0.539302	0.189026	-2.85306	0.00432998	0.0744224	0.000484447	-3.29736	2.51561e-11	1.88649e-08	430	10	52749846	protein_coding	Protein coding	Downregulated	Plcb4,Chrna3,Shisa6,Disc1,Samd14,Nectin1,Prrt2	7
SD Del/+	Male	Shisa6	GO:0099055_integral_component_of_postsynaptic_membrane	GOs_cc	Down	Synaptic: Other pathways	GO:0099055	ENSRNOG00000029012	DEGs	-1.61305	0.689787	Down	0.118588	0.0242345	8.29365e-16	7.21042e-14	827.086	-0.539302	0.189026	-2.85306	0.00432998	0.0744224	0.0319156	-1.79678	0.00017235	0.00880133	168	10	52749846	protein_coding	Protein coding	Downregulated	Chrna4,Glra1,Chrna3,Slc8a3,P2rx1,Shisa6	6
SD Del/+	Male	Shisa6	GO:0099061_integral_component_of_postsynaptic_density_membrane	GOs_cc	Down	Synaptic: Other pathways	GO:0099061	ENSRNOG00000029012	DEGs	-1.61305	0.689787	Down	0.118588	0.0242345	8.29365e-16	7.21042e-14	827.086	-0.539302	0.189026	-2.85306	0.00432998	0.0744224	0.0101503	-2.31257	2.49284e-06	0.000212168	73	10	52749846	protein_coding	Protein coding	Downregulated	Shisa6	1
SD Del/+	Male	Shisa6	GO:0099146_intrinsic_component_of_postsynaptic_density_membrane	GOs_cc	Down	Synaptic: Other pathways	GO:0099146	ENSRNOG00000029012	DEGs	-1.61305	0.689787	Down	0.118588	0.0242345	8.29365e-16	7.21042e-14	827.086	-0.539302	0.189026	-2.85306	0.00432998	0.0744224	0.00738703	-2.43085	7.99649e-07	0.000102088	79	10	52749846	protein_coding	Protein coding	Downregulated	Shisa6	1
SD Del/+	Male	Shisa6	GO:0099240_intrinsic_component_of_synaptic_membrane	GOs_cc	Down	Synaptic: Other pathways	GO:0099240	ENSRNOG00000029012	DEGs	-1.61305	0.689787	Down	0.118588	0.0242345	8.29365e-16	7.21042e-14	827.086	-0.539302	0.189026	-2.85306	0.00432998	0.0744224	0.0588222	-1.49007	0.00147296	0.0470119	243	10	52749846	protein_coding	Protein coding	Downregulated	Grm8,Chrna4,Glra1,Chrna3,Slc8a3,P2rx1,Shisa6,Nectin1,Prrt2	9
SD Del/+	Male	Shisa6	GO:0099572_postsynaptic_specialization	GOs_cc	Down	Synaptic: Other pathways	GO:0099572	ENSRNOG00000029012	DEGs	-1.61305	0.689787	Down	0.118588	0.0242345	8.29365e-16	7.21042e-14	827.086	-0.539302	0.189026	-2.85306	0.00432998	0.0744224	0.00198669	-2.84379	7.11979e-09	1.36344e-06	436	10	52749846	protein_coding	Protein coding	Downregulated	Chrna4,Plcb4,Glra1,Chrna3,Shisa6,Disc1,Samd14,Prrt2	8
SD Del/+	Male	Shisa6	GO:0099634_postsynaptic_specialization_membrane	GOs_cc	Down	Synaptic: Other pathways	GO:0099634	ENSRNOG00000029012	DEGs	-1.61305	0.689787	Down	0.118588	0.0242345	8.29365e-16	7.21042e-14	827.086	-0.539302	0.189026	-2.85306	0.00432998	0.0744224	0.0330159	-1.73472	0.000279495	0.0125937	135	10	52749846	protein_coding	Protein coding	Downregulated	Chrna4,Glra1,Chrna3,Shisa6	4
SD Del/+	Male	Shisa6	GO:0099699_integral_component_of_synaptic_membrane	GOs_cc	Down	Synaptic: Other pathways	GO:0099699	ENSRNOG00000029012	DEGs	-1.61305	0.689787	Down	0.118588	0.0242345	8.29365e-16	7.21042e-14	827.086	-0.539302	0.189026	-2.85306	0.00432998	0.0744224	0.0509613	-1.56939	0.00087178	0.0303538	226	10	52749846	protein_coding	Protein coding	Downregulated	Grm8,Chrna4,Glra1,Chrna3,Slc8a3,P2rx1,Shisa6,Nectin1,Prrt2	9
SD Del/+	Male	Shox2	GO:0003206_cardiac_chamber_morphogenesis	GOs_bp	Down	Cardiovascular & homeostasis	GO:0003206	ENSRNOG00000012478	DEGs	104.207	6.70331	Up	0.978291	0.992971	2.50213e-12	4.33395e-11	4.59174	3.4767	1.08809	3.19525	0.00139712		0.0314144	-1.57807	0.000863337	0.0874477	136	2	164118191	protein_coding	Protein coding	Downregulated	Shox2,Ovol2,Hand2,Gata4,Tbx1,Bmp4	6
SD Del/+	Male	Shox2	GO:0003206_cardiac_chamber_morphogenesis	GOs_bp	Down	Morphogenesis & development	GO:0003206	ENSRNOG00000012478	DEGs	104.207	6.70331	Up	0.978291	0.992971	2.50213e-12	4.33395e-11	4.59174	3.4767	1.08809	3.19525	0.00139712		0.0314144	-1.57807	0.000863337	0.0874477	136	2	164118191	protein_coding	Protein coding	Downregulated	Shox2,Ovol2,Hand2,Gata4,Tbx1,Bmp4	6
SD Del/+	Male	Shox2	GO:0007409_axonogenesis	GOs_bp	Down	Synaptic	GO:0007409	ENSRNOG00000012478	DEGs	104.207	6.70331	Up	0.978291	0.992971	2.50213e-12	4.33395e-11	4.59174	3.4767	1.08809	3.19525	0.00139712		0.0292058	-1.78428	0.000183581	0.0443419	438	2	164118191	protein_coding	Protein coding	Downregulated	Shox2,Sema3f,Lmx1a,Sema3a,Slitrk6,Ocm2,Vax1,Lhx3,Gdnf,Nkx6-1,Epha8,Disc1,Nectin1,Neurog2,Taok2	15
SD Del/+	Male	Shox2	GO:0007409_axonogenesis	GOs_bp	Down	Synaptic: Other pathways	GO:0007409	ENSRNOG00000012478	DEGs	104.207	6.70331	Up	0.978291	0.992971	2.50213e-12	4.33395e-11	4.59174	3.4767	1.08809	3.19525	0.00139712		0.0292058	-1.78428	0.000183581	0.0443419	438	2	164118191	protein_coding	Protein coding	Downregulated	Shox2,Sema3f,Lmx1a,Sema3a,Slitrk6,Ocm2,Vax1,Lhx3,Gdnf,Nkx6-1,Epha8,Disc1,Nectin1,Neurog2,Taok2	15
SD Del/+	Male	Slc17a6	GO:0050803_regulation_of_synapse_structure_or_activity	GOs_bp	Down	Synaptic	GO:0050803	ENSRNOG00000016147	DEGs	3.44946	1.78637	Up	0.922899	0.985012	6.35963e-14	2.26067e-12	585.494	0.8194	0.249124	3.28913	0.00100498	0.0354413	0.0133192	-2.17468	7.26399e-06	0.00651683	268	1	106998623	protein_coding	Protein coding	Downregulated	Slc17a6,Cbln2,Sema3f,Slitrk6,Shisa6,Colq,Disc1,Nectin1,Taok2	9
SD Del/+	Male	Slc17a6	GO:0050803_regulation_of_synapse_structure_or_activity	GOs_bp	Down	Synaptic: Other pathways	GO:0050803	ENSRNOG00000016147	DEGs	3.44946	1.78637	Up	0.922899	0.985012	6.35963e-14	2.26067e-12	585.494	0.8194	0.249124	3.28913	0.00100498	0.0354413	0.0133192	-2.17468	7.26399e-06	0.00651683	268	1	106998623	protein_coding	Protein coding	Downregulated	Slc17a6,Cbln2,Sema3f,Slitrk6,Shisa6,Colq,Disc1,Nectin1,Taok2	9
SD Del/+	Male	Slc27a2	GO:0016874_ligase_activity	GOs_mf	Up	Enzymes activity	GO:0016874	ENSRNOG00000010128	DEGs	6.9312	2.79311	Up	0.953337	0.990023	7.12327e-13	1.55878e-11	25.8739	1.44719	0.514106	2.81496	0.00487838	0.0796553	0.024916	1.88422	8.93275e-05	0.050872	141	3	119014620	protein_coding	Protein coding	Downregulated	Slc27a2,Ttll9,Slc27a6	3
SD Del/+	Male	Slc27a2	GO:0016874_ligase_activity	GOs_mf	Up	Metabolism	GO:0016874	ENSRNOG00000010128	DEGs	6.9312	2.79311	Up	0.953337	0.990023	7.12327e-13	1.55878e-11	25.8739	1.44719	0.514106	2.81496	0.00487838	0.0796553	0.024916	1.88422	8.93275e-05	0.050872	141	3	119014620	protein_coding	Protein coding	Downregulated	Slc27a2,Ttll9,Slc27a6	3
SD Del/+	Male	Slc27a6	GO:0016874_ligase_activity	GOs_mf	Up	Enzymes activity	GO:0016874	ENSRNOG00000058193	DEGs	3.24632	1.6988	Up	0.907668	0.981778	2.4291e-14	1.07643e-12	18.2942	0.752219	0.338157	2.22447	0.0261171	0.190498	0.024916	1.88422	8.93275e-05	0.050872	141	18	53609214	protein_coding	Protein coding	Downregulated	Slc27a2,Ttll9,Slc27a6	3
SD Del/+	Male	Slc27a6	GO:0016874_ligase_activity	GOs_mf	Up	Metabolism	GO:0016874	ENSRNOG00000058193	DEGs	3.24632	1.6988	Up	0.907668	0.981778	2.4291e-14	1.07643e-12	18.2942	0.752219	0.338157	2.22447	0.0261171	0.190498	0.024916	1.88422	8.93275e-05	0.050872	141	18	53609214	protein_coding	Protein coding	Downregulated	Slc27a2,Ttll9,Slc27a6	3
SD Del/+	Male	Slc30a8	GO:0072503_cellular_divalent_inorganic_cation_homeostasis	GOs_bp	Down	Cardiovascular & homeostasis	GO:0072503	ENSRNOG00000004747	DEGs	-1.33849	0.420606	Down	0.0344019	0.00804331	4.91785e-17	8.44072e-15	2.8168	-2.04225	0.89459	-2.28289	0.0224366		0.0217043	-1.9497	4.94043e-05	0.0193912	491	7	91832988	protein_coding	Protein coding	Downregulated	Calca,Slc8a3,Adra1b,Vdr,P2ry10,Il1b,Atp2c2,Cd52,Glp1r,Uts2r,Nmu,Gck,Ptger4,Npff,P2rx1,Slc30a8,Cxcr1,Slc39a12,Avp,Disc1,Bmp4,Bdkrb2,Coro1a	23
SD Del/+	Male	Slc39a12	GO:0072503_cellular_divalent_inorganic_cation_homeostasis	GOs_bp	Down	Cardiovascular & homeostasis	GO:0072503	ENSRNOG00000025639	DEGs	-1.56492	0.646092	Down	0.115697	0.0233987	5.51844e-10	4.29796e-09	606.942	-0.568461	0.282839	-2.00984	0.0444481	0.252378	0.0217043	-1.9497	4.94043e-05	0.0193912	491	17	81455955	protein_coding	Protein coding	Downregulated	Calca,Slc8a3,Adra1b,Vdr,P2ry10,Il1b,Atp2c2,Cd52,Glp1r,Uts2r,Nmu,Gck,Ptger4,Npff,P2rx1,Slc30a8,Cxcr1,Slc39a12,Avp,Disc1,Bmp4,Bdkrb2,Coro1a	23
SD Del/+	Male	Slc8a3	GO:0006874_cellular_calcium_ion_homeostasis	GOs_bp	Down	Cardiovascular & homeostasis	GO:0006874	ENSRNOG00000029871	DEGs	2.83015	1.50088	Up	0.884941	0.975857	1.32367e-14	6.79536e-13	649.646	0.595435	0.159137	3.74165	0.000182818	0.0143316	0.0316332	-1.77675	0.000193807	0.0450782	466	6	104891376	protein_coding	Protein coding	Downregulated	Calca,Slc8a3,Adra1b,Vdr,P2ry10,Il1b,Atp2c2,Cd52,Glp1r,Uts2r,Nmu,Gck,Ptger4,Npff,P2rx1,Cxcr1,Avp,Disc1,Bmp4,Bdkrb2,Coro1a	21
SD Del/+	Male	Slc8a3	GO:0072503_cellular_divalent_inorganic_cation_homeostasis	GOs_bp	Down	Cardiovascular & homeostasis	GO:0072503	ENSRNOG00000029871	DEGs	2.83015	1.50088	Up	0.884941	0.975857	1.32367e-14	6.79536e-13	649.646	0.595435	0.159137	3.74165	0.000182818	0.0143316	0.0217043	-1.9497	4.94043e-05	0.0193912	491	6	104891376	protein_coding	Protein coding	Downregulated	Calca,Slc8a3,Adra1b,Vdr,P2ry10,Il1b,Atp2c2,Cd52,Glp1r,Uts2r,Nmu,Gck,Ptger4,Npff,P2rx1,Slc30a8,Cxcr1,Slc39a12,Avp,Disc1,Bmp4,Bdkrb2,Coro1a	23
SD Del/+	Male	Slc8a3	GO:0070588_calcium_ion_transmembrane_transport	GOs_bp	Down	Channels and location signals	GO:0070588	ENSRNOG00000029871	DEGs	2.83015	1.50088	Up	0.884941	0.975857	1.32367e-14	6.79536e-13	649.646	0.595435	0.159137	3.74165	0.000182818	0.0143316	0.030867	-1.81159	0.000149916	0.0393294	303	6	104891376	protein_coding	Protein coding	Downregulated	Kcne2,Slc8a3,Atp2c2,Glp1r,Calhm1,Cacng6,Bmp4,Coro1a	8
SD Del/+	Male	Slc8a3	GO:0051480_regulation_of_cytosolic_calcium_ion_concentration	GOs_bp	Down	Compounds binding	GO:0051480	ENSRNOG00000029871	DEGs	2.83015	1.50088	Up	0.884941	0.975857	1.32367e-14	6.79536e-13	649.646	0.595435	0.159137	3.74165	0.000182818	0.0143316	0.0429908	-1.61826	0.00061657	0.0761987	378	6	104891376	protein_coding	Protein coding	Downregulated	Calca,Slc8a3,Adra1b,P2ry10,Il1b,Cd52,Glp1r,Uts2r,Nmu,Gck,Ptger4,Npff,P2rx1,Cxcr1,Avp,Bmp4,Bdkrb2,Coro1a	18
SD Del/+	Male	Slc8a3	rno04020_Calcium_signaling_pathway	KEGG	Down	Signaling pathways	rno04020	ENSRNOG00000029871	DEGs	2.83015	1.50088	Up	0.884941	0.975857	1.32367e-14	6.79536e-13	649.646	0.595435	0.159137	3.74165	0.000182818	0.0143316	0.0196056	-2.03045	2.61635e-05	0.00586063	189	6	104891376	protein_coding	Protein coding	Downregulated	Plcb4,Slc8a3,Adra1b,P2rx1,Cysltr2,Bdkrb2	6
SD Del/+	Male	Slc8a3	GO:0048167_regulation_of_synaptic_plasticity	GOs_bp	Down	Synaptic	GO:0048167	ENSRNOG00000029871	DEGs	2.83015	1.50088	Up	0.884941	0.975857	1.32367e-14	6.79536e-13	649.646	0.595435	0.159137	3.74165	0.000182818	0.0143316	0.00595789	-2.30164	2.29351e-06	0.00447253	295	6	104891376	protein_coding	Protein coding	Downregulated	Slc8a3,Ntf4,Mir760,Mir137,Cpg1,Shisa6,Prrt2	7
SD Del/+	Male	Slc8a3	GO:0050806_positive_regulation_of_synaptic_transmission	GOs_bp	Down	Synaptic	GO:0050806	ENSRNOG00000029871	DEGs	2.83015	1.50088	Up	0.884941	0.975857	1.32367e-14	6.79536e-13	649.646	0.595435	0.159137	3.74165	0.000182818	0.0143316	0.0321499	-1.61787	0.000629539	0.0761987	277	6	104891376	protein_coding	Protein coding	Downregulated	Rgs4,Slc8a3,Mir760,Nmu,Mir137,Ptger4,Kctd13,Prrt2	8
SD Del/+	Male	Slc8a3	GO:0060291_long-term_synaptic_potentiation	GOs_bp	Down	Synaptic	GO:0060291	ENSRNOG00000029871	DEGs	2.83015	1.50088	Up	0.884941	0.975857	1.32367e-14	6.79536e-13	649.646	0.595435	0.159137	3.74165	0.000182818	0.0143316	0.0405202	-1.60664	0.000688727	0.0786401	173	6	104891376	protein_coding	Protein coding	Downregulated	Slc8a3,Mir760,Mir137	3
SD Del/+	Male	Slc8a3	GO:0043197_dendritic_spine	GOs_cc	Down	Synaptic	GO:0043197	ENSRNOG00000029871	DEGs	2.83015	1.50088	Up	0.884941	0.975857	1.32367e-14	6.79536e-13	649.646	0.595435	0.159137	3.74165	0.000182818	0.0143316	0.0145585	-2.13556	1.05114e-05	0.000732926	208	6	104891376	protein_coding	Protein coding	Downregulated	Slc8a3,Shisa6,Prrt2	3
SD Del/+	Male	Slc8a3	GO:0044309_neuron_spine	GOs_cc	Down	Synaptic	GO:0044309	ENSRNOG00000029871	DEGs	2.83015	1.50088	Up	0.884941	0.975857	1.32367e-14	6.79536e-13	649.646	0.595435	0.159137	3.74165	0.000182818	0.0143316	0.0147919	-2.13515	1.0525e-05	0.000732926	211	6	104891376	protein_coding	Protein coding	Downregulated	Slc8a3,Shisa6,Prrt2	3
SD Del/+	Male	Slc8a3	GO:0045211_postsynaptic_membrane	GOs_cc	Down	Synaptic	GO:0045211	ENSRNOG00000029871	DEGs	2.83015	1.50088	Up	0.884941	0.975857	1.32367e-14	6.79536e-13	649.646	0.595435	0.159137	3.74165	0.000182818	0.0143316	0.00697922	-2.38659	9.74235e-07	0.000106609	342	6	104891376	protein_coding	Protein coding	Downregulated	Grm8,Chrna4,Glra1,Chrna3,Slc8a3,P2rx1,Shisa6,Disc1,Prrt2	9
SD Del/+	Male	Slc8a3	GO:0097060_synaptic_membrane	GOs_cc	Down	Synaptic	GO:0097060	ENSRNOG00000029871	DEGs	2.83015	1.50088	Up	0.884941	0.975857	1.32367e-14	6.79536e-13	649.646	0.595435	0.159137	3.74165	0.000182818	0.0143316	0.00648413	-2.36444	1.19389e-06	0.000114315	473	6	104891376	protein_coding	Protein coding	Downregulated	Grm8,Chrna4,Glra1,Chrna3,Slc8a3,P2rx1,Shisa6,Disc1,Nectin1,Prrt2	10
SD Del/+	Male	Slc8a3	GO:0098936_intrinsic_component_of_postsynaptic_membrane	GOs_cc	Down	Synaptic	GO:0098936	ENSRNOG00000029871	DEGs	2.83015	1.50088	Up	0.884941	0.975857	1.32367e-14	6.79536e-13	649.646	0.595435	0.159137	3.74165	0.000182818	0.0143316	0.0268793	-1.87216	9.59942e-05	0.00612763	178	6	104891376	protein_coding	Protein coding	Downregulated	Chrna4,Glra1,Chrna3,Slc8a3,P2rx1,Shisa6	6
SD Del/+	Male	Slc8a3	GO:0099055_integral_component_of_postsynaptic_membrane	GOs_cc	Down	Synaptic	GO:0099055	ENSRNOG00000029871	DEGs	2.83015	1.50088	Up	0.884941	0.975857	1.32367e-14	6.79536e-13	649.646	0.595435	0.159137	3.74165	0.000182818	0.0143316	0.0319156	-1.79678	0.00017235	0.00880133	168	6	104891376	protein_coding	Protein coding	Downregulated	Chrna4,Glra1,Chrna3,Slc8a3,P2rx1,Shisa6	6
SD Del/+	Male	Slc8a3	GO:0099240_intrinsic_component_of_synaptic_membrane	GOs_cc	Down	Synaptic	GO:0099240	ENSRNOG00000029871	DEGs	2.83015	1.50088	Up	0.884941	0.975857	1.32367e-14	6.79536e-13	649.646	0.595435	0.159137	3.74165	0.000182818	0.0143316	0.0588222	-1.49007	0.00147296	0.0470119	243	6	104891376	protein_coding	Protein coding	Downregulated	Grm8,Chrna4,Glra1,Chrna3,Slc8a3,P2rx1,Shisa6,Nectin1,Prrt2	9
SD Del/+	Male	Slc8a3	GO:0099699_integral_component_of_synaptic_membrane	GOs_cc	Down	Synaptic	GO:0099699	ENSRNOG00000029871	DEGs	2.83015	1.50088	Up	0.884941	0.975857	1.32367e-14	6.79536e-13	649.646	0.595435	0.159137	3.74165	0.000182818	0.0143316	0.0509613	-1.56939	0.00087178	0.0303538	226	6	104891376	protein_coding	Protein coding	Downregulated	Grm8,Chrna4,Glra1,Chrna3,Slc8a3,P2rx1,Shisa6,Nectin1,Prrt2	9
SD Del/+	Male	Slc8a3	GO:0048167_regulation_of_synaptic_plasticity	GOs_bp	Down	Synaptic: Other pathways	GO:0048167	ENSRNOG00000029871	DEGs	2.83015	1.50088	Up	0.884941	0.975857	1.32367e-14	6.79536e-13	649.646	0.595435	0.159137	3.74165	0.000182818	0.0143316	0.00595789	-2.30164	2.29351e-06	0.00447253	295	6	104891376	protein_coding	Protein coding	Downregulated	Slc8a3,Ntf4,Mir760,Mir137,Cpg1,Shisa6,Prrt2	7
SD Del/+	Male	Slc8a3	GO:0050806_positive_regulation_of_synaptic_transmission	GOs_bp	Down	Synaptic: Other pathways	GO:0050806	ENSRNOG00000029871	DEGs	2.83015	1.50088	Up	0.884941	0.975857	1.32367e-14	6.79536e-13	649.646	0.595435	0.159137	3.74165	0.000182818	0.0143316	0.0321499	-1.61787	0.000629539	0.0761987	277	6	104891376	protein_coding	Protein coding	Downregulated	Rgs4,Slc8a3,Mir760,Nmu,Mir137,Ptger4,Kctd13,Prrt2	8
SD Del/+	Male	Slc8a3	GO:0060291_long-term_synaptic_potentiation	GOs_bp	Down	Synaptic: Other pathways	GO:0060291	ENSRNOG00000029871	DEGs	2.83015	1.50088	Up	0.884941	0.975857	1.32367e-14	6.79536e-13	649.646	0.595435	0.159137	3.74165	0.000182818	0.0143316	0.0405202	-1.60664	0.000688727	0.0786401	173	6	104891376	protein_coding	Protein coding	Downregulated	Slc8a3,Mir760,Mir137	3
SD Del/+	Male	Slc8a3	GO:0043197_dendritic_spine	GOs_cc	Down	Synaptic: Other pathways	GO:0043197	ENSRNOG00000029871	DEGs	2.83015	1.50088	Up	0.884941	0.975857	1.32367e-14	6.79536e-13	649.646	0.595435	0.159137	3.74165	0.000182818	0.0143316	0.0145585	-2.13556	1.05114e-05	0.000732926	208	6	104891376	protein_coding	Protein coding	Downregulated	Slc8a3,Shisa6,Prrt2	3
SD Del/+	Male	Slc8a3	GO:0044309_neuron_spine	GOs_cc	Down	Synaptic: Other pathways	GO:0044309	ENSRNOG00000029871	DEGs	2.83015	1.50088	Up	0.884941	0.975857	1.32367e-14	6.79536e-13	649.646	0.595435	0.159137	3.74165	0.000182818	0.0143316	0.0147919	-2.13515	1.0525e-05	0.000732926	211	6	104891376	protein_coding	Protein coding	Downregulated	Slc8a3,Shisa6,Prrt2	3
SD Del/+	Male	Slc8a3	GO:0045211_postsynaptic_membrane	GOs_cc	Down	Synaptic: Other pathways	GO:0045211	ENSRNOG00000029871	DEGs	2.83015	1.50088	Up	0.884941	0.975857	1.32367e-14	6.79536e-13	649.646	0.595435	0.159137	3.74165	0.000182818	0.0143316	0.00697922	-2.38659	9.74235e-07	0.000106609	342	6	104891376	protein_coding	Protein coding	Downregulated	Grm8,Chrna4,Glra1,Chrna3,Slc8a3,P2rx1,Shisa6,Disc1,Prrt2	9
SD Del/+	Male	Slc8a3	GO:0097060_synaptic_membrane	GOs_cc	Down	Synaptic: Other pathways	GO:0097060	ENSRNOG00000029871	DEGs	2.83015	1.50088	Up	0.884941	0.975857	1.32367e-14	6.79536e-13	649.646	0.595435	0.159137	3.74165	0.000182818	0.0143316	0.00648413	-2.36444	1.19389e-06	0.000114315	473	6	104891376	protein_coding	Protein coding	Downregulated	Grm8,Chrna4,Glra1,Chrna3,Slc8a3,P2rx1,Shisa6,Disc1,Nectin1,Prrt2	10
SD Del/+	Male	Slc8a3	GO:0098936_intrinsic_component_of_postsynaptic_membrane	GOs_cc	Down	Synaptic: Other pathways	GO:0098936	ENSRNOG00000029871	DEGs	2.83015	1.50088	Up	0.884941	0.975857	1.32367e-14	6.79536e-13	649.646	0.595435	0.159137	3.74165	0.000182818	0.0143316	0.0268793	-1.87216	9.59942e-05	0.00612763	178	6	104891376	protein_coding	Protein coding	Downregulated	Chrna4,Glra1,Chrna3,Slc8a3,P2rx1,Shisa6	6
SD Del/+	Male	Slc8a3	GO:0099055_integral_component_of_postsynaptic_membrane	GOs_cc	Down	Synaptic: Other pathways	GO:0099055	ENSRNOG00000029871	DEGs	2.83015	1.50088	Up	0.884941	0.975857	1.32367e-14	6.79536e-13	649.646	0.595435	0.159137	3.74165	0.000182818	0.0143316	0.0319156	-1.79678	0.00017235	0.00880133	168	6	104891376	protein_coding	Protein coding	Downregulated	Chrna4,Glra1,Chrna3,Slc8a3,P2rx1,Shisa6	6
SD Del/+	Male	Slc8a3	GO:0099240_intrinsic_component_of_synaptic_membrane	GOs_cc	Down	Synaptic: Other pathways	GO:0099240	ENSRNOG00000029871	DEGs	2.83015	1.50088	Up	0.884941	0.975857	1.32367e-14	6.79536e-13	649.646	0.595435	0.159137	3.74165	0.000182818	0.0143316	0.0588222	-1.49007	0.00147296	0.0470119	243	6	104891376	protein_coding	Protein coding	Downregulated	Grm8,Chrna4,Glra1,Chrna3,Slc8a3,P2rx1,Shisa6,Nectin1,Prrt2	9
SD Del/+	Male	Slc8a3	GO:0099699_integral_component_of_synaptic_membrane	GOs_cc	Down	Synaptic: Other pathways	GO:0099699	ENSRNOG00000029871	DEGs	2.83015	1.50088	Up	0.884941	0.975857	1.32367e-14	6.79536e-13	649.646	0.595435	0.159137	3.74165	0.000182818	0.0143316	0.0509613	-1.56939	0.00087178	0.0303538	226	6	104891376	protein_coding	Protein coding	Downregulated	Grm8,Chrna4,Glra1,Chrna3,Slc8a3,P2rx1,Shisa6,Nectin1,Prrt2	9
SD Del/+	Male	Slitrk6	GO:0050807_regulation_of_synapse_organization	GOs_bp	Down	Morphogenesis & development	GO:0050807	ENSRNOG00000022337	DEGs	2.94199	1.55679	Up	0.885767	0.976098	1.56485e-12	2.93318e-11	85.5835	0.587899	0.214693	2.73832	0.00617536	0.0903143	0.00990962	-2.27684	2.84875e-06	0.00447253	258	15	95507640	protein_coding	Protein coding	Downregulated	Cbln2,Sema3f,Slitrk6,Shisa6,Colq,Disc1,Nectin1,Taok2	8
SD Del/+	Male	Slitrk6	GO:0050808_synapse_organization	GOs_bp	Down	Morphogenesis & development	GO:0050808	ENSRNOG00000022337	DEGs	2.94199	1.55679	Up	0.885767	0.976098	1.56485e-12	2.93318e-11	85.5835	0.587899	0.214693	2.73832	0.00617536	0.0903143	0.00231508	-2.76808	1.68986e-08	0.000106123	450	15	95507640	protein_coding	Protein coding	Downregulated	Cbln2,Sema3f,Lmx1a,Slitrk6,Cdh1,Chat,Gdnf,Shisa6,Colq,Disc1,Nectin1,Taok2,Sez6l2	13
SD Del/+	Male	Slitrk6	GO:0007409_axonogenesis	GOs_bp	Down	Synaptic	GO:0007409	ENSRNOG00000022337	DEGs	2.94199	1.55679	Up	0.885767	0.976098	1.56485e-12	2.93318e-11	85.5835	0.587899	0.214693	2.73832	0.00617536	0.0903143	0.0292058	-1.78428	0.000183581	0.0443419	438	15	95507640	protein_coding	Protein coding	Downregulated	Shox2,Sema3f,Lmx1a,Sema3a,Slitrk6,Ocm2,Vax1,Lhx3,Gdnf,Nkx6-1,Epha8,Disc1,Nectin1,Neurog2,Taok2	15
SD Del/+	Male	Slitrk6	GO:0007416_synapse_assembly	GOs_bp	Down	Synaptic	GO:0007416	ENSRNOG00000022337	DEGs	2.94199	1.55679	Up	0.885767	0.976098	1.56485e-12	2.93318e-11	85.5835	0.587899	0.214693	2.73832	0.00617536	0.0903143	0.0282327	-1.80719	0.00016004	0.0402021	171	15	95507640	protein_coding	Protein coding	Downregulated	Cbln2,Slitrk6,Cdh1,Colq,Nectin1	5
SD Del/+	Male	Slitrk6	GO:0050803_regulation_of_synapse_structure_or_activity	GOs_bp	Down	Synaptic	GO:0050803	ENSRNOG00000022337	DEGs	2.94199	1.55679	Up	0.885767	0.976098	1.56485e-12	2.93318e-11	85.5835	0.587899	0.214693	2.73832	0.00617536	0.0903143	0.0133192	-2.17468	7.26399e-06	0.00651683	268	15	95507640	protein_coding	Protein coding	Downregulated	Slc17a6,Cbln2,Sema3f,Slitrk6,Shisa6,Colq,Disc1,Nectin1,Taok2	9
SD Del/+	Male	Slitrk6	GO:0050807_regulation_of_synapse_organization	GOs_bp	Down	Synaptic	GO:0050807	ENSRNOG00000022337	DEGs	2.94199	1.55679	Up	0.885767	0.976098	1.56485e-12	2.93318e-11	85.5835	0.587899	0.214693	2.73832	0.00617536	0.0903143	0.00990962	-2.27684	2.84875e-06	0.00447253	258	15	95507640	protein_coding	Protein coding	Downregulated	Cbln2,Sema3f,Slitrk6,Shisa6,Colq,Disc1,Nectin1,Taok2	8
SD Del/+	Male	Slitrk6	GO:0050808_synapse_organization	GOs_bp	Down	Synaptic	GO:0050808	ENSRNOG00000022337	DEGs	2.94199	1.55679	Up	0.885767	0.976098	1.56485e-12	2.93318e-11	85.5835	0.587899	0.214693	2.73832	0.00617536	0.0903143	0.00231508	-2.76808	1.68986e-08	0.000106123	450	15	95507640	protein_coding	Protein coding	Downregulated	Cbln2,Sema3f,Lmx1a,Slitrk6,Cdh1,Chat,Gdnf,Shisa6,Colq,Disc1,Nectin1,Taok2,Sez6l2	13
SD Del/+	Male	Slitrk6	GO:0051963_regulation_of_synapse_assembly	GOs_bp	Down	Synaptic	GO:0051963	ENSRNOG00000022337	DEGs	2.94199	1.55679	Up	0.885767	0.976098	1.56485e-12	2.93318e-11	85.5835	0.587899	0.214693	2.73832	0.00617536	0.0903143	0.038601	-1.6899	0.000390481	0.0598102	110	15	95507640	protein_coding	Protein coding	Downregulated	Cbln2,Slitrk6,Colq,Nectin1	4
SD Del/+	Male	Slitrk6	GO:0007409_axonogenesis	GOs_bp	Down	Synaptic: Other pathways	GO:0007409	ENSRNOG00000022337	DEGs	2.94199	1.55679	Up	0.885767	0.976098	1.56485e-12	2.93318e-11	85.5835	0.587899	0.214693	2.73832	0.00617536	0.0903143	0.0292058	-1.78428	0.000183581	0.0443419	438	15	95507640	protein_coding	Protein coding	Downregulated	Shox2,Sema3f,Lmx1a,Sema3a,Slitrk6,Ocm2,Vax1,Lhx3,Gdnf,Nkx6-1,Epha8,Disc1,Nectin1,Neurog2,Taok2	15
SD Del/+	Male	Slitrk6	GO:0007416_synapse_assembly	GOs_bp	Down	Synaptic: Other pathways	GO:0007416	ENSRNOG00000022337	DEGs	2.94199	1.55679	Up	0.885767	0.976098	1.56485e-12	2.93318e-11	85.5835	0.587899	0.214693	2.73832	0.00617536	0.0903143	0.0282327	-1.80719	0.00016004	0.0402021	171	15	95507640	protein_coding	Protein coding	Downregulated	Cbln2,Slitrk6,Cdh1,Colq,Nectin1	5
SD Del/+	Male	Slitrk6	GO:0050803_regulation_of_synapse_structure_or_activity	GOs_bp	Down	Synaptic: Other pathways	GO:0050803	ENSRNOG00000022337	DEGs	2.94199	1.55679	Up	0.885767	0.976098	1.56485e-12	2.93318e-11	85.5835	0.587899	0.214693	2.73832	0.00617536	0.0903143	0.0133192	-2.17468	7.26399e-06	0.00651683	268	15	95507640	protein_coding	Protein coding	Downregulated	Slc17a6,Cbln2,Sema3f,Slitrk6,Shisa6,Colq,Disc1,Nectin1,Taok2	9
SD Del/+	Male	Slitrk6	GO:0050807_regulation_of_synapse_organization	GOs_bp	Down	Synaptic: Other pathways	GO:0050807	ENSRNOG00000022337	DEGs	2.94199	1.55679	Up	0.885767	0.976098	1.56485e-12	2.93318e-11	85.5835	0.587899	0.214693	2.73832	0.00617536	0.0903143	0.00990962	-2.27684	2.84875e-06	0.00447253	258	15	95507640	protein_coding	Protein coding	Downregulated	Cbln2,Sema3f,Slitrk6,Shisa6,Colq,Disc1,Nectin1,Taok2	8
SD Del/+	Male	Slitrk6	GO:0050808_synapse_organization	GOs_bp	Down	Synaptic: Other pathways	GO:0050808	ENSRNOG00000022337	DEGs	2.94199	1.55679	Up	0.885767	0.976098	1.56485e-12	2.93318e-11	85.5835	0.587899	0.214693	2.73832	0.00617536	0.0903143	0.00231508	-2.76808	1.68986e-08	0.000106123	450	15	95507640	protein_coding	Protein coding	Downregulated	Cbln2,Sema3f,Lmx1a,Slitrk6,Cdh1,Chat,Gdnf,Shisa6,Colq,Disc1,Nectin1,Taok2,Sez6l2	13
SD Del/+	Male	Slitrk6	GO:0051963_regulation_of_synapse_assembly	GOs_bp	Down	Synaptic: Other pathways	GO:0051963	ENSRNOG00000022337	DEGs	2.94199	1.55679	Up	0.885767	0.976098	1.56485e-12	2.93318e-11	85.5835	0.587899	0.214693	2.73832	0.00617536	0.0903143	0.038601	-1.6899	0.000390481	0.0598102	110	15	95507640	protein_coding	Protein coding	Downregulated	Cbln2,Slitrk6,Colq,Nectin1	4
SD Del/+	Male	Sostdc1	GO:0045165_cell_fate_commitment	GOs_bp	Down	Morphogenesis & development	GO:0045165	ENSRNOG00000005770	DEGs	128.94	7.01056	Up	0.978296	0.992971	1.52822e-14	7.59124e-13	55.2672	4.43662	1.47033	3.01743	0.00254926	0.0573987	0.0190026	-1.89788	7.76984e-05	0.0256814	258	6	55812747	protein_coding	Protein coding	Downregulated	Sostdc1,Ntf4,Esrp1,Tbx21,Gata4,Lhx3,Tbx6,Il7,Dmrta2,Nkx6-1,Tgfb1i1,Tbx1,Hes5,Neurog2,Bmp4,Spn	16
SD Del/+	Male	Spag6l	GO:0030031_cell_projection_assembly	GOs_bp	Up	Cell Structure & organelles	GO:0030031	ENSRNOG00000025787	DEGs	3.02297	1.59597	Up	0.895928	0.978896	1.7094e-12	3.1578e-11	106.861	0.633844	0.232677	2.72413	0.00644704	0.091499	0.00953067	1.9412	5.46726e-05	0.0490492	474	11	88424414	protein_coding	Protein coding	Downregulated	Prkcd,Tacstd2,Klf5,Spag6l,Hnf4a,Disc1	6
SD Del/+	Male	Spag6l	GO:0044782_cilium_organization	GOs_bp	Up	Cell Structure & organelles	GO:0044782	ENSRNOG00000025787	DEGs	0.67443	1.59597	Up	0.895928	0.978896	1.7094e-12	3.1578e-11	106.861	0.633844	0.232677	2.72413	0.00644704	0.091499	0.000798775	2.84321	8.14123e-09	5.11269e-05	305	11	88424414	protein_coding	Protein coding	Downregulated	Spag6l,Disc1	2
SD Del/+	Male	Spag6l	GO:0060271_cilium_assembly	GOs_bp	Up	Cell Structure & organelles	GO:0060271	ENSRNOG00000025787	DEGs	0.67443	1.59597	Up	0.895928	0.978896	1.7094e-12	3.1578e-11	106.861	0.633844	0.232677	2.72413	0.00644704	0.091499	0.0012565	2.73163	2.88485e-08	9.05844e-05	280	11	88424414	protein_coding	Protein coding	Downregulated	Spag6l,Disc1	2
SD Del/+	Male	Spag6l	GO:0120031_plasma_membrane_bounded_cell_projection_assembly	GOs_bp	Up	Cell Structure & organelles	GO:0120031	ENSRNOG00000025787	DEGs	3.02297	1.59597	Up	0.895928	0.978896	1.7094e-12	3.1578e-11	106.861	0.633844	0.232677	2.72413	0.00644704	0.091499	0.00921037	1.95301	4.97572e-05	0.0490492	462	11	88424414	protein_coding	Protein coding	Downregulated	Prkcd,Tacstd2,Klf5,Spag6l,Hnf4a,Disc1	6
SD Del/+	Male	Spag6l	GO:0031514_motile_cilium	GOs_cc	Up	Cell Structure & organelles	GO:0031514	ENSRNOG00000025787	DEGs	0.67443	1.59597	Up	0.895928	0.978896	1.7094e-12	3.1578e-11	106.861	0.633844	0.232677	2.72413	0.00644704	0.091499	0.00208708	2.58124	1.71108e-07	6.55342e-05	170	11	88424414	protein_coding	Protein coding	Downregulated	Mlf1,Adcy10,Spag6l,Akap14,Cd52,Tctex1d4,Aldoa	7
SD Del/+	Male	Spag6l	GO:0032838_plasma_membrane_bounded_cell_projection_cytoplasm	GOs_cc	Up	Cell Structure & organelles	GO:0032838	ENSRNOG00000025787	DEGs	3.02297	1.59597	Up	0.895928	0.978896	1.7094e-12	3.1578e-11	106.861	0.633844	0.232677	2.72413	0.00644704	0.091499	0.01646	1.49806	0.00148672	0.037961	199	11	88424414	protein_coding	Protein coding	Downregulated	Gli1,Spag6l,Akap14,Tctex1d4	4
SD Del/+	Male	Spag6l	GO:0044441_ciliary_part	GOs_cc	Up	Cell Structure & organelles	GO:0044441	ENSRNOG00000025787	DEGs	0.67443	1.59597	Up	0.895928	0.978896	1.7094e-12	3.1578e-11	106.861	0.633844	0.232677	2.72413	0.00644704	0.091499	0.00405088	2.33997	1.57579e-06	0.000241411	424	11	88424414	protein_coding	Protein coding	Downregulated	Gli1,Mlf1,Spag6l,Akap14,RGD1561795,Cd52,Tctex1d4,Rho,AC123144.1,Rgs9bp,Disc1,Aldoa	12
SD Del/+	Male	Spag6l	GO:0097014_ciliary_plasm	GOs_cc	Up	Cell Structure & organelles	GO:0097014	ENSRNOG00000025787	DEGs	0.67443	1.59597	Up	0.895928	0.978896	1.7094e-12	3.1578e-11	106.861	0.633844	0.232677	2.72413	0.00644704	0.091499	0.00205284	2.41563	1.09531e-06	0.000215914	114	11	88424414	protein_coding	Protein coding	Downregulated	Gli1,Spag6l,Akap14,Tctex1d4	4
SD Del/+	Male	Spag6l	GO:0097729_9+2_motile_cilium	GOs_cc	Up	Cell Structure & organelles	GO:0097729	ENSRNOG00000025787	DEGs	0.67443	1.59597	Up	0.895928	0.978896	1.7094e-12	3.1578e-11	106.861	0.633844	0.232677	2.72413	0.00644704	0.091499	0.0180773	1.89253	9.11342e-05	0.00634625	112	11	88424414	protein_coding	Protein coding	Downregulated	Spag6l,Akap14,Cd52,Tctex1d4,Aldoa	5
SD Del/+	Male	Spag6l	GO:0001578_microtubule_bundle_formation	GOs_bp	Up	Fibers and cytoskeleton	GO:0001578	ENSRNOG00000025787	DEGs	3.02297	1.59597	Up	0.895928	0.978896	1.7094e-12	3.1578e-11	106.861	0.633844	0.232677	2.72413	0.00644704	0.091499	0.00391897	2.04415	3.54839e-05	0.0445677	92	11	88424414	protein_coding	Protein coding	Downregulated	Spag6l	1
SD Del/+	Male	Spag6l	GO:0044782_cilium_organization	GOs_bp	Up	Morphogenesis & development	GO:0044782	ENSRNOG00000025787	DEGs	0.67443	1.59597	Up	0.895928	0.978896	1.7094e-12	3.1578e-11	106.861	0.633844	0.232677	2.72413	0.00644704	0.091499	0.000798775	2.84321	8.14123e-09	5.11269e-05	305	11	88424414	protein_coding	Protein coding	Downregulated	Spag6l,Disc1	2
SD Del/+	Male	Spag6l	GO:0036126_sperm_flagellum	GOs_cc	Up	Sexual development & embryogenesis	GO:0036126	ENSRNOG00000025787	DEGs	3.02297	1.59597	Up	0.895928	0.978896	1.7094e-12	3.1578e-11	106.861	0.633844	0.232677	2.72413	0.00644704	0.091499	0.028034	1.75147	0.000261295	0.0133364	106	11	88424414	protein_coding	Protein coding	Downregulated	Spag6l,Akap14,Cd52,Tctex1d4,Aldoa	5
SD Del/+	Male	Spag6l	GO:0035082_axoneme_assembly	GOs_bp	Up	Synaptic	GO:0035082	ENSRNOG00000025787	DEGs	3.02297	1.59597	Up	0.895928	0.978896	1.7094e-12	3.1578e-11	106.861	0.633844	0.232677	2.72413	0.00644704	0.091499	0.000982641	2.41059	2.70829e-06	0.00425201	61	11	88424414	protein_coding	Protein coding	Downregulated	Spag6l	1
SD Del/+	Male	Spag6l	GO:0005930_axoneme	GOs_cc	Up	Synaptic	GO:0005930	ENSRNOG00000025787	DEGs	3.02297	1.59597	Up	0.895928	0.978896	1.7094e-12	3.1578e-11	106.861	0.633844	0.232677	2.72413	0.00644704	0.091499	0.00209033	2.41289	1.12749e-06	0.000215914	113	11	88424414	protein_coding	Protein coding	Downregulated	Gli1,Spag6l,Akap14,Tctex1d4	4
SD Del/+	Male	Spag6l	GO:0044447_axoneme_part	GOs_cc	Up	Synaptic	GO:0044447	ENSRNOG00000025787	DEGs	3.02297	1.59597	Up	0.895928	0.978896	1.7094e-12	3.1578e-11	106.861	0.633844	0.232677	2.72413	0.00644704	0.091499	0.0189804	1.63539	0.00102622	0.0280743	31	11	88424414	protein_coding	Protein coding	Downregulated	Spag6l	1
SD Del/+	Male	Spag6l	GO:0035082_axoneme_assembly	GOs_bp	Up	Synaptic: Other pathways	GO:0035082	ENSRNOG00000025787	DEGs	3.02297	1.59597	Up	0.895928	0.978896	1.7094e-12	3.1578e-11	106.861	0.633844	0.232677	2.72413	0.00644704	0.091499	0.000982641	2.41059	2.70829e-06	0.00425201	61	11	88424414	protein_coding	Protein coding	Downregulated	Spag6l	1
SD Del/+	Male	Spag6l	GO:0005930_axoneme	GOs_cc	Up	Synaptic: Other pathways	GO:0005930	ENSRNOG00000025787	DEGs	3.02297	1.59597	Up	0.895928	0.978896	1.7094e-12	3.1578e-11	106.861	0.633844	0.232677	2.72413	0.00644704	0.091499	0.00209033	2.41289	1.12749e-06	0.000215914	113	11	88424414	protein_coding	Protein coding	Downregulated	Gli1,Spag6l,Akap14,Tctex1d4	4
SD Del/+	Male	Spag6l	GO:0044447_axoneme_part	GOs_cc	Up	Synaptic: Other pathways	GO:0044447	ENSRNOG00000025787	DEGs	3.02297	1.59597	Up	0.895928	0.978896	1.7094e-12	3.1578e-11	106.861	0.633844	0.232677	2.72413	0.00644704	0.091499	0.0189804	1.63539	0.00102622	0.0280743	31	11	88424414	protein_coding	Protein coding	Downregulated	Spag6l	1
SD Del/+	Male	Spert	GO:0005814_centriole	GOs_cc	Up	Cell Structure & organelles	GO:0005814	ENSRNOG00000047413	DEGs	-1.43951	0.525581	Down	0.0675663	0.012673	2.87811e-13	7.41251e-12	2.95773	-1.24213	0.752452	-1.65078	0.0987844		0.0223974	1.89632	8.30166e-05	0.00634625	118	15	57642577	protein_coding	Protein coding	Downregulated	Ftcd,Spert	2
SD Del/+	Male	Spert	GO:0044450_microtubule_organizing_center_part	GOs_cc	Up	Fibers and cytoskeleton	GO:0044450	ENSRNOG00000047413	DEGs	-0.928015	0.525581	Down	0.0675663	0.012673	2.87811e-13	7.41251e-12	2.95773	-1.24213	0.752452	-1.65078	0.0987844		0.0137651	2.139	1.04395e-05	0.00114238	164	15	57642577	protein_coding	Protein coding	Downregulated	Ftcd,Spert	2
SD Del/+	Male	Spn	GO:0045165_cell_fate_commitment	GOs_bp	Down	Morphogenesis & development	GO:0045165	ENSRNOG00000036711	DEGs	-1.33805	0.420134	Down	0.0299687	0.00755393	1.44106e-24	6.62857e-21	92.1215	-1.26114	0.173225	-7.28034	3.32985e-13	2.16773e-10	0.0190026	-1.89788	7.76984e-05	0.0256814	258	1	198572999	protein_coding	Protein coding	Downregulated	Sostdc1,Ntf4,Esrp1,Tbx21,Gata4,Lhx3,Tbx6,Il7,Dmrta2,Nkx6-1,Tgfb1i1,Tbx1,Hes5,Neurog2,Bmp4,Spn	16
SD Del/+	Male	Tacstd2	GO:0030031_cell_projection_assembly	GOs_bp	Up	Cell Structure & organelles	GO:0030031	ENSRNOG00000007740	DEGs	13.2478	3.72768	Up	0.974591	0.992589	2.19521e-14	9.919e-13	3.66271	2.45249	0.914554	2.68162	0.0073266		0.00953067	1.9412	5.46726e-05	0.0490492	474	4	98341188	protein_coding	Protein coding	Downregulated	Prkcd,Tacstd2,Klf5,Spag6l,Hnf4a,Disc1	6
SD Del/+	Male	Tacstd2	GO:0120031_plasma_membrane_bounded_cell_projection_assembly	GOs_bp	Up	Cell Structure & organelles	GO:0120031	ENSRNOG00000007740	DEGs	13.2478	3.72768	Up	0.974591	0.992589	2.19521e-14	9.919e-13	3.66271	2.45249	0.914554	2.68162	0.0073266		0.00921037	1.95301	4.97572e-05	0.0490492	462	4	98341188	protein_coding	Protein coding	Downregulated	Prkcd,Tacstd2,Klf5,Spag6l,Hnf4a,Disc1	6
SD Del/+	Male	Taok2	GO:0016358_dendrite_development	GOs_bp	Down	Morphogenesis & development	GO:0016358	ENSRNOG00000019964	DEGs	-1.42282	0.508752	Down	0.0507558	0.0100978	3.8421e-19	1.73264e-16	6090.25	-1.00257	0.0383857	-26.1183	2.25929e-150	3.38284e-146	0.0353857	-1.71048	0.000322426	0.0576333	288	1	198301938	protein_coding	Protein coding	Downregulated	Sema3a,Chrna3,Chat,Disc1,Foxo6,Taok2	6
SD Del/+	Male	Taok2	GO:0050807_regulation_of_synapse_organization	GOs_bp	Down	Morphogenesis & development	GO:0050807	ENSRNOG00000019964	DEGs	-1.42282	0.508752	Down	0.0507558	0.0100978	3.8421e-19	1.73264e-16	6090.25	-1.00257	0.0383857	-26.1183	2.25929e-150	3.38284e-146	0.00990962	-2.27684	2.84875e-06	0.00447253	258	1	198301938	protein_coding	Protein coding	Downregulated	Cbln2,Sema3f,Slitrk6,Shisa6,Colq,Disc1,Nectin1,Taok2	8
SD Del/+	Male	Taok2	GO:0050808_synapse_organization	GOs_bp	Down	Morphogenesis & development	GO:0050808	ENSRNOG00000019964	DEGs	-1.42282	0.508752	Down	0.0507558	0.0100978	3.8421e-19	1.73264e-16	6090.25	-1.00257	0.0383857	-26.1183	2.25929e-150	3.38284e-146	0.00231508	-2.76808	1.68986e-08	0.000106123	450	1	198301938	protein_coding	Protein coding	Downregulated	Cbln2,Sema3f,Lmx1a,Slitrk6,Cdh1,Chat,Gdnf,Shisa6,Colq,Disc1,Nectin1,Taok2,Sez6l2	13
SD Del/+	Male	Taok2	GO:0007409_axonogenesis	GOs_bp	Down	Synaptic	GO:0007409	ENSRNOG00000019964	DEGs	-1.42282	0.508752	Down	0.0507558	0.0100978	3.8421e-19	1.73264e-16	6090.25	-1.00257	0.0383857	-26.1183	2.25929e-150	3.38284e-146	0.0292058	-1.78428	0.000183581	0.0443419	438	1	198301938	protein_coding	Protein coding	Downregulated	Shox2,Sema3f,Lmx1a,Sema3a,Slitrk6,Ocm2,Vax1,Lhx3,Gdnf,Nkx6-1,Epha8,Disc1,Nectin1,Neurog2,Taok2	15
SD Del/+	Male	Taok2	GO:0016358_dendrite_development	GOs_bp	Down	Synaptic	GO:0016358	ENSRNOG00000019964	DEGs	-1.42282	0.508752	Down	0.0507558	0.0100978	3.8421e-19	1.73264e-16	6090.25	-1.00257	0.0383857	-26.1183	2.25929e-150	3.38284e-146	0.0353857	-1.71048	0.000322426	0.0576333	288	1	198301938	protein_coding	Protein coding	Downregulated	Sema3a,Chrna3,Chat,Disc1,Foxo6,Taok2	6
SD Del/+	Male	Taok2	GO:0050803_regulation_of_synapse_structure_or_activity	GOs_bp	Down	Synaptic	GO:0050803	ENSRNOG00000019964	DEGs	-1.42282	0.508752	Down	0.0507558	0.0100978	3.8421e-19	1.73264e-16	6090.25	-1.00257	0.0383857	-26.1183	2.25929e-150	3.38284e-146	0.0133192	-2.17468	7.26399e-06	0.00651683	268	1	198301938	protein_coding	Protein coding	Downregulated	Slc17a6,Cbln2,Sema3f,Slitrk6,Shisa6,Colq,Disc1,Nectin1,Taok2	9
SD Del/+	Male	Taok2	GO:0050807_regulation_of_synapse_organization	GOs_bp	Down	Synaptic	GO:0050807	ENSRNOG00000019964	DEGs	-1.42282	0.508752	Down	0.0507558	0.0100978	3.8421e-19	1.73264e-16	6090.25	-1.00257	0.0383857	-26.1183	2.25929e-150	3.38284e-146	0.00990962	-2.27684	2.84875e-06	0.00447253	258	1	198301938	protein_coding	Protein coding	Downregulated	Cbln2,Sema3f,Slitrk6,Shisa6,Colq,Disc1,Nectin1,Taok2	8
SD Del/+	Male	Taok2	GO:0050808_synapse_organization	GOs_bp	Down	Synaptic	GO:0050808	ENSRNOG00000019964	DEGs	-1.42282	0.508752	Down	0.0507558	0.0100978	3.8421e-19	1.73264e-16	6090.25	-1.00257	0.0383857	-26.1183	2.25929e-150	3.38284e-146	0.00231508	-2.76808	1.68986e-08	0.000106123	450	1	198301938	protein_coding	Protein coding	Downregulated	Cbln2,Sema3f,Lmx1a,Slitrk6,Cdh1,Chat,Gdnf,Shisa6,Colq,Disc1,Nectin1,Taok2,Sez6l2	13
SD Del/+	Male	Taok2	GO:0007409_axonogenesis	GOs_bp	Down	Synaptic: Other pathways	GO:0007409	ENSRNOG00000019964	DEGs	-1.42282	0.508752	Down	0.0507558	0.0100978	3.8421e-19	1.73264e-16	6090.25	-1.00257	0.0383857	-26.1183	2.25929e-150	3.38284e-146	0.0292058	-1.78428	0.000183581	0.0443419	438	1	198301938	protein_coding	Protein coding	Downregulated	Shox2,Sema3f,Lmx1a,Sema3a,Slitrk6,Ocm2,Vax1,Lhx3,Gdnf,Nkx6-1,Epha8,Disc1,Nectin1,Neurog2,Taok2	15
SD Del/+	Male	Taok2	GO:0016358_dendrite_development	GOs_bp	Down	Synaptic: Other pathways	GO:0016358	ENSRNOG00000019964	DEGs	-1.42282	0.508752	Down	0.0507558	0.0100978	3.8421e-19	1.73264e-16	6090.25	-1.00257	0.0383857	-26.1183	2.25929e-150	3.38284e-146	0.0353857	-1.71048	0.000322426	0.0576333	288	1	198301938	protein_coding	Protein coding	Downregulated	Sema3a,Chrna3,Chat,Disc1,Foxo6,Taok2	6
SD Del/+	Male	Taok2	GO:0050803_regulation_of_synapse_structure_or_activity	GOs_bp	Down	Synaptic: Other pathways	GO:0050803	ENSRNOG00000019964	DEGs	-1.42282	0.508752	Down	0.0507558	0.0100978	3.8421e-19	1.73264e-16	6090.25	-1.00257	0.0383857	-26.1183	2.25929e-150	3.38284e-146	0.0133192	-2.17468	7.26399e-06	0.00651683	268	1	198301938	protein_coding	Protein coding	Downregulated	Slc17a6,Cbln2,Sema3f,Slitrk6,Shisa6,Colq,Disc1,Nectin1,Taok2	9
SD Del/+	Male	Taok2	GO:0050807_regulation_of_synapse_organization	GOs_bp	Down	Synaptic: Other pathways	GO:0050807	ENSRNOG00000019964	DEGs	-1.42282	0.508752	Down	0.0507558	0.0100978	3.8421e-19	1.73264e-16	6090.25	-1.00257	0.0383857	-26.1183	2.25929e-150	3.38284e-146	0.00990962	-2.27684	2.84875e-06	0.00447253	258	1	198301938	protein_coding	Protein coding	Downregulated	Cbln2,Sema3f,Slitrk6,Shisa6,Colq,Disc1,Nectin1,Taok2	8
SD Del/+	Male	Taok2	GO:0050808_synapse_organization	GOs_bp	Down	Synaptic: Other pathways	GO:0050808	ENSRNOG00000019964	DEGs	-1.42282	0.508752	Down	0.0507558	0.0100978	3.8421e-19	1.73264e-16	6090.25	-1.00257	0.0383857	-26.1183	2.25929e-150	3.38284e-146	0.00231508	-2.76808	1.68986e-08	0.000106123	450	1	198301938	protein_coding	Protein coding	Downregulated	Cbln2,Sema3f,Lmx1a,Slitrk6,Cdh1,Chat,Gdnf,Shisa6,Colq,Disc1,Nectin1,Taok2,Sez6l2	13
SD Del/+	Male	Tas2r139	GO:0007606_sensory_perception_of_chemical_stimulus	GOs_bp	Down	Behaviour	GO:0007606	ENSRNOG00000028135	DEGs	-1.44042	0.526493	Down	0.117779	0.0239979	9.1762e-06	2.76669e-05	0.49482	-3.13787	2.30156	-1.36336	0.172768		0.048498	-1.60648	0.000676572	0.0786401	230	4	71512695	protein_coding	Protein coding	Downregulated	Olr59,Olr1386,Pigr,Nxnl2,Olr1096,Tas2r139,Pnmt,Olr202,Calhm1,Olr286,Olfr12	11
SD Del/+	Male	Tas2r139	GO:0007606_sensory_perception_of_chemical_stimulus	GOs_bp	Down	Stimulus detection	GO:0007606	ENSRNOG00000028135	DEGs	-1.44042	0.526493	Down	0.117779	0.0239979	9.1762e-06	2.76669e-05	0.49482	-3.13787	2.30156	-1.36336	0.172768		0.048498	-1.60648	0.000676572	0.0786401	230	4	71512695	protein_coding	Protein coding	Downregulated	Olr59,Olr1386,Pigr,Nxnl2,Olr1096,Tas2r139,Pnmt,Olr202,Calhm1,Olr286,Olfr12	11
SD Del/+	Male	Tas2r139	GO:0007606_sensory_perception_of_chemical_stimulus	GOs_bp	Down	Synaptic	GO:0007606	ENSRNOG00000028135	DEGs	-1.44042	0.526493	Down	0.117779	0.0239979	9.1762e-06	2.76669e-05	0.49482	-3.13787	2.30156	-1.36336	0.172768		0.048498	-1.60648	0.000676572	0.0786401	230	4	71512695	protein_coding	Protein coding	Downregulated	Olr59,Olr1386,Pigr,Nxnl2,Olr1096,Tas2r139,Pnmt,Olr202,Calhm1,Olr286,Olfr12	11
SD Del/+	Male	Tbx1	GO:0003206_cardiac_chamber_morphogenesis	GOs_bp	Down	Cardiovascular & homeostasis	GO:0003206	ENSRNOG00000001892	DEGs	-1.55849	0.640147	Down	0.108628	0.0214569	1.26225e-11	1.69669e-10	21.3174	-0.694349	0.302133	-2.29816	0.0215529	0.172481	0.0314144	-1.57807	0.000863337	0.0874477	136	11	86552022	protein_coding	Protein coding	Downregulated	Shox2,Ovol2,Hand2,Gata4,Tbx1,Bmp4	6
SD Del/+	Male	Tbx1	GO:0003279_cardiac_septum_development	GOs_bp	Down	Cardiovascular & homeostasis	GO:0003279	ENSRNOG00000001892	DEGs	-1.55849	0.640147	Down	0.108628	0.0214569	1.26225e-11	1.69669e-10	21.3174	-0.694349	0.302133	-2.29816	0.0215529	0.172481	0.0152408	-1.95129	5.4393e-05	0.0194281	122	11	86552022	protein_coding	Protein coding	Downregulated	Xirp2,Gata4,Tbx1,Bmp4	4
SD Del/+	Male	Tbx1	GO:0060411_cardiac_septum_morphogenesis	GOs_bp	Down	Cardiovascular & homeostasis	GO:0060411	ENSRNOG00000001892	DEGs	-1.55849	0.640147	Down	0.108628	0.0214569	1.26225e-11	1.69669e-10	21.3174	-0.694349	0.302133	-2.29816	0.0215529	0.172481	0.00788128	-2.24362	4.91683e-06	0.00514629	80	11	86552022	protein_coding	Protein coding	Downregulated	Gata4,Tbx1,Bmp4	3
SD Del/+	Male	Tbx1	GO:0003148_outflow_tract_septum_morphogenesis	GOs_bp	Down	Morphogenesis & development	GO:0003148	ENSRNOG00000001892	DEGs	-1.55849	0.640147	Down	0.108628	0.0214569	1.26225e-11	1.69669e-10	21.3174	-0.694349	0.302133	-2.29816	0.0215529	0.172481	0.0326717	-1.75547	0.000327128	0.0576333	26	11	86552022	protein_coding	Protein coding	Downregulated	Tbx1,Bmp4	2
SD Del/+	Male	Tbx1	GO:0003151_outflow_tract_morphogenesis	GOs_bp	Down	Morphogenesis & development	GO:0003151	ENSRNOG00000001892	DEGs	-1.55849	0.640147	Down	0.108628	0.0214569	1.26225e-11	1.69669e-10	21.3174	-0.694349	0.302133	-2.29816	0.0215529	0.172481	0.0149777	-1.8353	0.000150303	0.0393294	78	11	86552022	protein_coding	Protein coding	Downregulated	Hand2,Tbx1,Twist1,Bmp4	4
SD Del/+	Male	Tbx1	GO:0003206_cardiac_chamber_morphogenesis	GOs_bp	Down	Morphogenesis & development	GO:0003206	ENSRNOG00000001892	DEGs	-1.55849	0.640147	Down	0.108628	0.0214569	1.26225e-11	1.69669e-10	21.3174	-0.694349	0.302133	-2.29816	0.0215529	0.172481	0.0314144	-1.57807	0.000863337	0.0874477	136	11	86552022	protein_coding	Protein coding	Downregulated	Shox2,Ovol2,Hand2,Gata4,Tbx1,Bmp4	6
SD Del/+	Male	Tbx1	GO:0003279_cardiac_septum_development	GOs_bp	Down	Morphogenesis & development	GO:0003279	ENSRNOG00000001892	DEGs	-1.55849	0.640147	Down	0.108628	0.0214569	1.26225e-11	1.69669e-10	21.3174	-0.694349	0.302133	-2.29816	0.0215529	0.172481	0.0152408	-1.95129	5.4393e-05	0.0194281	122	11	86552022	protein_coding	Protein coding	Downregulated	Xirp2,Gata4,Tbx1,Bmp4	4
SD Del/+	Male	Tbx1	GO:0007498_mesoderm_development	GOs_bp	Down	Morphogenesis & development	GO:0007498	ENSRNOG00000001892	DEGs	-1.55849	0.640147	Down	0.108628	0.0214569	1.26225e-11	1.69669e-10	21.3174	-0.694349	0.302133	-2.29816	0.0215529	0.172481	0.0326929	-1.67843	0.000432517	0.0631676	109	11	86552022	protein_coding	Protein coding	Downregulated	Tbx6,Tbx1,Bmp4	3
SD Del/+	Male	Tbx1	GO:0009952_anterior/posterior_pattern_specification	GOs_bp	Down	Morphogenesis & development	GO:0009952	ENSRNOG00000001892	DEGs	-1.55849	0.640147	Down	0.108628	0.0214569	1.26225e-11	1.69669e-10	21.3174	-0.694349	0.302133	-2.29816	0.0215529	0.172481	0.00807586	-2.23242	4.52104e-06	0.00514629	194	11	86552022	protein_coding	Protein coding	Downregulated	AABR07030443.2,Gata4,Tbx6,Meox1,Tbx1,Hes5,Bmp4	7
SD Del/+	Male	Tbx1	GO:0031214_biomineral_tissue_development	GOs_bp	Down	Morphogenesis & development	GO:0031214	ENSRNOG00000001892	DEGs	-1.55849	0.640147	Down	0.108628	0.0214569	1.26225e-11	1.69669e-10	21.3174	-0.694349	0.302133	-2.29816	0.0215529	0.172481	0.018841	-1.94349	5.56857e-05	0.0194281	152	11	86552022	protein_coding	Protein coding	Downregulated	Kl,Otop1,Comp,Tbx1,Rflnb,Nectin1,Twist1,Bmp4	8
SD Del/+	Male	Tbx1	GO:0034505_tooth_mineralization	GOs_bp	Down	Morphogenesis & development	GO:0034505	ENSRNOG00000001892	DEGs	-1.55849	0.640147	Down	0.108628	0.0214569	1.26225e-11	1.69669e-10	21.3174	-0.694349	0.302133	-2.29816	0.0215529	0.172481	0.0421748	-1.74616	0.000330382	0.0576333	24	11	86552022	protein_coding	Protein coding	Downregulated	Tbx1,Nectin1	2
SD Del/+	Male	Tbx1	GO:0045165_cell_fate_commitment	GOs_bp	Down	Morphogenesis & development	GO:0045165	ENSRNOG00000001892	DEGs	-1.55849	0.640147	Down	0.108628	0.0214569	1.26225e-11	1.69669e-10	21.3174	-0.694349	0.302133	-2.29816	0.0215529	0.172481	0.0190026	-1.89788	7.76984e-05	0.0256814	258	11	86552022	protein_coding	Protein coding	Downregulated	Sostdc1,Ntf4,Esrp1,Tbx21,Gata4,Lhx3,Tbx6,Il7,Dmrta2,Nkx6-1,Tgfb1i1,Tbx1,Hes5,Neurog2,Bmp4,Spn	16
SD Del/+	Male	Tbx1	GO:0060411_cardiac_septum_morphogenesis	GOs_bp	Down	Morphogenesis & development	GO:0060411	ENSRNOG00000001892	DEGs	-1.55849	0.640147	Down	0.108628	0.0214569	1.26225e-11	1.69669e-10	21.3174	-0.694349	0.302133	-2.29816	0.0215529	0.172481	0.00788128	-2.24362	4.91683e-06	0.00514629	80	11	86552022	protein_coding	Protein coding	Downregulated	Gata4,Tbx1,Bmp4	3
SD Del/+	Male	Tbx1	GO:0060485_mesenchyme_development	GOs_bp	Down	Morphogenesis & development	GO:0060485	ENSRNOG00000001892	DEGs	-1.55849	0.640147	Down	0.108628	0.0214569	1.26225e-11	1.69669e-10	21.3174	-0.694349	0.302133	-2.29816	0.0215529	0.172481	0.032518	-1.64863	0.000505593	0.0679145	265	11	86552022	protein_coding	Protein coding	Downregulated	Sema3f,Ovol2,Sema3a,Il1b,Gata5,Hand2,Gata4,Gdnf,Tgfb1i1,Meox1,Tbx1,Rflnb,Twist1,Bmp4,Mapk3	15
SD Del/+	Male	Tbx1	GO:0070166_enamel_mineralization	GOs_bp	Down	Morphogenesis & development	GO:0070166	ENSRNOG00000001892	DEGs	-1.55849	0.640147	Down	0.108628	0.0214569	1.26225e-11	1.69669e-10	21.3174	-0.694349	0.302133	-2.29816	0.0215529	0.172481	0.0333291	-1.89432	0.000130506	0.0372536	18	11	86552022	protein_coding	Protein coding	Downregulated	Tbx1,Nectin1	2
SD Del/+	Male	Tbx1	GO:0097186_amelogenesis	GOs_bp	Down	Morphogenesis & development	GO:0097186	ENSRNOG00000001892	DEGs	-1.55849	0.640147	Down	0.108628	0.0214569	1.26225e-11	1.69669e-10	21.3174	-0.694349	0.302133	-2.29816	0.0215529	0.172481	0.0182695	-2.15561	1.51196e-05	0.00949512	24	11	86552022	protein_coding	Protein coding	Downregulated	Tbx1,Nectin1	2
SD Del/+	Male	Tbx21	GO:0045165_cell_fate_commitment	GOs_bp	Down	Morphogenesis & development	GO:0045165	ENSRNOG00000009427	DEGs	4.25801	2.09018	Up	0.941729	0.988317	8.82299e-16	7.57164e-14	0.946413	2.61932	1.27751	2.05033	0.0403318		0.0190026	-1.89788	7.76984e-05	0.0256814	258	10	85032799	protein_coding	Protein coding	Downregulated	Sostdc1,Ntf4,Esrp1,Tbx21,Gata4,Lhx3,Tbx6,Il7,Dmrta2,Nkx6-1,Tgfb1i1,Tbx1,Hes5,Neurog2,Bmp4,Spn	16
SD Del/+	Male	Tbx6	GO:0007498_mesoderm_development	GOs_bp	Down	Morphogenesis & development	GO:0007498	ENSRNOG00000019771	DEGs	-1.48994	0.575258	Down	0.0791484	0.0147619	1.28781e-14	6.67078e-13	7.15988	-1.03374	0.50178	-2.06014	0.0393847		0.0326929	-1.67843	0.000432517	0.0631676	109	1	198214797	protein_coding	Protein coding	Downregulated	Tbx6,Tbx1,Bmp4	3
SD Del/+	Male	Tbx6	GO:0009952_anterior/posterior_pattern_specification	GOs_bp	Down	Morphogenesis & development	GO:0009952	ENSRNOG00000019771	DEGs	-1.48994	0.575258	Down	0.0791484	0.0147619	1.28781e-14	6.67078e-13	7.15988	-1.03374	0.50178	-2.06014	0.0393847		0.00807586	-2.23242	4.52104e-06	0.00514629	194	1	198214797	protein_coding	Protein coding	Downregulated	AABR07030443.2,Gata4,Tbx6,Meox1,Tbx1,Hes5,Bmp4	7
SD Del/+	Male	Tbx6	GO:0021700_developmental_maturation	GOs_bp	Down	Morphogenesis & development	GO:0021700	ENSRNOG00000019771	DEGs	-1.48994	0.575258	Down	0.0791484	0.0147619	1.28781e-14	6.67078e-13	7.15988	-1.03374	0.50178	-2.06014	0.0393847		0.0182322	-2.03701	2.41802e-05	0.0138047	296	1	198214797	protein_coding	Protein coding	Downregulated	Cdkn1a,Il21,Tbx6,Epha8,Klf2,Hes5,Disc1,Rflnb,Kcnip2,Neurog2,Sez6l2	11
SD Del/+	Male	Tbx6	GO:0045165_cell_fate_commitment	GOs_bp	Down	Morphogenesis & development	GO:0045165	ENSRNOG00000019771	DEGs	-1.48994	0.575258	Down	0.0791484	0.0147619	1.28781e-14	6.67078e-13	7.15988	-1.03374	0.50178	-2.06014	0.0393847		0.0190026	-1.89788	7.76984e-05	0.0256814	258	1	198214797	protein_coding	Protein coding	Downregulated	Sostdc1,Ntf4,Esrp1,Tbx21,Gata4,Lhx3,Tbx6,Il7,Dmrta2,Nkx6-1,Tgfb1i1,Tbx1,Hes5,Neurog2,Bmp4,Spn	16
SD Del/+	Male	Tctex1d4	GO:0031514_motile_cilium	GOs_cc	Up	Cell Structure & organelles	GO:0031514	ENSRNOG00000018463	DEGs	0.934017	1.91059	Up	0.935881	0.987366	1.74723e-14	8.3927e-13	3.35812	1.09843	0.790636	1.3893	0.164741		0.00208708	2.58124	1.71108e-07	6.55342e-05	170	5	135997052	protein_coding	Protein coding	Downregulated	Mlf1,Adcy10,Spag6l,Akap14,Cd52,Tctex1d4,Aldoa	7
SD Del/+	Male	Tctex1d4	GO:0032838_plasma_membrane_bounded_cell_projection_cytoplasm	GOs_cc	Up	Cell Structure & organelles	GO:0032838	ENSRNOG00000018463	DEGs	3.75962	1.91059	Up	0.935881	0.987366	1.74723e-14	8.3927e-13	3.35812	1.09843	0.790636	1.3893	0.164741		0.01646	1.49806	0.00148672	0.037961	199	5	135997052	protein_coding	Protein coding	Downregulated	Gli1,Spag6l,Akap14,Tctex1d4	4
SD Del/+	Male	Tctex1d4	GO:0044441_ciliary_part	GOs_cc	Up	Cell Structure & organelles	GO:0044441	ENSRNOG00000018463	DEGs	0.934017	1.91059	Up	0.935881	0.987366	1.74723e-14	8.3927e-13	3.35812	1.09843	0.790636	1.3893	0.164741		0.00405088	2.33997	1.57579e-06	0.000241411	424	5	135997052	protein_coding	Protein coding	Downregulated	Gli1,Mlf1,Spag6l,Akap14,RGD1561795,Cd52,Tctex1d4,Rho,AC123144.1,Rgs9bp,Disc1,Aldoa	12
SD Del/+	Male	Tctex1d4	GO:0097014_ciliary_plasm	GOs_cc	Up	Cell Structure & organelles	GO:0097014	ENSRNOG00000018463	DEGs	0.934017	1.91059	Up	0.935881	0.987366	1.74723e-14	8.3927e-13	3.35812	1.09843	0.790636	1.3893	0.164741		0.00205284	2.41563	1.09531e-06	0.000215914	114	5	135997052	protein_coding	Protein coding	Downregulated	Gli1,Spag6l,Akap14,Tctex1d4	4
SD Del/+	Male	Tctex1d4	GO:0097729_9+2_motile_cilium	GOs_cc	Up	Cell Structure & organelles	GO:0097729	ENSRNOG00000018463	DEGs	0.934017	1.91059	Up	0.935881	0.987366	1.74723e-14	8.3927e-13	3.35812	1.09843	0.790636	1.3893	0.164741		0.0180773	1.89253	9.11342e-05	0.00634625	112	5	135997052	protein_coding	Protein coding	Downregulated	Spag6l,Akap14,Cd52,Tctex1d4,Aldoa	5
SD Del/+	Male	Tctex1d4	GO:0036126_sperm_flagellum	GOs_cc	Up	Sexual development & embryogenesis	GO:0036126	ENSRNOG00000018463	DEGs	3.75962	1.91059	Up	0.935881	0.987366	1.74723e-14	8.3927e-13	3.35812	1.09843	0.790636	1.3893	0.164741		0.028034	1.75147	0.000261295	0.0133364	106	5	135997052	protein_coding	Protein coding	Downregulated	Spag6l,Akap14,Cd52,Tctex1d4,Aldoa	5
SD Del/+	Male	Tctex1d4	GO:0005930_axoneme	GOs_cc	Up	Synaptic	GO:0005930	ENSRNOG00000018463	DEGs	3.75962	1.91059	Up	0.935881	0.987366	1.74723e-14	8.3927e-13	3.35812	1.09843	0.790636	1.3893	0.164741		0.00209033	2.41289	1.12749e-06	0.000215914	113	5	135997052	protein_coding	Protein coding	Downregulated	Gli1,Spag6l,Akap14,Tctex1d4	4
SD Del/+	Male	Tctex1d4	GO:0005930_axoneme	GOs_cc	Up	Synaptic: Other pathways	GO:0005930	ENSRNOG00000018463	DEGs	3.75962	1.91059	Up	0.935881	0.987366	1.74723e-14	8.3927e-13	3.35812	1.09843	0.790636	1.3893	0.164741		0.00209033	2.41289	1.12749e-06	0.000215914	113	5	135997052	protein_coding	Protein coding	Downregulated	Gli1,Spag6l,Akap14,Tctex1d4	4
SD Del/+	Male	Tgfb1i1	GO:0048495_Roundabout_binding	GOs_mf	Down	Compounds binding	GO:0048495	ENSRNOG00000019965	DEGs	-1.60384	0.681532	Down	0.118081	0.0240861	7.37918e-19	2.8765e-16	302.946	-0.563262	0.105434	-5.34231	9.17687e-08	4.1638e-05	0.0289281	-2.00326	9.97522e-05	0.0568089	10	1	199664173	protein_coding	Protein coding	Downregulated	Tgfb1i1	1
SD Del/+	Male	Tgfb1i1	GO:0045165_cell_fate_commitment	GOs_bp	Down	Morphogenesis & development	GO:0045165	ENSRNOG00000019965	DEGs	-1.60384	0.681532	Down	0.118081	0.0240861	7.37918e-19	2.8765e-16	302.946	-0.563262	0.105434	-5.34231	9.17687e-08	4.1638e-05	0.0190026	-1.89788	7.76984e-05	0.0256814	258	1	199664173	protein_coding	Protein coding	Downregulated	Sostdc1,Ntf4,Esrp1,Tbx21,Gata4,Lhx3,Tbx6,Il7,Dmrta2,Nkx6-1,Tgfb1i1,Tbx1,Hes5,Neurog2,Bmp4,Spn	16
SD Del/+	Male	Tgfb1i1	GO:0060485_mesenchyme_development	GOs_bp	Down	Morphogenesis & development	GO:0060485	ENSRNOG00000019965	DEGs	-1.60384	0.681532	Down	0.118081	0.0240861	7.37918e-19	2.8765e-16	302.946	-0.563262	0.105434	-5.34231	9.17687e-08	4.1638e-05	0.032518	-1.64863	0.000505593	0.0679145	265	1	199664173	protein_coding	Protein coding	Downregulated	Sema3f,Ovol2,Sema3a,Il1b,Gata5,Hand2,Gata4,Gdnf,Tgfb1i1,Meox1,Tbx1,Rflnb,Twist1,Bmp4,Mapk3	15
SD Del/+	Male	Ttll9	GO:0016874_ligase_activity	GOs_mf	Up	Enzymes activity	GO:0016874	ENSRNOG00000008596	DEGs	2.92488	1.54838	Up	0.886693	0.976365	4.28155e-15	2.73351e-13	54.5486	0.619969	0.211623	2.92959	0.00339407	0.0669558	0.024916	1.88422	8.93275e-05	0.050872	141	3	148438939	protein_coding	Protein coding	Downregulated	Slc27a2,Ttll9,Slc27a6	3
SD Del/+	Male	Ttll9	GO:0016874_ligase_activity	GOs_mf	Up	Metabolism	GO:0016874	ENSRNOG00000008596	DEGs	2.92488	1.54838	Up	0.886693	0.976365	4.28155e-15	2.73351e-13	54.5486	0.619969	0.211623	2.92959	0.00339407	0.0669558	0.024916	1.88422	8.93275e-05	0.050872	141	3	148438939	protein_coding	Protein coding	Downregulated	Slc27a2,Ttll9,Slc27a6	3
SD Del/+	Male	Twist1	GO:0030278_regulation_of_ossification	GOs_bp	Down	Connective-tissue cells	GO:0030278	ENSRNOG00000011101	DEGs	-1.50289	0.587743	Down	0.0858479	0.0161005	6.52673e-16	5.95668e-14	41.3492	-0.878598	0.259359	-3.38758	0.000705125	0.0301652	0.0284813	-1.72083	0.000304154	0.0576333	218	6	53401109	protein_coding	Protein coding	Downregulated	Kl,Ucma,Gli1,Calca,Cited1,Hand2,Mir137,Comp,Ptger4,Rflnb,Twist1,Bmp4,Mapk3	13
SD Del/+	Male	Twist1	GO:0030282_bone_mineralization	GOs_bp	Down	Connective-tissue cells	GO:0030282	ENSRNOG00000011101	DEGs	-1.50289	0.587743	Down	0.0858479	0.0161005	6.52673e-16	5.95668e-14	41.3492	-0.878598	0.259359	-3.38758	0.000705125	0.0301652	0.0413832	-1.60066	0.00073338	0.0794074	112	6	53401109	protein_coding	Protein coding	Downregulated	Kl,Comp,Rflnb,Twist1,Bmp4	5
SD Del/+	Male	Twist1	GO:0003151_outflow_tract_morphogenesis	GOs_bp	Down	Morphogenesis & development	GO:0003151	ENSRNOG00000011101	DEGs	-1.50289	0.587743	Down	0.0858479	0.0161005	6.52673e-16	5.95668e-14	41.3492	-0.878598	0.259359	-3.38758	0.000705125	0.0301652	0.0149777	-1.8353	0.000150303	0.0393294	78	6	53401109	protein_coding	Protein coding	Downregulated	Hand2,Tbx1,Twist1,Bmp4	4
SD Del/+	Male	Twist1	GO:0030278_regulation_of_ossification	GOs_bp	Down	Morphogenesis & development	GO:0030278	ENSRNOG00000011101	DEGs	-1.50289	0.587743	Down	0.0858479	0.0161005	6.52673e-16	5.95668e-14	41.3492	-0.878598	0.259359	-3.38758	0.000705125	0.0301652	0.0284813	-1.72083	0.000304154	0.0576333	218	6	53401109	protein_coding	Protein coding	Downregulated	Kl,Ucma,Gli1,Calca,Cited1,Hand2,Mir137,Comp,Ptger4,Rflnb,Twist1,Bmp4,Mapk3	13
SD Del/+	Male	Twist1	GO:0030282_bone_mineralization	GOs_bp	Down	Morphogenesis & development	GO:0030282	ENSRNOG00000011101	DEGs	-1.50289	0.587743	Down	0.0858479	0.0161005	6.52673e-16	5.95668e-14	41.3492	-0.878598	0.259359	-3.38758	0.000705125	0.0301652	0.0413832	-1.60066	0.00073338	0.0794074	112	6	53401109	protein_coding	Protein coding	Downregulated	Kl,Comp,Rflnb,Twist1,Bmp4	5
SD Del/+	Male	Twist1	GO:0031214_biomineral_tissue_development	GOs_bp	Down	Morphogenesis & development	GO:0031214	ENSRNOG00000011101	DEGs	-1.50289	0.587743	Down	0.0858479	0.0161005	6.52673e-16	5.95668e-14	41.3492	-0.878598	0.259359	-3.38758	0.000705125	0.0301652	0.018841	-1.94349	5.56857e-05	0.0194281	152	6	53401109	protein_coding	Protein coding	Downregulated	Kl,Otop1,Comp,Tbx1,Rflnb,Nectin1,Twist1,Bmp4	8
SD Del/+	Male	Twist1	GO:0060485_mesenchyme_development	GOs_bp	Down	Morphogenesis & development	GO:0060485	ENSRNOG00000011101	DEGs	-1.50289	0.587743	Down	0.0858479	0.0161005	6.52673e-16	5.95668e-14	41.3492	-0.878598	0.259359	-3.38758	0.000705125	0.0301652	0.032518	-1.64863	0.000505593	0.0679145	265	6	53401109	protein_coding	Protein coding	Downregulated	Sema3f,Ovol2,Sema3a,Il1b,Gata5,Hand2,Gata4,Gdnf,Tgfb1i1,Meox1,Tbx1,Rflnb,Twist1,Bmp4,Mapk3	15
SD Del/+	Male	Ucma	GO:0030278_regulation_of_ossification	GOs_bp	Down	Connective-tissue cells	GO:0030278	ENSRNOG00000017987	DEGs	27.1487	4.76281	Up	0.985938	0.993705	6.02039e-17	9.79553e-15	6.84269	2.71332	0.989787	2.74132	0.0061193		0.0284813	-1.72083	0.000304154	0.0576333	218	17	77252100	protein_coding	Protein coding	Downregulated	Kl,Ucma,Gli1,Calca,Cited1,Hand2,Mir137,Comp,Ptger4,Rflnb,Twist1,Bmp4,Mapk3	13
SD Del/+	Male	Ucma	GO:0030278_regulation_of_ossification	GOs_bp	Down	Morphogenesis & development	GO:0030278	ENSRNOG00000017987	DEGs	27.1487	4.76281	Up	0.985938	0.993705	6.02039e-17	9.79553e-15	6.84269	2.71332	0.989787	2.74132	0.0061193		0.0284813	-1.72083	0.000304154	0.0576333	218	17	77252100	protein_coding	Protein coding	Downregulated	Kl,Ucma,Gli1,Calca,Cited1,Hand2,Mir137,Comp,Ptger4,Rflnb,Twist1,Bmp4,Mapk3	13
SD Del/+	Male	Uts2r	GO:0006874_cellular_calcium_ion_homeostasis	GOs_bp	Down	Cardiovascular & homeostasis	GO:0006874	ENSRNOG00000036669	DEGs	4.64535	2.21579	Up	0.94753	0.989199	1.67229e-15	1.25898e-13	0.818078	2.39851	1.52829	1.56941	0.116553		0.0316332	-1.77675	0.000193807	0.0450782	466	10	110364291	protein_coding	Protein coding	Downregulated	Calca,Slc8a3,Adra1b,Vdr,P2ry10,Il1b,Atp2c2,Cd52,Glp1r,Uts2r,Nmu,Gck,Ptger4,Npff,P2rx1,Cxcr1,Avp,Disc1,Bmp4,Bdkrb2,Coro1a	21
SD Del/+	Male	Uts2r	GO:0072503_cellular_divalent_inorganic_cation_homeostasis	GOs_bp	Down	Cardiovascular & homeostasis	GO:0072503	ENSRNOG00000036669	DEGs	4.64535	2.21579	Up	0.94753	0.989199	1.67229e-15	1.25898e-13	0.818078	2.39851	1.52829	1.56941	0.116553		0.0217043	-1.9497	4.94043e-05	0.0193912	491	10	110364291	protein_coding	Protein coding	Downregulated	Calca,Slc8a3,Adra1b,Vdr,P2ry10,Il1b,Atp2c2,Cd52,Glp1r,Uts2r,Nmu,Gck,Ptger4,Npff,P2rx1,Slc30a8,Cxcr1,Slc39a12,Avp,Disc1,Bmp4,Bdkrb2,Coro1a	23
SD Del/+	Male	Uts2r	GO:0051480_regulation_of_cytosolic_calcium_ion_concentration	GOs_bp	Down	Compounds binding	GO:0051480	ENSRNOG00000036669	DEGs	4.64535	2.21579	Up	0.94753	0.989199	1.67229e-15	1.25898e-13	0.818078	2.39851	1.52829	1.56941	0.116553		0.0429908	-1.61826	0.00061657	0.0761987	378	10	110364291	protein_coding	Protein coding	Downregulated	Calca,Slc8a3,Adra1b,P2ry10,Il1b,Cd52,Glp1r,Uts2r,Nmu,Gck,Ptger4,Npff,P2rx1,Cxcr1,Avp,Bmp4,Bdkrb2,Coro1a	18
SD Del/+	Male	Vax1	GO:0007409_axonogenesis	GOs_bp	Down	Synaptic	GO:0007409	ENSRNOG00000008824	DEGs	-1.49358	0.578775	Down	0.0898771	0.0169547	4.6364e-11	5.14885e-10	3.28024	-1.06423	0.800043	-1.33021	0.183448		0.0292058	-1.78428	0.000183581	0.0443419	438	1	280334897	protein_coding	Protein coding	Downregulated	Shox2,Sema3f,Lmx1a,Sema3a,Slitrk6,Ocm2,Vax1,Lhx3,Gdnf,Nkx6-1,Epha8,Disc1,Nectin1,Neurog2,Taok2	15
SD Del/+	Male	Vax1	GO:0007411_axon_guidance	GOs_bp	Down	Synaptic	GO:0007411	ENSRNOG00000008824	DEGs	-1.49358	0.578775	Down	0.0898771	0.0169547	4.6364e-11	5.14885e-10	3.28024	-1.06423	0.800043	-1.33021	0.183448		0.0178312	-2.00305	3.29215e-05	0.0172289	216	1	280334897	protein_coding	Protein coding	Downregulated	Sema3f,Lmx1a,Sema3a,Ocm2,Vax1,Lhx3,Gdnf,Epha8,Nectin1,Neurog2	10
SD Del/+	Male	Vax1	GO:0097485_neuron_projection_guidance	GOs_bp	Down	Synaptic	GO:0097485	ENSRNOG00000008824	DEGs	-1.49358	0.578775	Down	0.0898771	0.0169547	4.6364e-11	5.14885e-10	3.28024	-1.06423	0.800043	-1.33021	0.183448		0.0186368	-1.9904	3.65424e-05	0.0176528	217	1	280334897	protein_coding	Protein coding	Downregulated	Sema3f,Lmx1a,Sema3a,Ocm2,Vax1,Lhx3,Gdnf,Epha8,Nectin1,Neurog2	10
SD Del/+	Male	Vax1	GO:0007409_axonogenesis	GOs_bp	Down	Synaptic: Other pathways	GO:0007409	ENSRNOG00000008824	DEGs	-1.49358	0.578775	Down	0.0898771	0.0169547	4.6364e-11	5.14885e-10	3.28024	-1.06423	0.800043	-1.33021	0.183448		0.0292058	-1.78428	0.000183581	0.0443419	438	1	280334897	protein_coding	Protein coding	Downregulated	Shox2,Sema3f,Lmx1a,Sema3a,Slitrk6,Ocm2,Vax1,Lhx3,Gdnf,Nkx6-1,Epha8,Disc1,Nectin1,Neurog2,Taok2	15
SD Del/+	Male	Vax1	GO:0007411_axon_guidance	GOs_bp	Down	Synaptic: Other pathways	GO:0007411	ENSRNOG00000008824	DEGs	-1.49358	0.578775	Down	0.0898771	0.0169547	4.6364e-11	5.14885e-10	3.28024	-1.06423	0.800043	-1.33021	0.183448		0.0178312	-2.00305	3.29215e-05	0.0172289	216	1	280334897	protein_coding	Protein coding	Downregulated	Sema3f,Lmx1a,Sema3a,Ocm2,Vax1,Lhx3,Gdnf,Epha8,Nectin1,Neurog2	10
SD Del/+	Male	Vax1	GO:0097485_neuron_projection_guidance	GOs_bp	Down	Synaptic: Other pathways	GO:0097485	ENSRNOG00000008824	DEGs	-1.49358	0.578775	Down	0.0898771	0.0169547	4.6364e-11	5.14885e-10	3.28024	-1.06423	0.800043	-1.33021	0.183448		0.0186368	-1.9904	3.65424e-05	0.0176528	217	1	280334897	protein_coding	Protein coding	Downregulated	Sema3f,Lmx1a,Sema3a,Ocm2,Vax1,Lhx3,Gdnf,Epha8,Nectin1,Neurog2	10
SD Del/+	Male	Vdr	GO:0006874_cellular_calcium_ion_homeostasis	GOs_bp	Down	Cardiovascular & homeostasis	GO:0006874	ENSRNOG00000054420	DEGs	3.25239	1.7015	Up	0.910242	0.982363	4.42739e-14	1.68585e-12	13.7803	0.741154	0.331891	2.23313	0.0255406	0.188384	0.0316332	-1.77675	0.000193807	0.0450782	466	7	139342063	protein_coding	Protein coding	Downregulated	Calca,Slc8a3,Adra1b,Vdr,P2ry10,Il1b,Atp2c2,Cd52,Glp1r,Uts2r,Nmu,Gck,Ptger4,Npff,P2rx1,Cxcr1,Avp,Disc1,Bmp4,Bdkrb2,Coro1a	21
SD Del/+	Male	Vdr	GO:0072503_cellular_divalent_inorganic_cation_homeostasis	GOs_bp	Down	Cardiovascular & homeostasis	GO:0072503	ENSRNOG00000054420	DEGs	3.25239	1.7015	Up	0.910242	0.982363	4.42739e-14	1.68585e-12	13.7803	0.741154	0.331891	2.23313	0.0255406	0.188384	0.0217043	-1.9497	4.94043e-05	0.0193912	491	7	139342063	protein_coding	Protein coding	Downregulated	Calca,Slc8a3,Adra1b,Vdr,P2ry10,Il1b,Atp2c2,Cd52,Glp1r,Uts2r,Nmu,Gck,Ptger4,Npff,P2rx1,Slc30a8,Cxcr1,Slc39a12,Avp,Disc1,Bmp4,Bdkrb2,Coro1a	23
SD Del/+	Male	Vit	GO:0021510_spinal_cord_development	GOs_bp	Down	Morphogenesis & development	GO:0021510	ENSRNOG00000004706	DEGs	-1.45442	0.540447	Down	0.0697331	0.0130431	9.8886e-13	2.04904e-11	2.65112	-1.31359	0.811947	-1.61782	0.105701		0.0488662	-1.5682	0.000899332	0.0896477	128	6	1147012	protein_coding	Protein coding	Downregulated	Vit,Lhx3,Gdnf,Npff,Nkx6-1	5
SD Del/+	Male	Xirp2	GO:0003231_cardiac_ventricle_development	GOs_bp	Down	Cardiovascular & homeostasis	GO:0003231	ENSRNOG00000034258	DEGs	3.89477	1.96154	Up	0.901367	0.980276	8.57557e-09	4.764e-08	4.76186	1.07681	0.654549	1.64511	0.0999468		0.0299664	-1.6923	0.000383189	0.0598102	138	3	53563194	protein_coding	Protein coding	Downregulated	Xirp2,Hand2,Gata4,Bmp4	4
SD Del/+	Male	Xirp2	GO:0003279_cardiac_septum_development	GOs_bp	Down	Cardiovascular & homeostasis	GO:0003279	ENSRNOG00000034258	DEGs	3.89477	1.96154	Up	0.901367	0.980276	8.57557e-09	4.764e-08	4.76186	1.07681	0.654549	1.64511	0.0999468		0.0152408	-1.95129	5.4393e-05	0.0194281	122	3	53563194	protein_coding	Protein coding	Downregulated	Xirp2,Gata4,Tbx1,Bmp4	4
SD Del/+	Male	Xirp2	GO:0003231_cardiac_ventricle_development	GOs_bp	Down	Morphogenesis & development	GO:0003231	ENSRNOG00000034258	DEGs	3.89477	1.96154	Up	0.901367	0.980276	8.57557e-09	4.764e-08	4.76186	1.07681	0.654549	1.64511	0.0999468		0.0299664	-1.6923	0.000383189	0.0598102	138	3	53563194	protein_coding	Protein coding	Downregulated	Xirp2,Hand2,Gata4,Bmp4	4
SD Del/+	Male	Xirp2	GO:0003279_cardiac_septum_development	GOs_bp	Down	Morphogenesis & development	GO:0003279	ENSRNOG00000034258	DEGs	3.89477	1.96154	Up	0.901367	0.980276	8.57557e-09	4.764e-08	4.76186	1.07681	0.654549	1.64511	0.0999468		0.0152408	-1.95129	5.4393e-05	0.0194281	122	3	53563194	protein_coding	Protein coding	Downregulated	Xirp2,Gata4,Tbx1,Bmp4	4
SD Del/+	Male	Xirp2	GO:0003281_ventricular_septum_development	GOs_bp	Down	Morphogenesis & development	GO:0003281	ENSRNOG00000034258	DEGs	3.89477	1.96154	Up	0.901367	0.980276	8.57557e-09	4.764e-08	4.76186	1.07681	0.654549	1.64511	0.0999468		0.027259	-1.74236	0.000283302	0.0573915	79	3	53563194	protein_coding	Protein coding	Downregulated	Xirp2,Gata4,Bmp4	3
SD Del/Dup	Male	Sulf1	GO:0001763_morphogenesis_of_a_branching_structure	GOs_bp	Down	Morphogenesis & development	GO:0001763	ENSRNOG00000009037	0.908	1.87644	UpRegulated	0.898392	0.97778	4.46329e-11	5.33808e-10	176.85	1.25749	0.434101	2.89677	0.00377025	0.111367	DEGs	0.0334935	-1.73466	0.000271276	0.0460069	225	5	5999475	protein_coding	Protein coding	-2.99475	Downregulated	Sulf1,Col13a1,Tp63,Six2,Rspo2,Tfap2c,Bmp4	7	Sulf1,Col13a1,Tp63,Six2,Rspo2,Tfap2c,Bmp4	7
SD Del/Dup	Male	Col13a1	GO:0001763_morphogenesis_of_a_branching_structure	GOs_bp	Down	Morphogenesis & development	GO:0001763	ENSRNOG00000000552	1.11832	2.17094	UpRegulated	0.932202	0.985474	7.58788e-15	3.80854e-13	12.3636	1.15588	0.377126	3.06496	0.00217697	0.0891151	DEGs	0.0334935	-1.73466	0.000271276	0.0460069	225	20	31456852	protein_coding	Protein coding	-1.67035	Downregulated	Sulf1,Col13a1,Tp63,Six2,Rspo2,Tfap2c,Bmp4	7	Sulf1,Col13a1,Tp63,Six2,Rspo2,Tfap2c,Bmp4	7
SD Del/Dup	Male	Tp63	GO:0001763_morphogenesis_of_a_branching_structure	GOs_bp	Down	Morphogenesis & development	GO:0001763	ENSRNOG00000001924	-0.845312	0.55659	DownRegulated	0.0814383	0.0151244	3.25691e-11	4.05334e-10	3.43823	-1.06339	0.779204	-1.36471	0.172345		DEGs	0.0334935	-1.73466	0.000271276	0.0460069	225	11	78234800	protein_coding	Protein coding	-2.04504	Downregulated	Sulf1,Col13a1,Tp63,Six2,Rspo2,Tfap2c,Bmp4	7	Sulf1,Col13a1,Tp63,Six2,Rspo2,Tfap2c,Bmp4	7
SD Del/Dup	Male	Six2	GO:0001763_morphogenesis_of_a_branching_structure	GOs_bp	Down	Morphogenesis & development	GO:0001763	ENSRNOG00000058827	-1.11422	0.461941	DownRegulated	0.0453661	0.00935553	1.71403e-15	1.15215e-13	1.28007	-2.5377	1.37079	-1.85127	0.0641311		DEGs	0.0334935	-1.73466	0.000271276	0.0460069	225	6	8952572	protein_coding	Protein coding	-1.9431	Downregulated	Sulf1,Col13a1,Tp63,Six2,Rspo2,Tfap2c,Bmp4	7	Sulf1,Col13a1,Tp63,Six2,Rspo2,Tfap2c,Bmp4	7
SD Del/Dup	Male	Rspo2	GO:0001763_morphogenesis_of_a_branching_structure	GOs_bp	Down	Morphogenesis & development	GO:0001763	ENSRNOG00000037687	-0.444864	0.734654	DownRegulated	0.121067	0.0247527	1.60262e-15	1.10686e-13	2873.72	-0.439656	0.125837	-3.49386	0.000476099	0.044524	DEGs	0.0334935	-1.73466	0.000271276	0.0460069	225	7	81924050	protein_coding	Protein coding	-6.47581	Downregulated	Sulf1,Col13a1,Tp63,Six2,Rspo2,Tfap2c,Bmp4	7	Sulf1,Col13a1,Tp63,Six2,Rspo2,Tfap2c,Bmp4	7
SD Del/Dup	Male	Tfap2c	GO:0001763_morphogenesis_of_a_branching_structure	GOs_bp	Down	Morphogenesis & development	GO:0001763	ENSRNOG00000005246	-0.523465	0.695699	DownRegulated	0.117317	0.0236622	2.31004e-11	3.02899e-10	30.4412	-0.581452	0.286079	-2.03248	0.0421046	0.291227	DEGs	0.0334935	-1.73466	0.000271276	0.0460069	225	3	170550314	protein_coding	Protein coding	-3.24744	Downregulated	Sulf1,Col13a1,Tp63,Six2,Rspo2,Tfap2c,Bmp4	7	Sulf1,Col13a1,Tp63,Six2,Rspo2,Tfap2c,Bmp4	7
SD Del/Dup	Male	Bmp4	GO:0001763_morphogenesis_of_a_branching_structure	GOs_bp	Down	Morphogenesis & development	GO:0001763	ENSRNOG00000009694	-0.552243	0.681959	DownRegulated	0.116751	0.0235014	5.27063e-13	1.25097e-11	131.755	-0.565143	0.351907	-1.60594	0.108286	0.423603	DEGs	0.0334935	-1.73466	0.000271276	0.0460069	225	15	20776054	protein_coding	Protein coding	-4.23464	Downregulated	Sulf1,Col13a1,Tp63,Six2,Rspo2,Tfap2c,Bmp4	7	Sulf1,Col13a1,Tp63,Six2,Rspo2,Tfap2c,Bmp4	7
SD Del/Dup	Male	Colq	GO:0001941_postsynaptic_membrane_organization	GOs_bp	Down	Synaptic	GO:0001941	ENSRNOG00000019615	-0.584585	0.666841	DownRegulated	0.11153	0.0220589	2.00876e-13	5.69659e-12	10.1607	-0.613413	0.426517	-1.43819	0.15038	0.484551	DEGs	0.0469907	-1.56438	0.00103489	0.0847914	46	16	7627603	protein_coding	Protein coding	-2.45648	Downregulated	Colq	1	Colq	1
SD Del/Dup	Male	Colq	GO:0001941_postsynaptic_membrane_organization	GOs_bp	Down	Synaptic: Other pathways	GO:0001941	ENSRNOG00000019615	-0.584585	0.666841	DownRegulated	0.11153	0.0220589	2.00876e-13	5.69659e-12	10.1607	-0.613413	0.426517	-1.43819	0.15038	0.484551	DEGs	0.0469907	-1.56438	0.00103489	0.0847914	46	16	7627603	protein_coding	Protein coding	-2.45648	Downregulated	Colq	1	Colq	1
SD Del/Dup	Male	Colq	GO:0001941_postsynaptic_membrane_organization	GOs_bp	Down	Morphogenesis & development	GO:0001941	ENSRNOG00000019615	-0.584585	0.666841	DownRegulated	0.11153	0.0220589	2.00876e-13	5.69659e-12	10.1607	-0.613413	0.426517	-1.43819	0.15038	0.484551	DEGs	0.0469907	-1.56438	0.00103489	0.0847914	46	16	7627603	protein_coding	Protein coding	-2.45648	Downregulated	Colq	1	Colq	1
SD Del/Dup	Male	Tbx2	GO:0003148_outflow_tract_septum_morphogenesis	GOs_bp	Down	Morphogenesis & development	GO:0003148	ENSRNOG00000003517	-0.578656	0.669587	DownRegulated	0.118367	0.0239636	3.13174e-09	2.05791e-08	16.129	-0.566054	0.328409	-1.72363	0.0847755	0.38834	DEGs	0.0169892	-2.06144	3.78404e-05	0.030198	25	10	73279119	protein_coding	Protein coding	-2.74782	Downregulated	Tbx2,Bmp4	2	Tbx2,Bmp4	2
SD Del/Dup	Male	Bmp4	GO:0003148_outflow_tract_septum_morphogenesis	GOs_bp	Down	Morphogenesis & development	GO:0003148	ENSRNOG00000009694	-0.552243	0.681959	DownRegulated	0.116751	0.0235014	5.27063e-13	1.25097e-11	131.755	-0.565143	0.351907	-1.60594	0.108286	0.423603	DEGs	0.0169892	-2.06144	3.78404e-05	0.030198	25	15	20776054	protein_coding	Protein coding	-4.23464	Downregulated	Tbx2,Bmp4	2	Tbx2,Bmp4	2
SD Del/Dup	Male	Ccn1	GO:0003279_cardiac_septum_development	GOs_bp	Down	Morphogenesis & development	GO:0003279	ENSRNOG00000014350	1.1578	2.23117	UpRegulated	0.92772	0.984608	2.77556e-13	7.43132e-12	40.0805	0.755759	0.575836	1.31245	0.189367	0.532972	DEGs	0.0255401	-1.76888	0.000222118	0.042236	121	2	251529354	protein_coding	Protein coding	-2.22463	Downregulated	Ccn1,Xirp2,Gata4,Tbx2,Bmp4,Sall4	6	Ccn1,Xirp2,Gata4,Tbx2,Bmp4,Sall4	6
SD Del/Dup	Male	Ccn1	GO:0003279_cardiac_septum_development	GOs_bp	Down	Cardiovascular & homeostasis	GO:0003279	ENSRNOG00000014350	1.1578	2.23117	UpRegulated	0.92772	0.984608	2.77556e-13	7.43132e-12	40.0805	0.755759	0.575836	1.31245	0.189367	0.532972	DEGs	0.0255401	-1.76888	0.000222118	0.042236	121	2	251529354	protein_coding	Protein coding	-2.22463	Downregulated	Ccn1,Xirp2,Gata4,Tbx2,Bmp4,Sall4	6	Ccn1,Xirp2,Gata4,Tbx2,Bmp4,Sall4	6
SD Del/Dup	Male	Xirp2	GO:0003279_cardiac_septum_development	GOs_bp	Down	Morphogenesis & development	GO:0003279	ENSRNOG00000034258	0.993655	1.99122	UpRegulated	0.905655	0.979674	2.11452e-11	2.81761e-10	4.76186	1.16825	0.669102	1.746	0.0808106		DEGs	0.0255401	-1.76888	0.000222118	0.042236	121	3	53563194	protein_coding	Protein coding	-1.5656	Downregulated	Ccn1,Xirp2,Gata4,Tbx2,Bmp4,Sall4	6	Ccn1,Xirp2,Gata4,Tbx2,Bmp4,Sall4	6
SD Del/Dup	Male	Xirp2	GO:0003279_cardiac_septum_development	GOs_bp	Down	Cardiovascular & homeostasis	GO:0003279	ENSRNOG00000034258	0.993655	1.99122	UpRegulated	0.905655	0.979674	2.11452e-11	2.81761e-10	4.76186	1.16825	0.669102	1.746	0.0808106		DEGs	0.0255401	-1.76888	0.000222118	0.042236	121	3	53563194	protein_coding	Protein coding	-1.5656	Downregulated	Ccn1,Xirp2,Gata4,Tbx2,Bmp4,Sall4	6	Ccn1,Xirp2,Gata4,Tbx2,Bmp4,Sall4	6
SD Del/Dup	Male	Gata4	GO:0003279_cardiac_septum_development	GOs_bp	Down	Morphogenesis & development	GO:0003279	ENSRNOG00000010708	-1.54285	0.343206	DownRegulated	0.0240536	0.00694299	3.30427e-18	7.10233e-16	1.13192	-2.77763	1.36029	-2.04194	0.0411578		DEGs	0.0255401	-1.76888	0.000222118	0.042236	121	15	46386712	protein_coding	Protein coding	-2.01284	Downregulated	Ccn1,Xirp2,Gata4,Tbx2,Bmp4,Sall4	6	Ccn1,Xirp2,Gata4,Tbx2,Bmp4,Sall4	6
SD Del/Dup	Male	Gata4	GO:0003279_cardiac_septum_development	GOs_bp	Down	Cardiovascular & homeostasis	GO:0003279	ENSRNOG00000010708	-1.54285	0.343206	DownRegulated	0.0240536	0.00694299	3.30427e-18	7.10233e-16	1.13192	-2.77763	1.36029	-2.04194	0.0411578		DEGs	0.0255401	-1.76888	0.000222118	0.042236	121	15	46386712	protein_coding	Protein coding	-2.01284	Downregulated	Ccn1,Xirp2,Gata4,Tbx2,Bmp4,Sall4	6	Ccn1,Xirp2,Gata4,Tbx2,Bmp4,Sall4	6
SD Del/Dup	Male	Tbx2	GO:0003279_cardiac_septum_development	GOs_bp	Down	Morphogenesis & development	GO:0003279	ENSRNOG00000003517	-0.578656	0.669587	DownRegulated	0.118367	0.0239636	3.13174e-09	2.05791e-08	16.129	-0.566054	0.328409	-1.72363	0.0847755	0.38834	DEGs	0.0255401	-1.76888	0.000222118	0.042236	121	10	73279119	protein_coding	Protein coding	-2.74782	Downregulated	Ccn1,Xirp2,Gata4,Tbx2,Bmp4,Sall4	6	Ccn1,Xirp2,Gata4,Tbx2,Bmp4,Sall4	6
SD Del/Dup	Male	Tbx2	GO:0003279_cardiac_septum_development	GOs_bp	Down	Cardiovascular & homeostasis	GO:0003279	ENSRNOG00000003517	-0.578656	0.669587	DownRegulated	0.118367	0.0239636	3.13174e-09	2.05791e-08	16.129	-0.566054	0.328409	-1.72363	0.0847755	0.38834	DEGs	0.0255401	-1.76888	0.000222118	0.042236	121	10	73279119	protein_coding	Protein coding	-2.74782	Downregulated	Ccn1,Xirp2,Gata4,Tbx2,Bmp4,Sall4	6	Ccn1,Xirp2,Gata4,Tbx2,Bmp4,Sall4	6
SD Del/Dup	Male	Bmp4	GO:0003279_cardiac_septum_development	GOs_bp	Down	Morphogenesis & development	GO:0003279	ENSRNOG00000009694	-0.552243	0.681959	DownRegulated	0.116751	0.0235014	5.27063e-13	1.25097e-11	131.755	-0.565143	0.351907	-1.60594	0.108286	0.423603	DEGs	0.0255401	-1.76888	0.000222118	0.042236	121	15	20776054	protein_coding	Protein coding	-4.23464	Downregulated	Ccn1,Xirp2,Gata4,Tbx2,Bmp4,Sall4	6	Ccn1,Xirp2,Gata4,Tbx2,Bmp4,Sall4	6
SD Del/Dup	Male	Bmp4	GO:0003279_cardiac_septum_development	GOs_bp	Down	Cardiovascular & homeostasis	GO:0003279	ENSRNOG00000009694	-0.552243	0.681959	DownRegulated	0.116751	0.0235014	5.27063e-13	1.25097e-11	131.755	-0.565143	0.351907	-1.60594	0.108286	0.423603	DEGs	0.0255401	-1.76888	0.000222118	0.042236	121	15	20776054	protein_coding	Protein coding	-4.23464	Downregulated	Ccn1,Xirp2,Gata4,Tbx2,Bmp4,Sall4	6	Ccn1,Xirp2,Gata4,Tbx2,Bmp4,Sall4	6
SD Del/Dup	Male	Sall4	GO:0003279_cardiac_septum_development	GOs_bp	Down	Morphogenesis & development	GO:0003279	ENSRNOG00000050035	-0.829706	0.562644	DownRegulated	0.0741445	0.0137584	1.3173e-13	3.95517e-12	20.1142	-0.913404	0.309243	-2.95368	0.00314013	0.102429	DEGs	0.0255401	-1.76888	0.000222118	0.042236	121	3	165520392	protein_coding	Protein coding	-3.10035	Downregulated	Ccn1,Xirp2,Gata4,Tbx2,Bmp4,Sall4	6	Ccn1,Xirp2,Gata4,Tbx2,Bmp4,Sall4	6
[truncated: 3,377 more rows]
