# Supplementary material for: Changes in social behavior with MAPK2 and KCTD13/CUL3 pathways alterations in two new outbred rat models for the 16p11.2 syndromes with autism spectrum disorders
Source: Front Neurosci. 2023 Jul 3;17:1148683. doi: 10.3389/fnins.2023.1148683 (PMC10350633; doi:10.3389/fnins.2023.1148683)
Supplement: Supplementary file 2 [file Table_3.XLSX]

## Sheet: lmCNV_alldata
swissprot	EnsembleGeneName	DEGsinModels	RegulationinModels	DEG_regModel	linearModelUsed	SlopeCNV_estimate	SlopeCNV_stdError	SlopeCNV_prob	r_squared	adj_r_squared	fstatistic	sigma	residualsDel	residualsDup	Intercept_estimate	Intercept_stdError	Intercept_prob	Corr_16p11dosage	CorrelationSense	gene_in_16p11region	gene_in_phosphoProtData	swissprot_ensembl_date_020720	chr	start
Taok2	ENSRNOG00000019964	del,dup	Both	del_DownRegulated,dup_UpRegulated	lm log2FC ~ CNV inputdataLinearModel2	0.790866	0.107939	0.0863534	0.981713	0.963427	53.6848	0.152648	0.124637	-0.0623185	-0.149384	0.0881316	0.339325	No	No	Yes	No	Taok2	1	198301938
Prrt2	ENSRNOG00000029366	del,dup	Both	del_DownRegulated,dup_UpRegulated	lm log2FC ~ CNV inputdataLinearModel2	0.774868	0.0865664	0.0708279	0.987673	0.975346	80.123	0.122423	0.0999582	-0.0499791	-0.329367	0.0706811	0.134576	No	No	Yes	Yes	Prrt2	1	198451324
Aldoa	ENSRNOG00000052802	del,dup	Both	del_DownRegulated,dup_UpRegulated	lm log2FC ~ CNV inputdataLinearModel2	0.769546	0.0437933	0.0361897	0.996772	0.993544	308.784	0.061933	0.0505681	-0.0252841	-0.194189	0.0357571	0.115926	Yes	Positive Correlation	Yes	Yes	Aldoa	1	198228387
Slx1b	ENSRNOG00000019369	del,dup	Both	del_DownRegulated,dup_UpRegulated	lm log2FC ~ CNV inputdataLinearModel2	0.837266	0.202446	0.151032	0.944765	0.88953	17.1044	0.286302	0.233765	-0.116882	-0.0855235	0.165297	0.696036	No	No	Yes	No	Slx1b	1	198112245
Cdipt	ENSRNOG00000024144	del,dup	Both	del_DownRegulated,dup_UpRegulated	lm log2FC ~ CNV inputdataLinearModel2	0.766134	0.0895231	0.0740535	0.98653	0.97306	73.2384	0.126605	0.103372	-0.0516862	-0.23379	0.0730953	0.192911	No	No	Yes	Yes	Cdipt	1	198409360
Ino80e	ENSRNOG00000019960	del,dup	Both	del_DownRegulated,dup_UpRegulated	lm log2FC ~ CNV inputdataLinearModel2	0.717103	0.11825	0.104042	0.973528	0.947056	36.7755	0.167231	0.136544	-0.0682718	-0.110998	0.0965509	0.455758	No	No	Yes	No	Ino80e	1	198287490
Sez6l2	ENSRNOG00000027098	del,dup	Both	del_DownRegulated,dup_UpRegulated	lm log2FC ~ CNV inputdataLinearModel2	0.828779	0.0413974	0.0317727	0.997511	0.995022	400.802	0.0585448	0.0478016	-0.0239008	-0.317617	0.0338009	0.0674952	Yes	Positive Correlation	Yes	Yes	Sez6l2	1	198383201
Coro1a	ENSRNOG00000019430	del,dup	Both	del_DownRegulated,dup_UpRegulated	lm log2FC ~ CNV inputdataLinearModel2	0.804716	0.0712402	0.0562124	0.992224	0.984447	127.595	0.100749	0.0822611	-0.0411305	-0.185552	0.0581674	0.193393	No	No	Yes	Yes	Coro1a	1	198123884
Ppp4c	ENSRNOG00000019813	del,dup	Both	del_DownRegulated,dup_UpRegulated	lm log2FC ~ CNV inputdataLinearModel2	0.760694	0.106246	0.0883453	0.980865	0.961731	51.2616	0.150255	0.122683	-0.0613413	-0.186725	0.0867497	0.276877	No	No	Yes	No	Ppp4c	1	198219054
Mvp	ENSRNOG00000020182	del,dup	Both	del_DownRegulated,dup_UpRegulated	lm log2FC ~ CNV inputdataLinearModel2	0.685023	0.136781	0.125466	0.961659	0.923318	25.0818	0.193438	0.157941	-0.0789706	-0.104596	0.111681	0.520849	No	No	Yes	No	Mvp	1	198420806
Ypel3	ENSRNOG00000019721	del,dup	Both	del_DownRegulated,dup_UpRegulated	lm log2FC ~ CNV inputdataLinearModel2	0.701246	0.15985	0.14268	0.950605	0.90121	19.2449	0.226062	0.184579	-0.0922895	-0.135182	0.130517	0.488824	No	No	Yes	No	Ypel3	1	198210525
Maz	ENSRNOG00000055082	del,dup	Both	del_DownRegulated,dup_UpRegulated	lm log2FC ~ CNV inputdataLinearModel2	0.94662	0.109499	0.0733146	0.986796	0.973592	74.7357	0.154856	0.126439	-0.0632195	-0.272899	0.0894059	0.201551	No	No	Yes	No	Maz	1	198456699
Fam57b	ENSRNOG00000019914	del,dup	Both	del_DownRegulated,dup_UpRegulated	lm log2FC ~ CNV inputdataLinearModel2	0.769978	0.0877877	0.072271	0.987168	0.974336	76.9289	0.124151	0.101369	-0.0506843	-0.211013	0.0716784	0.208466	No	No	Yes	No	Tlcd3b	1	198259496
Kctd13	ENSRNOG00000020010	del,dup	Both	del_DownRegulated,dup_UpRegulated	lm log2FC ~ CNV inputdataLinearModel2	0.754211	0.0710907	0.05983	0.991194	0.982387	112.554	0.100537	0.0820885	-0.0410443	-0.203708	0.0580453	0.176718	No	No	Yes	No	Kctd13	1	198360627
Mapk3	ENSRNOG00000053583	del,dup	Both	del_DownRegulated,dup_UpRegulated	lm log2FC ~ CNV inputdataLinearModel2	0.758742	0.0707662	0.0592049	0.991376	0.982752	114.957	0.100079	0.0817138	-0.0408569	-0.146713	0.0577804	0.238846	No	No	Yes	Yes	Mapk3	1	198192773
Sult1a1	ENSRNOG00000019342	del,deldup	DownRegulated	del_DownRegulated,deldup_DownRegulated	lm log2FC ~ CNV inputdataLinearModel2	0.525852	0.363882	0.385363	0.676204	0.352408	2.08836	0.514607	-0.420175	0.210087	-0.836535	0.297109	0.217259	No	No	Yes	No	Sult1a1	1	198100586
Hirip3	ENSRNOG00000029061	del,dup	Both	del_DownRegulated,dup_UpRegulated	lm log2FC ~ CNV inputdataLinearModel2	0.758908	0.134969	0.112049	0.96934	0.93868	31.616	0.190876	0.155849	-0.0779246	-0.0252432	0.110202	0.856647	No	No	Yes	No	Hirip3	1	198298138
AABR07005779.2	ENSRNOG00000020000	del,dup	Both	del_DownRegulated,dup_UpRegulated	lm log2FC ~ CNV inputdataLinearModel2	0.791404	0.0062714	0.00504472	0.999937	0.999874	15924.6	0.0088691	0.00724159	-0.00362079	-0.171832	0.00512057	0.0189656	Yes	Positive Correlation	Yes	No	Tmem219	1	198324857
Bola2	ENSRNOG00000047988	del,dup	Both	del_DownRegulated,dup_UpRegulated	lm log2FC ~ CNV inputdataLinearModel2	0.822417	0.0287035	0.0222099	0.998783	0.997567	820.944	0.0405929	0.033144	-0.016572	-0.178132	0.0234363	0.08328	Yes	Positive Correlation	Yes	Yes	Bola2	1	198120099
AABR07006310.1	ENSRNOG00000021084	del,dup,deldup	UpRegulated	del_UpRegulated,dup_UpRegulated,deldup_UpRegulated	lm log2FC ~ CNV inputdataLinearModel2	-0.0719912	0.107786	0.625118	0.308486	-0.383027	0.446103	0.152432	-0.12446	0.0622302	2.42297	0.0880068	0.0231131	No	No	No	No	AABR07006310.1	1	228724900
Asphd1	ENSRNOG00000027213	del,dup	Both	del_DownRegulated,dup_UpRegulated	lm log2FC ~ CNV inputdataLinearModel2	0.713194	0.184484	0.161144	0.937285	0.87457	14.9451	0.260899	0.213023	-0.106512	-0.111507	0.15063	0.594318	No	No	Yes	No	Asphd1	1	198379022
Pagr1	ENSRNOG00000020217	del,dup	Both	del_DownRegulated,dup_UpRegulated	lm log2FC ~ CNV inputdataLinearModel2	0.765646	0.255758	0.205239	0.899617	0.799234	8.96183	0.361697	0.295324	-0.147662	-0.139599	0.208826	0.624861	No	No	Yes	No	Pagr1	1	198449040
Spn	ENSRNOG00000036711	del,dup	Both	del_DownRegulated,dup_UpRegulated	lm log2FC ~ CNV inputdataLinearModel2	0.955643	0.126735	0.0839372	0.982717	0.965433	56.8588	0.179231	0.146341	-0.0731706	-0.232323	0.103479	0.266763	No	No	Yes	No	Spn	1	198572999
Cd9	ENSRNOG00000019556	EGs			lm log2FC ~ CNV inputdataLinearModel2	-0.142237	0.0128448	0.0573348	0.991911	0.983822	122.623	0.0181653	0.0148319	-0.00741594	0.265497	0.0104877	0.0251348	No	No	No	No	Cd9	4	157977162
AABR07015081.2	ENSRNOG00000054945	del,dup,deldup	UpRegulated	del_UpRegulated,dup_UpRegulated,deldup_UpRegulated	lm log2FC ~ CNV inputdataLinearModel2	-1.25735	0.608536	0.286957	0.810216	0.620433	4.26916	0.8606	0.702677	-0.351339	2.61202	0.496868	0.11967	No	No	No	No	AABR07015081.2	14	46653040
AABR07070225.1	ENSRNOG00000015333	del,dup,deldup	Both	del_DownRegulated,dup_UpRegulated,deldup_DownRegulated	lm log2FC ~ CNV inputdataLinearModel2	1.00857	0.0024995	0.00157771	0.999994	0.999988	162818	0.00353483	0.00288617	-0.00144309	-0.526328	0.00204083	0.00246848	Yes	Positive Correlation	No	No	AABR07070225.1	8	60098275
AABR07015078.1	ENSRNOG00000055956	del,dup,deldup	UpRegulated	del_UpRegulated,dup_UpRegulated,deldup_UpRegulated	lm log2FC ~ CNV inputdataLinearModel2	-3.22288	0.595823	0.11638	0.966952	0.933903	29.2587	0.842621	-0.687997	0.343998	3.4055	0.486487	0.0903321	No	No	No	No	AABR07015078.1	14	46649971
Mybpc1	ENSRNOG00000056493	del	UpRegulated	del_UpRegulated	lm log2FC ~ CNV inputdataLinearModel2	-0.743899	0.110196	0.0936238	0.978528	0.957055	45.5715	0.155841	-0.127244	0.0636218	0.652069	0.0899749	0.087292	No	No	No	No	Mybpc1	7	29086156
Neurl1	ENSRNOG00000020339	EGs			lm log2FC ~ CNV inputdataLinearModel2	0.152072	0.0545858	0.219394	0.885863	0.771726	7.76139	0.077196	0.0630303	-0.0315151	-0.17084	0.0445691	0.162461	No	No	No	No	Neurl1	1	266952561
Nectin1	ENSRNOG00000006403	del	DownRegulated	del_DownRegulated	lm log2FC ~ CNV inputdataLinearModel2	0.393179	0.0477941	0.0770084	0.985439	0.970878	67.6758	0.067591	0.0551879	-0.0275939	-0.244002	0.0390237	0.100961	No	No	No	No	Nectin1	8	48094673
Fam189b	ENSRNOG00000020518	EGs			lm log2FC ~ CNV inputdataLinearModel2	0.0669669	0.033337	0.294052	0.801399	0.602798	4.03522	0.0471457	0.0384943	-0.0192471	-0.268923	0.0272196	0.0642179	No	No	No	No	Fam189b	2	188495629
RGD1560108	ENSRNOG00000032042	EGs			lm log2FC ~ CNV inputdataLinearModel2	0.165037	0.00149706	0.00577467	0.999918	0.999835	12153	0.00211717	0.00172866	-0.00086433	-0.143955	0.00122235	0.00540552	Yes	Positive Correlation	No	No	RGD1560108	1	222672501
Tgfb1i1	ENSRNOG00000019965	del	DownRegulated	del_DownRegulated	lm log2FC ~ CNV inputdataLinearModel2	0.437711	0.0188071	0.0273368	0.998157	0.996314	541.665	0.0265973	0.0217166	-0.0108583	-0.114693	0.0153559	0.0847316	Yes	Positive Correlation	No	No	Tgfb1i1	1	199664173
Pip5k1c	ENSRNOG00000020577	EGs			lm log2FC ~ CNV inputdataLinearModel2	0.041803	0.048281	0.545701	0.428459	-0.143082	0.749656	0.0682796	0.0557501	-0.027875	-0.21038	0.0394212	0.117923	No	No	No	No	Pip5k1c	7	11267218
Fkbp11	ENSRNOG00000054775	EGs			lm log2FC ~ CNV inputdataLinearModel2	0.0985796	0.0244144	0.154556	0.942208	0.884417	16.3036	0.0345272	-0.0281913	0.0140957	-0.237779	0.0199343	0.0532466	No	No	No	No	Fkbp11	7	140398199
Qprt	ENSRNOG00000016980	del,deldup	DownRegulated	del_DownRegulated,deldup_DownRegulated	lm log2FC ~ CNV inputdataLinearModel2	0.753171	0.0247811	0.0209388	0.998919	0.997837	923.73	0.0350458	0.0286148	-0.0143074	-0.591967	0.0202337	0.0217515	Yes	Positive Correlation	Yes	No	Qprt	1	198544262
AABR07015057.1	ENSRNOG00000060518	del,dup,deldup	UpRegulated	del_UpRegulated,dup_UpRegulated,deldup_UpRegulated	lm log2FC ~ CNV inputdataLinearModel2	-1.18852	0.422957	0.217656	0.887593	0.775186	7.89626	0.598152	0.488389	-0.244195	1.95954	0.345343	0.111056	No	No	No	No	AABR07015057.1	14	46523594
Tmem63c	ENSRNOG00000011334	EGs			lm log2FC ~ CNV inputdataLinearModel2	0.0813925	0.0179133	0.137912	0.9538	0.9076	20.6451	0.0253332	0.0206845	-0.0103422	-0.166237	0.0146261	0.0558684	No	No	No	No	Tmem63c	6	111049559
Mical2	ENSRNOG00000016244	EGs			lm log2FC ~ CNV inputdataLinearModel2	0.0257402	0.0330683	0.578922	0.377297	-0.245407	0.605901	0.0467656	-0.038184	0.019092	-0.27192	0.0270001	0.0630063	No	No	No	No	Mical2	1	177048655
LOC100364769	ENSRNOG00000029588	del,deldup	UpRegulated	del_UpRegulated,deldup_UpRegulated	lm log2FC ~ CNV inputdataLinearModel2	-0.86655	0.493427	0.329532	0.755153	0.510307	3.08419	0.697811	0.569761	-0.28488	1.61973	0.402882	0.155199	No	No	No	No	LOC100364769	1	217699180
Mpp2	ENSRNOG00000059683	EGs			lm log2FC ~ CNV inputdataLinearModel2	0.0978565	0.0270737	0.171834	0.928898	0.857796	13.0643	0.038288	0.031262	-0.015631	-0.111313	0.0221056	0.124802	No	No	No	No	Mpp2	10	89999917
Grin2c	ENSRNOG00000003280	EGs			lm log2FC ~ CNV inputdataLinearModel2	0.037373	0.0495734	0.588752	0.362389	-0.275223	0.568354	0.0701074	0.0572424	-0.0286212	-0.23269	0.0404765	0.109643	No	No	No	No	Grin2c	10	103798291
Ddx3x	ENSRNOG00000023383	EGs			lm log2FC ~ CNV inputdataLinearModel2	-0.0436766	0.0616621	0.607658	0.334097	-0.331806	0.50172	0.0872033	-0.0712012	0.0356006	0.0960231	0.0503469	0.307433	No	No	No	No	Ddx3x	X	10400366
Lgi2	ENSRNOG00000003887	EGs			lm log2FC ~ CNV inputdataLinearModel2	-0.302689	0.0398407	0.0833147	0.982971	0.965941	57.7216	0.0563433	0.0460041	-0.0230021	0.376766	0.0325298	0.0548295	No	No	No	No	Lgi2	14	60764409
Caskin1	ENSRNOG00000003195	EGs			lm log2FC ~ CNV inputdataLinearModel2	0.0973293	0.00939541	0.0612645	0.990768	0.981535	107.314	0.0132871	0.0108489	-0.00542444	-0.171852	0.00767132	0.0283994	No	No	No	No	Caskin1	10	13854339
Oaf	ENSRNOG00000009243	EGs			lm log2FC ~ CNV inputdataLinearModel2	0.127262	0.0419583	0.202749	0.901955	0.80391	9.19941	0.059338	0.0484493	-0.0242247	-0.124801	0.0342588	0.170556	No	No	No	No	Oaf	8	47511719
Gabra1	ENSRNOG00000003512	EGs			lm log2FC ~ CNV inputdataLinearModel2	-0.187722	0.0209226	0.070663	0.98773	0.97546	80.5006	0.029589	-0.0241593	0.0120797	0.191144	0.0170832	0.0567462	No	No	No	No	Gabra1	10	27310725
Cacnb3	ENSRNOG00000054274	EGs			lm log2FC ~ CNV inputdataLinearModel2	0.0682043	0.0499125	0.402189	0.651235	0.30247	1.86726	0.0705869	0.057634	-0.028817	-0.124146	0.0407534	0.201927	No	No	No	No	Cacnb3	7	140315368
Ucp2	ENSRNOG00000017854	del	DownRegulated	del_DownRegulated	lm log2FC ~ CNV inputdataLinearModel2	0.356685	0.0227668	0.0405797	0.995942	0.991885	245.452	0.0321971	-0.0262889	0.0131444	-0.376255	0.018589	0.0314269	Yes	Positive Correlation	No	No	Ucp2	1	165506361
Sgsm2	ENSRNOG00000027194	EGs			lm log2FC ~ CNV inputdataLinearModel2	0.103748	0.0785537	0.412572	0.635612	0.271224	1.74433	0.111092	0.090706	-0.045353	-0.143794	0.0641389	0.267101	No	No	No	No	Sgsm2	10	61703839
Rnf152	ENSRNOG00000014859	del,deldup	UpRegulated	del_UpRegulated,deldup_UpRegulated	lm log2FC ~ CNV inputdataLinearModel2	-0.666585	0.0391656	0.037362	0.99656	0.993119	289.668	0.0553885	-0.0452245	0.0226123	0.840329	0.0319786	0.0242148	Yes	Negative Correlation	No	No	Rnf152	13	25186106
Opalin	ENSRNOG00000022386	EGs			lm log2FC ~ CNV inputdataLinearModel2	-0.236489	0.104372	0.264598	0.836973	0.673946	5.13395	0.147605	-0.120519	0.0602594	0.266519	0.0852197	0.197019	No	No	No	No	Opalin	1	260324028
Adcy8	ENSRNOG00000004890	EGs			lm log2FC ~ CNV inputdataLinearModel2	-0.245681	0.0705555	0.178035	0.92381	0.84762	12.125	0.0997805	-0.0814704	0.0407352	0.203449	0.0576083	0.175666	No	No	No	No	Adcy8	7	105353913
Cep170b	ENSRNOG00000033688	EGs			lm log2FC ~ CNV inputdataLinearModel2	0.0632271	0.0215229	0.208876	0.896157	0.792314	8.62992	0.0304379	0.0248524	-0.0124262	-0.109807	0.0175733	0.101027	No	No	No	No	Cep170b	6	137288810
Rtraf	ENSRNOG00000000340	EGs			lm log2FC ~ CNV inputdataLinearModel2	-0.0828184	0.03818	0.275002	0.824722	0.649444	4.70523	0.0539947	-0.0440865	0.0220432	0.15048	0.0311739	0.130045	No	No	No	No	Rtraf	15	4882947
Jam3	ENSRNOG00000009149	EGs			lm log2FC ~ CNV inputdataLinearModel2	-0.0760893	0.0523607	0.383708	0.678635	0.357269	2.11172	0.0740492	-0.0604609	0.0302304	0.223851	0.0427523	0.120139	No	No	No	No	Jam3	8	28147111
Pls1	ENSRNOG00000009945	EGs			lm log2FC ~ CNV inputdataLinearModel2	-0.173322	0.025676	0.093628	0.978526	0.957052	45.5675	0.0363114	-0.0296481	0.014824	0.243212	0.0209644	0.0547399	No	No	No	No	Pls1	8	103557364
Trim59	ENSRNOG00000010515	EGs			lm log2FC ~ CNV inputdataLinearModel2	-0.173352	0.0244495	0.0892001	0.980496	0.960992	50.2712	0.0345768	-0.0282319	0.0141159	0.293035	0.0199629	0.0433027	No	No	No	No	Trim59	2	165629918
Cilp2	ENSRNOG00000020622	del	DownRegulated	del_DownRegulated	lm log2FC ~ CNV inputdataLinearModel2	0.240159	0.122803	0.300917	0.792726	0.585452	3.82453	0.17367	0.141801	-0.0709005	-0.453268	0.100268	0.138596	No	No	No	No	Cilp2	16	21288876
Kcng1	ENSRNOG00000054314	EGs			lm log2FC ~ CNV inputdataLinearModel2	0.231379	0.0311303	0.0851411	0.98222	0.96444	55.2435	0.0440249	0.0359461	-0.0179731	-0.217516	0.0254178	0.0740562	No	No	No	No	Kcng1	3	165020230
Stxbp3	ENSRNOG00000020392	EGs			lm log2FC ~ CNV inputdataLinearModel2	-0.136607	0.00866853	0.0403432	0.995989	0.991979	248.345	0.0122592	-0.0100096	0.00500478	0.175588	0.00707783	0.0256477	Yes	Negative Correlation	No	No	Stxbp3	2	211595659
AABR07007879.1	ENSRNOG00000058177	del,deldup	UpRegulated	del_UpRegulated,deldup_UpRegulated	lm log2FC ~ CNV inputdataLinearModel2	-0.870992	0.461363	0.310112	0.780896	0.561792	3.56405	0.652465	0.532736	-0.266368	1.5369	0.376701	0.153022	No	No	No	No	AABR07007879.1	2	32632800
B3gat1	ENSRNOG00000007142	EGs			lm log2FC ~ CNV inputdataLinearModel2	0.101284	0.0150768	0.0940742	0.978322	0.956644	45.1299	0.0213218	-0.0174092	0.00870459	-0.234279	0.0123102	0.0334203	No	No	No	No	B3gat1	8	27777179
RF00017	ENSRNOG00000051703	del,dup,deldup	UpRegulated	del_UpRegulated,dup_UpRegulated,deldup_UpRegulated	lm log2FC ~ CNV inputdataLinearModel2	-0.417628	0.634221	0.629284	0.302459	-0.395081	0.433608	0.896924	-0.732335	0.366167	0.423861	0.517839	0.563322	No	No	No	No	Metazoa_SRP	9	17173519
Doc2a	ENSRNOG00000019920	del,dup	Both	del_DownRegulated,dup_UpRegulated	lm log2FC ~ CNV inputdataLinearModel2	0.721398	0.263967	0.223312	0.881919	0.763839	7.46879	0.373306	0.304803	-0.152402	0.0392156	0.215528	0.88542	No	No	Yes	No	Doc2a	1	198284473
Ppp2r2c	ENSRNOG00000058202	EGs			lm log2FC ~ CNV inputdataLinearModel2	0.0418521	0.00730407	0.109996	0.970443	0.940885	32.8326	0.0103295	0.00843402	-0.00421701	-0.163669	0.00596375	0.0231868	No	No	No	No	Ppp2r2c	14	78679214
Kcnip2	ENSRNOG00000050450	del,dup,deldup	DownRegulated	del_DownRegulated,dup_DownRegulated,deldup_DownRegulated	lm log2FC ~ CNV inputdataLinearModel2	0.132746	0.0315534	0.148566	0.946522	0.893043	17.6991	0.0446233	-0.0364348	0.0182174	-0.535371	0.0257633	0.030612	No	No	No	No	LOC100911951	1	265549593
Slc16a1	ENSRNOG00000019996	EGs			lm log2FC ~ CNV inputdataLinearModel2	-0.17021	0.0404099	0.148394	0.946643	0.893286	17.7417	0.0571483	-0.0466614	0.0233307	0.0776855	0.0329946	0.255688	No	No	No	No	Slc16a1	2	207108552
Txnip	ENSRNOG00000021201	EGs			lm log2FC ~ CNV inputdataLinearModel2	-0.18493	0.00854247	0.0293866	0.997871	0.995741	468.647	0.0120809	-0.009864	0.004932	0.24007	0.0069749	0.0184909	Yes	Negative Correlation	No	No	Txnip	2	198683159
Islr2	ENSRNOG00000050714	EGs			lm log2FC ~ CNV inputdataLinearModel2	0.153153	0.00799077	0.0331855	0.997285	0.99457	367.346	0.0113007	-0.00922694	0.00461347	-0.218142	0.00652443	0.0190351	Yes	Positive Correlation	No	No	Islr2	8	62984552
Zfp319	ENSRNOG00000013460	EGs			lm log2FC ~ CNV inputdataLinearModel2	0.113035	0.0286565	0.158065	0.93961	0.879219	15.5589	0.0405264	0.0330897	-0.0165449	-0.174297	0.023398	0.0849533	No	No	No	No	Zfp319	19	10119253
Cdk5r1	ENSRNOG00000021685	EGs			lm log2FC ~ CNV inputdataLinearModel2	0.112514	0.01366	0.0769141	0.985474	0.970949	67.8435	0.0193182	-0.0157733	0.00788663	-0.175669	0.0111534	0.0403654	No	No	No	No	Cdk5r1	10	67862054
LOC100910882	ENSRNOG00000049814	del	UpRegulated	del_UpRegulated	lm log2FC ~ CNV inputdataLinearModel2	-1.49715	0.479514	0.197328	0.906961	0.813923	9.74822	0.678136	-0.553696	0.276848	1.30249	0.391522	0.185894	No	No	No	No	LOC100910882	3	152226710
Rgs17	ENSRNOG00000018690	EGs			lm log2FC ~ CNV inputdataLinearModel2	-0.108828	0.0644897	0.340558	0.740108	0.480217	2.84776	0.0912022	0.0744663	-0.0372331	0.193965	0.0526556	0.168756	No	No	No	No	Rgs17	1	42492761
Rasgef1a	ENSRNOG00000031671	EGs			lm log2FC ~ CNV inputdataLinearModel2	0.0888347	0.0154639	0.10972	0.970589	0.941178	33.0009	0.0218693	-0.0178562	0.0089281	-0.102215	0.0126262	0.0782426	No	No	No	No	Rasgef1a	4	150133590
Serpini1	ENSRNOG00000010248	EGs			lm log2FC ~ CNV inputdataLinearModel2	-0.10272	0.0659543	0.363373	0.708084	0.416169	2.42565	0.0932735	-0.0761575	0.0380787	0.100689	0.0538515	0.312657	No	No	No	No	Serpini1	2	174013288
Gabrb2	ENSRNOG00000003680	EGs			lm log2FC ~ CNV inputdataLinearModel2	-0.190089	0.0237302	0.0790648	0.984655	0.96931	64.1671	0.0335596	-0.0274013	0.0137006	0.0872333	0.0193756	0.139143	No	No	No	No	Gabrb2	10	27973681
Samd14	ENSRNOG00000004155	del	DownRegulated	del_DownRegulated	lm log2FC ~ CNV inputdataLinearModel2	0.3491	0.157645	0.270032	0.830619	0.661237	4.90384	0.222944	0.182033	-0.0910166	-0.214161	0.128717	0.344524	No	No	No	No	Samd14	10	82823918
Kif22	ENSRNOG00000020281	del,dup	Both	del_DownRegulated,dup_UpRegulated	lm log2FC ~ CNV inputdataLinearModel2	0.833306	0.0599982	0.0457577	0.994843	0.989685	192.901	0.0848502	0.0692799	-0.0346399	-0.122896	0.0489883	0.241478	Yes	Positive Correlation	Yes	No	Kif22	1	198461169
Anxa4	ENSRNOG00000018159	EGs			lm log2FC ~ CNV inputdataLinearModel2	-0.325225	0.0286695	0.0559751	0.992289	0.984578	128.685	0.0405448	0.0331047	-0.0165523	0.223727	0.0234085	0.0663679	No	No	No	No	Anxa4	4	118538777
Camkk2	ENSRNOG00000001309	EGs			lm log2FC ~ CNV inputdataLinearModel2	0.0563196	0.0154108	0.170037	0.930342	0.860683	13.3558	0.0217942	0.0177949	-0.00889743	-0.147569	0.0125829	0.0541521	No	No	No	No	Camkk2	12	39253409
Cabcoco1	ENSRNOG00000000634	EGs			lm log2FC ~ CNV inputdataLinearModel2	-0.116129	0.13388	0.545125	0.429354	-0.141291	0.752401	0.189335	-0.154591	0.0772955	0.187083	0.109312	0.33664	No	No	No	No	Cabcoco1	20	21316826
RF00100	ENSRNOG00000061829	EGs			lm log2FC ~ CNV inputdataLinearModel2	-0.0697673	0.362999	0.879118	0.0356237	-0.928753	0.0369396	0.513359	-0.419156	0.209578	1.51079	0.296388	0.123326	No	No	No	No	7SK	6	95871665
Osbpl8	ENSRNOG00000026962	EGs			lm log2FC ~ CNV inputdataLinearModel2	-0.0380742	0.0609806	0.644675	0.280489	-0.439023	0.389832	0.0862396	-0.0704143	0.0352072	0.0862088	0.0497905	0.333432	No	No	No	No	Osbpl8	7	53878610
Iqsec3	ENSRNOG00000014083	EGs			lm log2FC ~ CNV inputdataLinearModel2	0.106371	0.00365195	0.0218479	0.998823	0.997645	848.398	0.00516464	-0.00421691	0.00210846	-0.17102	0.00298181	0.0110986	Yes	Positive Correlation	No	No	Iqsec3	4	153948055
Begain	ENSRNOG00000004650	EGs			lm log2FC ~ CNV inputdataLinearModel2	0.132322	0.0157939	0.0756287	0.985953	0.971907	70.1919	0.0223359	0.0182372	-0.00911859	-0.243416	0.0128956	0.0336952	No	No	No	No	Begain	6	132936970
Src	ENSRNOG00000009495	EGs			lm log2FC ~ CNV inputdataLinearModel2	0.0360622	0.0387005	0.522456	0.464755	-0.0704898	0.868304	0.0547308	0.0446875	-0.0223437	-0.157128	0.0315988	0.126341	No	No	No	No	Src	3	153580861
Tf	ENSRNOG00000030625	EGs			lm log2FC ~ CNV inputdataLinearModel2	-0.0784424	0.0352666	0.268978	0.831859	0.663717	4.94737	0.0498745	-0.0407224	0.0203612	0.309192	0.0287951	0.0591179	No	No	No	No	Tf	8	111673547
Scn1a	ENSRNOG00000053122	EGs			lm log2FC ~ CNV inputdataLinearModel2	-0.223336	0.000569645	0.00162377	0.999993	0.999987	153713	0.000805599	0.000657769	-0.000328884	0.180318	0.000465113	0.0016421	Yes	Negative Correlation	No	No	Scn1a	3	52381975
Cdh19	ENSRNOG00000029841	EGs			lm log2FC ~ CNV inputdataLinearModel2	-0.244981	0.162008	0.371967	0.695735	0.39147	2.28661	0.229114	-0.187071	0.0935354	0.164061	0.132279	0.431984	No	No	No	No	Cdh19	13	32344966
Akap12	ENSRNOG00000019549	EGs			lm log2FC ~ CNV inputdataLinearModel2	-0.21277	0.0512822	0.150568	0.945098	0.890196	17.2142	0.0725239	-0.0592156	0.0296078	0.266209	0.0418717	0.0993193	No	No	No	No	Akap12	1	40816107
LOC308990	ENSRNOG00000016978	del	DownRegulated	del_DownRegulated	lm log2FC ~ CNV inputdataLinearModel2	0.792994	0.0350963	0.0281571	0.998045	0.99609	510.527	0.0496336	0.0405257	-0.0202628	-0.447089	0.028656	0.0407481	Yes	Positive Correlation	Yes	No	LOC308990	1	198528635
Map3k10	ENSRNOG00000023521	EGs			lm log2FC ~ CNV inputdataLinearModel2	0.0555224	0.0093306	0.105994	0.972535	0.945069	35.4093	0.0131955	-0.010774	0.00538702	-0.167745	0.0076184	0.0288932	No	No	No	No	Map3k10	1	84473071
Msrb3	ENSRNOG00000042668	EGs			lm log2FC ~ CNV inputdataLinearModel2	-0.24825	0.10302	0.250418	0.853088	0.706177	5.80682	0.145692	0.118957	-0.0594784	0.364071	0.0841151	0.144549	No	No	No	No	Msrb3	7	62850515
Nol6	ENSRNOG00000010409	EGs			lm log2FC ~ CNV inputdataLinearModel2	0.0771635	0.0168903	0.137186	0.954278	0.908556	20.8713	0.0238865	-0.0195032	0.00975162	-0.1955	0.0137909	0.0448338	No	No	No	No	Nol6	5	57445344
Mcam	ENSRNOG00000007726	EGs			lm log2FC ~ CNV inputdataLinearModel2	-0.185683	0.0439533	0.147972	0.946941	0.893881	17.8468	0.0621593	-0.0507529	0.0253764	0.193196	0.0358877	0.116924	No	No	No	No	Mcam	8	48472824
Clec1a	ENSRNOG00000060460	del	DownRegulated	del_DownRegulated	lm log2FC ~ CNV inputdataLinearModel2	0.254431	0.0820358	0.198564	0.90583	0.81166	9.61909	0.116016	0.0947268	-0.0473634	-0.210109	0.066982	0.196468	No	No	No	No	Clec1a	4	163191503
Dyrk1b	ENSRNOG00000019254	EGs			lm log2FC ~ CNV inputdataLinearModel2	0.0520978	0.0728111	0.604617	0.338611	-0.322778	0.511969	0.10297	0.084075	-0.0420375	-0.175284	0.05945	0.208168	No	No	No	No	Dyrk1b	1	85112247
Socs7	ENSRNOG00000059008	EGs			lm log2FC ~ CNV inputdataLinearModel2	0.093959	0.00497786	0.033696	0.997201	0.994402	356.28	0.00703976	0.00574794	-0.00287397	-0.165942	0.00406441	0.0155896	Yes	Positive Correlation	No	No	Socs7	10	85301875
Ppip5k2	ENSRNOG00000011613	EGs			lm log2FC ~ CNV inputdataLinearModel2	-0.213916	0.0846738	0.239944	0.864544	0.729089	6.38249	0.119747	0.0977728	-0.0488864	0.176465	0.0691358	0.237715	No	No	No	No	Ppip5k2	9	111220858
Zfpm1	ENSRNOG00000043077	EGs			lm log2FC ~ CNV inputdataLinearModel2	0.181347	0.0547311	0.1866	0.916518	0.833037	10.9787	0.0774015	0.0631981	-0.031599	-0.236566	0.0446878	0.118858	No	No	No	No	Zfpm1	19	55094585
Brinp2	ENSRNOG00000005592	EGs			lm log2FC ~ CNV inputdataLinearModel2	0.11995	0.0140798	0.0743867	0.986409	0.972818	72.5779	0.0199119	0.016258	-0.008129	-0.13599	0.0114961	0.0536902	No	No	No	No	Brinp2	13	75948679
Wsb2	ENSRNOG00000001135	EGs			lm log2FC ~ CNV inputdataLinearModel2	0.0335769	0.00099709	0.0188993	0.999119	0.998238	1134	0.0014101	0.00115134	-0.00057567	-0.0846476	0.000814121	0.00612267	Yes	Positive Correlation	No	No	Wsb2	12	44942443
Acadm	ENSRNOG00000009845	EGs			lm log2FC ~ CNV inputdataLinearModel2	-0.0825846	0.000237784	0.001833	0.999992	0.999983	120624	0.000336277	-0.000274569	0.000137285	0.152088	0.00019415	0.000812684	Yes	Negative Correlation	No	No	Acadm	2	260124418
Kdm4b	ENSRNOG00000049221	EGs			lm log2FC ~ CNV inputdataLinearModel2	0.0568772	0.0145612	0.159554	0.93849	0.87698	15.2576	0.0205926	0.0168138	-0.00840689	-0.125569	0.0118891	0.0600974	No	No	No	No	Kdm4b	9	10653216
Zfp131	ENSRNOG00000015925	EGs			lm log2FC ~ CNV inputdataLinearModel2	-0.0377354	0.0207234	0.319717	0.768288	0.536576	3.3157	0.0293073	-0.0239293	0.0119646	0.130372	0.0169206	0.0821656	No	No	No	No	Zfp131	2	52504315
Hdac4	ENSRNOG00000020372	EGs			lm log2FC ~ CNV inputdataLinearModel2	0.0787071	0.0517529	0.370294	0.698151	0.396301	2.31291	0.0731896	0.0597591	-0.0298795	-0.135253	0.0422561	0.192778	No	No	No	No	Hdac4	9	99057089
Snph	ENSRNOG00000009588	EGs			lm log2FC ~ CNV inputdataLinearModel2	0.0755233	0.0332256	0.26385	0.83784	0.675679	5.16674	0.0469881	-0.0383656	0.0191828	-0.128108	0.0271286	0.13285	No	No	No	No	Snph	3	147102394
Sept3	ENSRNOG00000007686	EGs			lm log2FC ~ CNV inputdataLinearModel2	0.0699123	0.02146	0.189602	0.913892	0.827783	10.6133	0.030349	-0.0247798	0.0123899	-0.10268	0.017522	0.107601	No	No	No	No	Septin3	7	123510804
Zcrb1	ENSRNOG00000004996	EGs			lm log2FC ~ CNV inputdataLinearModel2	-0.0779731	0.0203995	0.162902	0.935939	0.871878	14.6101	0.0288492	-0.0235553	0.0117776	0.261969	0.0166561	0.0404221	No	No	No	No	Zcrb1	7	134588903
LOC361016	ENSRNOG00000007206	EGs			lm log2FC ~ CNV inputdataLinearModel2	-0.202441	0.00142314	0.00447531	0.999951	0.999901	20234.8	0.00201262	-0.0016433	0.000821651	0.330708	0.00116199	0.00223684	Yes	Negative Correlation	No	No	LOC361016	15	17775692
AABR07039336.2	ENSRNOG00000003025	EGs			lm log2FC ~ CNV inputdataLinearModel2	-0.111588	0.04746	0.256008	0.846817	0.693635	5.52815	0.0671186	-0.0548021	0.027401	0.0923323	0.0387509	0.25297	No	No	No	No	AABR07039336.2	X	73998034
Fmnl1	ENSRNOG00000003207	EGs			lm log2FC ~ CNV inputdataLinearModel2	0.0559002	0.0681732	0.562769	0.402041	-0.195918	0.672355	0.0964115	0.0787196	-0.0393598	-0.113035	0.0556632	0.291307	No	No	No	No	Fmnl1	10	91254058
Mark4	ENSRNOG00000017069	EGs			lm log2FC ~ CNV inputdataLinearModel2	0.0481326	0.0152381	0.19519	0.908903	0.817807	9.97735	0.02155	-0.0175955	0.00879774	-0.194802	0.0124419	0.0406053	No	No	No	No	Mark4	1	80335526
Cdk18	ENSRNOG00000008137	EGs			lm log2FC ~ CNV inputdataLinearModel2	-0.260975	0.113383	0.260922	0.841217	0.682433	5.29789	0.160348	0.130923	-0.0654617	0.341746	0.0925769	0.168414	No	No	No	No	Cdk18	13	48893412
Sh3d19	ENSRNOG00000011752	EGs			lm log2FC ~ CNV inputdataLinearModel2	-0.0335533	0.0294901	0.459026	0.564184	0.128367	1.29454	0.0417053	0.0340523	-0.0170261	0.268665	0.0240786	0.0569038	No	No	No	No	Sh3d19	2	185268259
Apoc1	ENSRNOG00000018426	del	DownRegulated	del_DownRegulated	lm log2FC ~ CNV inputdataLinearModel2	0.560239	0.0296363	0.0336454	0.997209	0.994419	357.354	0.041912	0.034221	-0.0171105	-0.211977	0.0241979	0.0723593	Yes	Positive Correlation	No	No	NEWGENE_2134	1	80606638
Cplx2	ENSRNOG00000000105	EGs			lm log2FC ~ CNV inputdataLinearModel2	0.136732	0.0317163	0.145104	0.948942	0.897884	18.5857	0.0448536	0.0366228	-0.0183114	-0.17259	0.0258963	0.0948142	No	No	No	No	Cplx2	17	10756285
Ppp1r13b	ENSRNOG00000012653	EGs			lm log2FC ~ CNV inputdataLinearModel2	0.095321	0.0216891	0.14243	0.950775	0.901551	19.315	0.030673	-0.0250444	0.0125222	-0.142654	0.0177091	0.0786276	No	No	No	No	Ppp1r13b	6	136398518
RT1-Db1	ENSRNOG00000033215	del,dup,deldup	UpRegulated	del_UpRegulated,dup_UpRegulated,deldup_UpRegulated	lm log2FC ~ CNV inputdataLinearModel2	-0.109181	0.305895	0.781749	0.112998	-0.774004	0.127393	0.4326	0.353217	-0.176608	2.23158	0.249762	0.0709561	No	No	No	No	RT1-Db1	20	4087618
Fbrsl1	ENSRNOG00000030721	EGs			lm log2FC ~ CNV inputdataLinearModel2	0.107084	0.0868884	0.433956	0.602999	0.205997	1.51888	0.122879	0.10033	-0.0501651	-0.201917	0.0709441	0.215101	No	No	No	No	Fbrsl1	12	52356832
Lap3	ENSRNOG00000003289	EGs			lm log2FC ~ CNV inputdataLinearModel2	-0.108531	0.00820262	0.0480233	0.99432	0.988641	175.068	0.0116003	-0.00947157	0.00473579	0.110592	0.00669741	0.0385065	Yes	Negative Correlation	No	No	Lap3	14	70102814
Ttyh3	ENSRNOG00000055583	EGs			lm log2FC ~ CNV inputdataLinearModel2	0.0822826	0.0311493	0.230388	0.874652	0.749305	6.97781	0.0440518	0.0359681	-0.0179841	-0.13384	0.0254333	0.11955	No	No	No	No	Ttyh3	12	16084266
Slbp	ENSRNOG00000037162	EGs			lm log2FC ~ CNV inputdataLinearModel2	-0.131508	0.0570625	0.260627	0.841555	0.683109	5.31132	0.0806985	-0.0658901	0.032945	0.188745	0.0465913	0.154068	No	No	No	No	Slbp	14	82356916
Numbl	ENSRNOG00000020867	EGs			lm log2FC ~ CNV inputdataLinearModel2	0.097998	0.00173074	0.0112422	0.999688	0.999376	3206.04	0.00244764	-0.00199849	0.000999246	-0.210879	0.00141315	0.00426607	Yes	Positive Correlation	No	No	Numbl	1	84067938
RGD1563349	ENSRNOG00000005818	EGs			lm log2FC ~ CNV inputdataLinearModel2	-0.0803646	0.0288493	0.219413	0.885844	0.771688	7.75995	0.0407991	-0.0333123	0.0166562	0.177993	0.0235554	0.0837626	No	No	No	No	RGD1563349	4	21584369
Rnf44	ENSRNOG00000017641	EGs			lm log2FC ~ CNV inputdataLinearModel2	0.0337492	0.0625744	0.685112	0.225342	-0.549316	0.290892	0.0884936	0.0722547	-0.0361274	-0.136594	0.0510918	0.227865	No	No	No	No	Rnf44	17	10458110
Nptxr	ENSRNOG00000016156	EGs			lm log2FC ~ CNV inputdataLinearModel2	0.15913	0.0279801	0.110805	0.97001	0.940021	32.3449	0.0395698	0.0323086	-0.0161543	-0.226229	0.0228457	0.0640717	No	No	No	No	Nptxr	7	121011680
Nrxn2	ENSRNOG00000021103	EGs			lm log2FC ~ CNV inputdataLinearModel2	0.0771256	0.0127081	0.103963	0.973568	0.947136	36.8328	0.017972	0.0146741	-0.00733704	-0.257498	0.0103761	0.0256393	No	No	No	No	Nrxn2	1	221792221
Psd	ENSRNOG00000019435	EGs			lm log2FC ~ CNV inputdataLinearModel2	0.0771539	0.0220772	0.177424	0.924318	0.848636	12.2132	0.0312219	0.0254925	-0.0127463	-0.190369	0.0180259	0.060102	No	No	No	No	Psd	1	266059331
Ppp1r37	ENSRNOG00000017692	EGs			lm log2FC ~ CNV inputdataLinearModel2	0.0601442	0.0770277	0.577965	0.378754	-0.242492	0.609668	0.108934	0.088944	-0.044472	-0.139185	0.0628929	0.270184	No	No	No	No	Ppp1r37	1	80439718
Gga3	ENSRNOG00000027057	EGs			lm log2FC ~ CNV inputdataLinearModel2	0.032919	0.0387373	0.551579	0.419335	-0.161331	0.722162	0.0547828	0.04473	-0.022365	-0.167616	0.0316289	0.118733	No	No	No	No	Gga3	10	104137655
Ehmt2	ENSRNOG00000030630	EGs			lm log2FC ~ CNV inputdataLinearModel2	0.0380213	0.00805979	0.132983	0.956996	0.913993	22.2538	0.0113983	0.00930665	-0.00465332	-0.162869	0.0065808	0.0257089	No	No	No	No	Ehmt2	20	4576057
Cdc5l	ENSRNOG00000019975	EGs			lm log2FC ~ CNV inputdataLinearModel2	-0.045646	0.0424932	0.477238	0.535724	0.0714483	1.15389	0.0600945	-0.049067	0.0245335	0.0914	0.0346956	0.230965	No	No	No	No	Cdc5l	9	17949764
Asah2	ENSRNOG00000012196	EGs			lm log2FC ~ CNV inputdataLinearModel2	-0.317485	0.0730598	0.143992	0.949708	0.899416	18.8838	0.103322	0.0843622	-0.0421811	0.336383	0.059653	0.111734	No	No	No	No	Asah2	1	250557044
Fam184a	ENSRNOG00000026407	EGs			lm log2FC ~ CNV inputdataLinearModel2	-0.0846922	0.0376985	0.266611	0.83463	0.669261	5.04706	0.0533137	0.0435305	-0.0217652	0.250466	0.0307807	0.0778461	No	No	No	No	Fam184a	20	34936050
Krt222	ENSRNOG00000010839	EGs			lm log2FC ~ CNV inputdataLinearModel2	-0.128984	0.00869739	0.0428624	0.995474	0.990948	219.934	0.0123	-0.0100429	0.00502144	0.133995	0.00710139	0.0337076	Yes	Negative Correlation	No	No	Krt222	10	87142116
Rflnb	ENSRNOG00000006674	del	DownRegulated	del_DownRegulated	lm log2FC ~ CNV inputdataLinearModel2	0.293427	0.110775	0.229807	0.875256	0.750512	7.01643	0.15666	0.127912	-0.0639561	-0.25413	0.0904476	0.21768	No	No	No	No	Rflnb	10	64196127
Mdga1	ENSRNOG00000000536	EGs			lm log2FC ~ CNV inputdataLinearModel2	0.170299	0.0397025	0.145814	0.94845	0.8969	18.3987	0.0561478	0.0458445	-0.0229222	-0.301331	0.0324169	0.0682246	No	No	No	No	Mdga1	20	8515142
Grik1	ENSRNOG00000001575	EGs			lm log2FC ~ CNV inputdataLinearModel2	-0.201064	0.0419874	0.131059	0.958214	0.916428	22.9314	0.0593791	-0.0484828	0.0242414	0.168585	0.0342825	0.127718	No	No	No	No	Grik1	11	27811957
Appl1	ENSRNOG00000013574	EGs			lm log2FC ~ CNV inputdataLinearModel2	-0.0472822	0.0565159	0.556484	0.411741	-0.176519	0.699931	0.0799255	-0.0652589	0.0326294	0.0551582	0.046145	0.443507	No	No	No	No	Appl1	16	2563520
Disc1	ENSRNOG00000019779	del	DownRegulated	del_DownRegulated	lm log2FC ~ CNV inputdataLinearModel2	0.169511	0.178561	0.516548	0.474019	-0.0519628	0.901208	0.252523	0.206184	-0.103092	-0.381054	0.145794	0.232636	No	No	No	No	Disc1	19	57820260
AABR07058422.1	ENSRNOG00000029450	EGs			lm log2FC ~ CNV inputdataLinearModel2	0.0416408	0.0721039	0.66659	0.250104	-0.499792	0.333519	0.10197	0.0832584	-0.0416292	-0.133847	0.0588726	0.263804	No	No	No	No	AABR07058422.1	7	115766486
Supt16h	ENSRNOG00000011953	EGs			lm log2FC ~ CNV inputdataLinearModel2	-0.0296494	0.0487146	0.651931	0.270306	-0.459388	0.370438	0.0688928	-0.0562508	0.0281254	0.0933081	0.0397753	0.256528	No	No	No	No	Supt16h	15	28575480
Galnt13	ENSRNOG00000005335	EGs			lm log2FC ~ CNV inputdataLinearModel2	-0.215781	0.0177098	0.0521326	0.993309	0.986618	148.456	0.0250455	0.0204496	-0.0102248	0.228527	0.01446	0.0402284	No	No	No	No	Galnt13	3	40038336
Col14a1	ENSRNOG00000026415	del	UpRegulated	del_UpRegulated	lm log2FC ~ CNV inputdataLinearModel2	-0.427725	0.153968	0.219971	0.885286	0.770572	7.71732	0.217744	-0.177787	0.0888936	0.498811	0.125715	0.157173	No	No	No	No	Col14a1	7	95074236
Agap3	ENSRNOG00000012764	EGs			lm log2FC ~ CNV inputdataLinearModel2	0.0404797	0.00411765	0.0645359	0.989759	0.979517	96.6441	0.00582324	-0.00475465	0.00237733	-0.205313	0.00336205	0.0104238	No	No	No	No	Agap3	4	7202330
Ly6e	ENSRNOG00000007091	EGs			lm log2FC ~ CNV inputdataLinearModel2	0.10851	0.0229462	0.132669	0.957196	0.914392	22.3623	0.0324508	-0.026496	0.013248	-0.209541	0.0187355	0.0567705	No	No	No	No	Ly6e	7	116355698
Vwc2l	ENSRNOG00000027400	del,dup,deldup	UpRegulated	del_UpRegulated,dup_UpRegulated,deldup_UpRegulated	lm log2FC ~ CNV inputdataLinearModel2	-0.400221	0.082644	0.129637	0.959103	0.918206	23.4518	0.116876	0.0954291	-0.0477146	0.890778	0.0674786	0.0481335	No	No	No	No	Vwc2l	9	77834091
Lgr5	ENSRNOG00000004221	EGs			lm log2FC ~ CNV inputdataLinearModel2	-0.435184	0.00136233	0.00199291	0.99999	0.99998	102043	0.00192662	-0.00157308	0.000786541	0.253547	0.00111234	0.0027929	Yes	Negative Correlation	No	No	Lgr5	7	58448277
Cdh20	ENSRNOG00000014556	EGs			lm log2FC ~ CNV inputdataLinearModel2	-0.272919	0.0169009	0.0393733	0.99618	0.99236	260.764	0.0239015	0.0195155	-0.00975775	0.204249	0.0137995	0.0429464	Yes	Negative Correlation	No	No	Cdh20	13	24823488
Sdc1	ENSRNOG00000059947	del	UpRegulated	del_UpRegulated	lm log2FC ~ CNV inputdataLinearModel2	-0.939031	0.23722	0.157528	0.94001	0.880021	15.6696	0.33548	-0.273918	0.136959	0.952667	0.193689	0.127692	No	No	No	No	Sdc1	6	33885495
Polq	ENSRNOG00000002471	del,deldup	UpRegulated	del_UpRegulated,deldup_UpRegulated	lm log2FC ~ CNV inputdataLinearModel2	-0.609589	0.00492477	0.00514304	0.999935	0.999869	15321.5	0.00696468	0.00568664	-0.00284332	1.49013	0.00402106	0.00171789	Yes	Negative Correlation	No	No	Polq	11	66585881
Slain1	ENSRNOG00000024125	EGs			lm log2FC ~ CNV inputdataLinearModel2	-0.0619062	0.0273096	0.264493	0.837094	0.674189	5.13853	0.0386216	-0.0315344	0.0157672	0.169573	0.0222982	0.0832355	No	No	No	No	Slain1	15	87886783
LOC100359583	ENSRNOG00000018584	EGs			lm log2FC ~ CNV inputdataLinearModel2	-0.0475428	0.0339782	0.395033	0.66191	0.323821	1.9578	0.0480525	-0.0392347	0.0196173	0.256715	0.0277431	0.0685333	No	No	No	No	LOC100359583	9	93545396
Mlf1	ENSRNOG00000012827	del,dup	UpRegulated	del_UpRegulated,dup_UpRegulated	lm log2FC ~ CNV inputdataLinearModel2	-0.108556	0.189171	0.66834	0.247728	-0.504544	0.329306	0.267529	-0.218436	0.109218	0.800048	0.154458	0.121412	No	No	No	No	Mlf1	2	164549455
Lamp2	ENSRNOG00000000164	EGs			lm log2FC ~ CNV inputdataLinearModel2	-0.0677398	0.0209344	0.190814	0.91282	0.82564	10.4705	0.0296057	-0.0241729	0.0120865	0.0725037	0.0170928	0.147393	No	No	No	No	Lamp2	X	124722628
Moxd1	ENSRNOG00000015321	EGs			lm log2FC ~ CNV inputdataLinearModel2	0.312346	0.047506	0.0960897	0.97739	0.954781	43.229	0.0671837	-0.0548552	0.0274276	-0.128774	0.0387885	0.186255	No	No	No	No	Moxd1	1	22124495
Mast3	ENSRNOG00000022753	EGs			lm log2FC ~ CNV inputdataLinearModel2	0.10754	0.0105199	0.0620788	0.990521	0.981043	104.5	0.0148774	0.0121474	-0.00607368	-0.271322	0.00858948	0.0201473	No	No	No	No	Mast3	16	20395845
Mmp17	ENSRNOG00000023643	EGs			lm log2FC ~ CNV inputdataLinearModel2	0.114715	0.048193	0.253197	0.849985	0.69997	5.66599	0.0681552	0.0556485	-0.0278242	-0.125598	0.0393494	0.193285	No	No	No	No	Mmp17	12	30702571
Pdzd4	ENSRNOG00000056174	EGs			lm log2FC ~ CNV inputdataLinearModel2	0.0425559	0.0148342	0.213529	0.891656	0.783312	8.22986	0.0209787	0.017129	-0.00856451	-0.0611235	0.012112	0.124537	No	No	No	No	Pdzd4	X	156963870
Glod4	ENSRNOG00000007788	EGs			lm log2FC ~ CNV inputdataLinearModel2	-0.091329	0.0215792	0.147711	0.947124	0.894248	17.9121	0.0305176	-0.0249175	0.0124588	0.125514	0.0176194	0.0887868	No	No	No	No	Glod4	10	64379921
Cds1	ENSRNOG00000002142	EGs			lm log2FC ~ CNV inputdataLinearModel2	-0.144718	0.0613798	0.255372	0.847537	0.695074	5.55896	0.0868042	-0.0708753	0.0354377	0.122212	0.0501164	0.24775	No	No	No	No	Cds1	14	9396512
Cep83	ENSRNOG00000007859	EGs			lm log2FC ~ CNV inputdataLinearModel2	-0.16691	0.0602284	0.220463	0.884792	0.769585	7.67998	0.0851758	0.0695458	-0.0347729	0.224505	0.0491763	0.137279	No	No	No	No	Cep83	7	35773928
Pvalb	ENSRNOG00000006471	EGs			lm log2FC ~ CNV inputdataLinearModel2	-0.181619	0.00445555	0.0156147	0.999399	0.998797	1661.58	0.00630109	0.00514482	-0.00257241	0.229055	0.00363794	0.0101102	Yes	Negative Correlation	No	No	Pvalb	7	119429019
Cadps2	ENSRNOG00000007636	EGs			lm log2FC ~ CNV inputdataLinearModel2	-0.123052	0.125968	0.507453	0.488295	-0.0234107	0.95425	0.178145	-0.145455	0.0727274	0.200564	0.102852	0.30166	No	No	No	No	Cadps2	4	50326442
Scaf1	ENSRNOG00000056946	EGs			lm log2FC ~ CNV inputdataLinearModel2	0.0476783	0.0111973	0.146849	0.947728	0.895456	18.1308	0.0158354	0.0129295	-0.00646476	-0.197627	0.00914255	0.0294302	No	No	No	No	Scaf1	1	100997745
Plp1	ENSRNOG00000002419	EGs			lm log2FC ~ CNV inputdataLinearModel2	-0.142194	0.0206761	0.0919251	0.979294	0.958589	47.2962	0.0292404	-0.0238747	0.0119373	0.241684	0.016882	0.0443966	No	No	No	No	Plp1	X	107496072
Ermn	ENSRNOG00000021472	EGs			lm log2FC ~ CNV inputdataLinearModel2	-0.147771	0.0274675	0.116999	0.966603	0.933206	28.9426	0.038845	-0.0317168	0.0158584	0.234992	0.0224271	0.0605743	No	No	No	No	Ermn	3	44068057
Cpne9	ENSRNOG00000023077	EGs			lm log2FC ~ CNV inputdataLinearModel2	-0.228481	0.159907	0.388745	0.671222	0.342444	2.04157	0.226143	0.184645	-0.0923226	0.400977	0.130564	0.2004	No	No	No	No	Cpne9	4	145238947
Loxl1	ENSRNOG00000008680	EGs			lm log2FC ~ CNV inputdataLinearModel2	0.206347	0.00896311	0.0276355	0.998117	0.996234	530.006	0.0126758	-0.0103497	0.00517485	-0.33891	0.00731835	0.0137449	Yes	Positive Correlation	No	No	Loxl1	8	63067300
Slc12a2	ENSRNOG00000015971	EGs			lm log2FC ~ CNV inputdataLinearModel2	-0.121332	0.0279181	0.143978	0.949718	0.899435	18.8877	0.0394822	-0.0322371	0.0161185	0.151597	0.022795	0.0950143	No	No	No	No	Slc12a2	18	52917124
Dnah5	ENSRNOG00000048363	EGs			lm log2FC ~ CNV inputdataLinearModel2	-0.132231	0.066692	0.297385	0.797206	0.594413	3.93112	0.0943167	-0.0770093	0.0385046	0.424861	0.0544538	0.081152	No	No	No	No	Dnah5	2	80948658
Hid1	ENSRNOG00000003464	EGs			lm log2FC ~ CNV inputdataLinearModel2	0.0570735	0.00650264	0.0722215	0.987185	0.974371	77.0353	0.00919612	-0.0075086	0.0037543	-0.185663	0.00530938	0.0182004	No	No	No	No	Hid1	10	103899150
Akain1	ENSRNOG00000053805	del	UpRegulated	del_UpRegulated	lm log2FC ~ CNV inputdataLinearModel2	-0.329815	0.00852864	0.0164586	0.999332	0.998664	1495.49	0.0120613	-0.00984802	0.00492401	0.618486	0.0069636	0.00716747	Yes	Negative Correlation	No	No	Akain1	9	117795132
Mxd4	ENSRNOG00000015033	EGs			lm log2FC ~ CNV inputdataLinearModel2	0.0629204	0.0138654	0.138081	0.953689	0.907377	20.5929	0.0196086	0.0160104	-0.00800519	-0.0742771	0.0113211	0.0962902	No	No	No	No	Mxd4	14	81819415
Hspa4l	ENSRNOG00000010819	EGs			lm log2FC ~ CNV inputdataLinearModel2	-0.0580038	0.0196659	0.2081	0.8969	0.7938	8.69932	0.0278118	-0.0227082	0.0113541	0.0853372	0.0160571	0.118403	No	No	No	No	Hspa4l	2	127625683
Pacs1	ENSRNOG00000020350	EGs			lm log2FC ~ CNV inputdataLinearModel2	0.0590917	0.0330508	0.324654	0.761712	0.523425	3.19661	0.0467409	-0.0381638	0.0190819	-0.199388	0.0269859	0.0856418	No	No	No	No	Pacs1	1	220516316
Tug1	ENSRNOG00000051135	EGs			lm log2FC ~ CNV inputdataLinearModel2	0.062809	0.0710161	0.538993	0.438903	-0.122195	0.782222	0.100432	-0.0820023	0.0410011	-0.264893	0.0579844	0.13719	No	No	No	No	Tug1	14	83878295
Mknk2	ENSRNOG00000029028	EGs			lm log2FC ~ CNV inputdataLinearModel2	0.0610621	0.0202516	0.203871	0.900905	0.801809	9.09129	0.0286401	0.0233845	-0.0116923	-0.121614	0.0165354	0.0860308	No	No	No	No	Mknk2	7	11908107
Fam135a	ENSRNOG00000013587	EGs			lm log2FC ~ CNV inputdataLinearModel2	-0.0550171	0.0459449	0.442949	0.589137	0.178274	1.4339	0.064976	0.0530527	-0.0265263	0.170316	0.0375139	0.138018	No	No	No	No	Fam135a	9	30255459
Tmem123	ENSRNOG00000010584	EGs			lm log2FC ~ CNV inputdataLinearModel2	-0.103209	0.0555983	0.314569	0.775077	0.550154	3.44597	0.0786279	-0.0641994	0.0320997	0.229542	0.0453959	0.124299	No	No	No	No	Tmem123	8	5967463
Steap2	ENSRNOG00000006076	EGs			lm log2FC ~ CNV inputdataLinearModel2	-0.227561	0.0117727	0.0329057	0.997331	0.994661	373.633	0.0166491	-0.0135939	0.00679696	0.158239	0.00961235	0.0386245	Yes	Negative Correlation	No	No	Steap2	4	25507463
Unc5a	ENSRNOG00000059840	EGs			lm log2FC ~ CNV inputdataLinearModel2	0.123996	0.0031793	0.0163196	0.999343	0.998686	1521.08	0.00449621	-0.00367114	0.00183557	-0.196795	0.00259589	0.00839707	Yes	Positive Correlation	No	No	Unc5a	17	10153994
Nt5dc3	ENSRNOG00000026793	EGs			lm log2FC ~ CNV inputdataLinearModel2	0.119579	0.0417455	0.213825	0.891367	0.782733	8.20527	0.059037	-0.0482035	0.0241018	-0.317993	0.034085	0.0679785	No	No	No	No	Nt5dc3	7	27309966
Dlgap3	ENSRNOG00000014302	EGs			lm log2FC ~ CNV inputdataLinearModel2	0.102261	0.0163255	0.100783	0.975147	0.950294	39.2362	0.0230878	0.0188511	-0.00942554	-0.182044	0.0133297	0.046532	No	No	No	No	Dlgap3	5	145257714
Mllt1	ENSRNOG00000048736	EGs			lm log2FC ~ CNV inputdataLinearModel2	0.0575196	0.0095042	0.104249	0.973423	0.946847	36.627	0.013441	0.0109745	-0.00548725	-0.123785	0.00776014	0.0398578	No	No	No	No	Mllt1	9	10110389
Agap2	ENSRNOG00000025584	EGs			lm log2FC ~ CNV inputdataLinearModel2	0.0715332	0.0070349	0.0624074	0.990421	0.980842	103.395	0.00994885	0.00812321	-0.0040616	-0.16652	0.00574397	0.021951	No	No	No	No	Agap2	7	70364813
Nop10	ENSRNOG00000005184	EGs			lm log2FC ~ CNV inputdataLinearModel2	-0.127845	0.103242	0.432476	0.605272	0.210544	1.53339	0.146007	-0.119214	0.059607	0.233049	0.0842971	0.220953	No	No	No	No	Nop10	3	103747654
Spata6	ENSRNOG00000007568	EGs			lm log2FC ~ CNV inputdataLinearModel2	-0.115914	0.0952729	0.437975	0.596814	0.193627	1.48024	0.134736	0.110012	-0.0550058	0.416365	0.07779	0.117585	No	No	No	No	Spata6	5	131719922
Slc8a3	ENSRNOG00000029871	del	UpRegulated	del_UpRegulated	lm log2FC ~ CNV inputdataLinearModel2	-0.154166	0.0669408	0.26079	0.841367	0.682735	5.30388	0.0946686	-0.0772966	0.0386483	0.402621	0.0546569	0.0858979	No	No	No	No	Slc8a3	6	104891376
Itgb6	ENSRNOG00000008346	del,dup,deldup	UpRegulated	del_UpRegulated,dup_UpRegulated,deldup_UpRegulated	lm log2FC ~ CNV inputdataLinearModel2	-0.100769	0.054638	0.316299	0.772804	0.545607	3.40148	0.0772698	-0.0630905	0.0315453	1.1271	0.0446117	0.0251849	No	No	No	No	Itgb6	3	46652623
Usp29	ENSRNOG00000015956	EGs			lm log2FC ~ CNV inputdataLinearModel2	-0.0701087	0.0074868	0.067727	0.988725	0.97745	87.6903	0.0105879	-0.00864502	0.00432251	0.170336	0.00611295	0.0228369	No	No	No	No	Usp29	1	69988673
Tesc	ENSRNOG00000001128	EGs			lm log2FC ~ CNV inputdataLinearModel2	0.264678	0.034047	0.0814446	0.983722	0.967445	60.4337	0.0481497	-0.0393141	0.019657	-0.0937853	0.0277992	0.18345	No	No	No	No	Tesc	12	44141422
Fam155b	ENSRNOG00000038066	EGs			lm log2FC ~ CNV inputdataLinearModel2	0.182696	0.0330004	0.113766	0.968404	0.936807	30.6491	0.0466697	0.0381056	-0.0190528	-0.182095	0.0269447	0.0935223	No	No	No	No	Fam155b	X	69580015
Grk2	ENSRNOG00000018985	EGs			lm log2FC ~ CNV inputdataLinearModel2	0.0363787	0.0195587	0.314048	0.77576	0.55152	3.4595	0.0276602	0.0225845	-0.0112922	-0.0717385	0.0159696	0.139444	No	No	No	No	Grk2	1	219536220
Msh6	ENSRNOG00000016134	EGs			lm log2FC ~ CNV inputdataLinearModel2	-0.061914	0.0300304	0.2875	0.809548	0.619095	4.25065	0.0424694	-0.0346761	0.0173381	0.086631	0.0245197	0.175594	No	No	No	No	Msh6	6	11644578
Tppp3	ENSRNOG00000016890	EGs			lm log2FC ~ CNV inputdataLinearModel2	-0.098587	0.0441053	0.267806	0.833233	0.666467	4.99641	0.0623743	0.0509284	-0.0254642	0.260259	0.0360118	0.0875326	No	No	No	No	Tppp3	19	37424324
Dnajb13	ENSRNOG00000017975	EGs			lm log2FC ~ CNV inputdataLinearModel2	0.193604	0.0788056	0.246095	0.857864	0.715728	6.03552	0.111448	-0.0909969	0.0454984	-0.22245	0.0643445	0.179252	No	No	No	No	Dnajb13	1	165515726
Ube2ql1	ENSRNOG00000034075	EGs			lm log2FC ~ CNV inputdataLinearModel2	0.0979395	0.00570943	0.0370701	0.996613	0.993226	294.259	0.00807435	-0.00659268	0.00329634	-0.131644	0.00466173	0.0225343	Yes	Positive Correlation	No	No	Ube2ql1	1	36185916
Cntnap4	ENSRNOG00000011231	EGs			lm log2FC ~ CNV inputdataLinearModel2	-0.118659	0.0884911	0.407936	0.642607	0.285213	1.79804	0.125145	-0.102181	0.0510904	0.139618	0.0722527	0.304019	No	No	No	No	Cntnap4	19	44908905
Mrtfa	ENSRNOG00000018803	EGs			lm log2FC ~ CNV inputdataLinearModel2	0.170978	0.00245587	0.00914357	0.999794	0.999587	4846.95	0.00347313	-0.0028358	0.0014179	-0.182418	0.00200521	0.0069977	Yes	Positive Correlation	No	No	Mrtfa	7	122234012
Hhipl1	ENSRNOG00000028390	EGs			lm log2FC ~ CNV inputdataLinearModel2	0.206753	0.0247987	0.0759954	0.985818	0.971635	69.5098	0.0350706	-0.028635	0.0143175	-0.265632	0.020248	0.0484332	No	No	No	No	Hhipl1	6	132219088
Gba	ENSRNOG00000049281	EGs			lm log2FC ~ CNV inputdataLinearModel2	0.0356663	0.0451993	0.574705	0.383729	-0.232543	0.622662	0.0639215	-0.0521917	0.0260958	-0.147144	0.0369051	0.156443	No	No	No	No	Gba	2	188516582
Sacm1l	ENSRNOG00000005149	EGs			lm log2FC ~ CNV inputdataLinearModel2	-0.077354	0.000719099	0.00591797	0.999914	0.999827	11571.5	0.00101696	-0.000830343	0.000415172	0.123607	0.000587141	0.00302397	Yes	Negative Correlation	No	No	Sacm1l	8	132607166
Dock5	ENSRNOG00000024703	EGs			lm log2FC ~ CNV inputdataLinearModel2	-0.200829	0.0933883	0.277101	0.822208	0.644415	4.62454	0.132071	0.107836	-0.0539178	0.232321	0.0762512	0.201895	No	No	No	No	Dock5	15	44453308
Bcan	ENSRNOG00000018798	EGs			lm log2FC ~ CNV inputdataLinearModel2	0.136918	0.0331632	0.151284	0.944584	0.889168	17.0454	0.0468998	-0.0382936	0.0191468	-0.120073	0.0270776	0.141202	No	No	No	No	Bcan	2	187359677
Cadm3	ENSRNOG00000003365	EGs			lm log2FC ~ CNV inputdataLinearModel2	0.0435708	0.00143022	0.0208896	0.998924	0.997847	928.086	0.00202263	-0.00165147	0.000825736	-0.139929	0.00116777	0.00531275	Yes	Positive Correlation	No	No	Cadm3	13	91842333
Adam15	ENSRNOG00000020590	EGs			lm log2FC ~ CNV inputdataLinearModel2	0.108813	0.0113456	0.0661394	0.989245	0.978491	91.983	0.0160451	-0.0131008	0.0065504	-0.149597	0.00926366	0.0393719	No	No	No	No	Adam15	2	188661699
Tmcc2	ENSRNOG00000000033	EGs			lm log2FC ~ CNV inputdataLinearModel2	0.0640685	0.0233302	0.22232	0.882923	0.765846	7.54139	0.0329939	-0.0269394	0.0134697	-0.128935	0.019049	0.0933799	No	No	No	No	Tmcc2	13	49132667
Cmpk1	ENSRNOG00000007775	EGs			lm log2FC ~ CNV inputdataLinearModel2	-0.115989	0.0119775	0.0655075	0.989449	0.978898	93.7788	0.0169387	-0.0138304	0.0069152	0.108159	0.00977957	0.0574062	No	No	No	No	Cmpk1	5	133759735
Pcp4l1	ENSRNOG00000003209	EGs			lm log2FC ~ CNV inputdataLinearModel2	-0.238687	0.0113723	0.0303091	0.997735	0.99547	440.511	0.0160829	-0.0131316	0.00656582	0.258626	0.00928548	0.0228468	Yes	Negative Correlation	No	No	Pcp4l1	13	89542378
AC141969.1	ENSRNOG00000027871	EGs			lm log2FC ~ CNV inputdataLinearModel2	0.0694151	0.00578301	0.052915	0.993107	0.986214	144.079	0.00817842	-0.00667765	0.00333882	-0.204334	0.00472181	0.0147086	No	No	No	No	Rapgefl1	10	86763117
Sppl2a	ENSRNOG00000011652	EGs			lm log2FC ~ CNV inputdataLinearModel2	-0.10654	0.0459179	0.259063	0.843345	0.68669	5.38345	0.0649377	-0.0530214	0.0265107	0.0422451	0.0374918	0.462094	No	No	No	No	Sppl2a	3	119361655
Ago2	ENSRNOG00000008533	EGs			lm log2FC ~ CNV inputdataLinearModel2	0.105246	0.0290414	0.171403	0.929245	0.858491	13.1333	0.0410707	-0.0335341	0.016767	-0.159013	0.0237122	0.0942389	No	No	No	No	Ago2	7	114339434
Bckdhb	ENSRNOG00000009928	EGs			lm log2FC ~ CNV inputdataLinearModel2	-0.0827134	0.00610555	0.0469075	0.994581	0.989162	183.528	0.00863455	0.00705008	-0.00352504	0.198219	0.00498516	0.0160074	Yes	Negative Correlation	No	No	Bckdhb	8	91464229
Pah	ENSRNOG00000004302	del	UpRegulated	del_UpRegulated	lm log2FC ~ CNV inputdataLinearModel2	-0.318173	0.024603	0.0491294	0.994056	0.988112	167.244	0.0347939	0.0284091	-0.0142046	0.647839	0.0200883	0.0197341	Yes	Negative Correlation	No	No	Pah	7	28066635
Cd74	ENSRNOG00000018735	del,dup,deldup	UpRegulated	del_UpRegulated,dup_UpRegulated,deldup_UpRegulated	lm log2FC ~ CNV inputdataLinearModel2	-0.276277	0.210827	0.414969	0.631983	0.263967	1.71727	0.298154	0.243442	-0.121721	1.18558	0.172139	0.0917917	No	No	No	No	Cd74	18	56071478
Camta2	ENSRNOG00000004283	EGs			lm log2FC ~ CNV inputdataLinearModel2	0.0598251	0.000987625	0.0105087	0.999728	0.999455	3669.3	0.00139671	-0.00114041	0.000570205	-0.193888	0.000806392	0.00264772	Yes	Positive Correlation	No	No	Camta2	10	57291192
Arid1b	ENSRNOG00000017030	EGs			lm log2FC ~ CNV inputdataLinearModel2	0.0859316	0.0206839	0.150375	0.945235	0.890471	17.2599	0.0292515	-0.0238838	0.0119419	-0.18505	0.0168884	0.0579398	No	No	No	No	Arid1b	1	45923222
Svop	ENSRNOG00000000693	EGs			lm log2FC ~ CNV inputdataLinearModel2	0.0786781	0.0277273	0.215702	0.889525	0.779049	8.05178	0.0392123	-0.0320167	0.0160084	-0.179554	0.0226393	0.0798475	No	No	No	No	Svop	12	48292273
Fbxo31	ENSRNOG00000042274	EGs			lm log2FC ~ CNV inputdataLinearModel2	0.0496611	0.0110704	0.139631	0.95266	0.90532	20.1238	0.0156558	-0.0127829	0.00639147	-0.167344	0.00903891	0.0343529	No	No	No	No	Fbxo31	19	53487613
Entpd5	ENSRNOG00000033206	EGs			lm log2FC ~ CNV inputdataLinearModel2	-0.104783	0.0104638	0.0633638	0.990126	0.980252	100.277	0.014798	-0.0120825	0.00604127	0.134954	0.00854364	0.0402492	No	No	No	No	Entpd5	6	108087418
Plekha7	ENSRNOG00000024602	EGs			lm log2FC ~ CNV inputdataLinearModel2	-0.119126	0.0615929	0.303787	0.789059	0.578119	3.74067	0.0871055	0.0711213	-0.0355607	0.325332	0.0502904	0.097637	No	No	No	No	Plekha7	1	185356975
Pla2g6	ENSRNOG00000012295	EGs			lm log2FC ~ CNV inputdataLinearModel2	0.043945	0.0540351	0.565329	0.3981	-0.203801	0.661404	0.0764172	0.0623944	-0.0311972	-0.173773	0.0441195	0.158288	No	No	No	No	Pla2g6	7	120519467
AABR07062799.2	ENSRNOG00000060463	EGs			lm log2FC ~ CNV inputdataLinearModel2	0.121515	0.0238205	0.123233	0.962995	0.925989	26.0231	0.0336873	-0.0275055	0.0137528	-0.264805	0.0194493	0.0466745	No	No	No	No	AABR07062799.2	6	9483594
Prkcd	ENSRNOG00000016346	del	UpRegulated	del_UpRegulated	lm log2FC ~ CNV inputdataLinearModel2	-0.661825	0.156131	0.147489	0.94728	0.894561	17.9683	0.220803	-0.180285	0.0901425	0.405379	0.127481	0.193966	No	No	No	No	Prkcd	16	6655120
Adgrb2	ENSRNOG00000014375	EGs			lm log2FC ~ CNV inputdataLinearModel2	0.0823388	0.0164874	0.125812	0.96145	0.922901	24.9406	0.0233166	0.019038	-0.00951898	-0.168852	0.0134619	0.0506478	No	No	No	No	Adgrb2	5	148193710
Mink1	ENSRNOG00000033508	EGs			lm log2FC ~ CNV inputdataLinearModel2	0.0704202	0.0249541	0.216804	0.888438	0.776875	7.96359	0.0352905	0.0288146	-0.0144073	-0.118961	0.020375	0.107988	No	No	No	No	Mink1	10	57185347
Cdh18	ENSRNOG00000010535	EGs			lm log2FC ~ CNV inputdataLinearModel2	-0.215075	0.0115501	0.0341554	0.997124	0.994249	346.744	0.0163343	-0.0133369	0.00666844	0.142098	0.00943059	0.0421884	Yes	Negative Correlation	No	No	Cdh18	2	74360622
Vash1	ENSRNOG00000010457	EGs			lm log2FC ~ CNV inputdataLinearModel2	0.178209	0.00733862	0.0262011	0.998307	0.996614	589.7	0.0103784	-0.0084739	0.00423695	-0.10738	0.00599195	0.0354876	Yes	Positive Correlation	No	No	Vash1	6	110624856
Ngb	ENSRNOG00000011719	EGs			lm log2FC ~ CNV inputdataLinearModel2	-0.299268	0.0510976	0.107659	0.971673	0.943346	34.302	0.072263	0.0590025	-0.0295012	0.230189	0.041721	0.114146	No	No	No	No	Ngb	6	111126261
RF01268	ENSRNOG00000051850	EGs			lm log2FC ~ CNV inputdataLinearModel2	0.234091	0.00627927	0.0170727	0.999281	0.998562	1389.79	0.00888023	-0.00725068	0.00362534	-0.30968	0.005127	0.0105388	Yes	Positive Correlation	No	No	Scarna2	2	211344017
Oplah	ENSRNOG00000011781	EGs			lm log2FC ~ CNV inputdataLinearModel2	0.0388441	0.126379	0.810162	0.0863171	-0.827366	0.0944716	0.178727	0.14593	-0.0729649	-0.128369	0.103188	0.431041	No	No	No	No	Oplah	7	117353786
Ctnna1	ENSRNOG00000005796	EGs			lm log2FC ~ CNV inputdataLinearModel2	-0.0830063	0.0437019	0.308514	0.782969	0.565937	3.60763	0.0618038	-0.0504626	0.0252313	0.0689859	0.0356825	0.303888	No	No	No	No	Ctnna1	18	27923572
Cog6	ENSRNOG00000013660	EGs			lm log2FC ~ CNV inputdataLinearModel2	-0.0835353	0.00542537	0.0412886	0.9958	0.991599	237.072	0.00767264	-0.00626468	0.00313234	0.0767781	0.0044298	0.0366898	Yes	Negative Correlation	No	No	Cog6	2	142196754
Ptpn4	ENSRNOG00000002625	EGs			lm log2FC ~ CNV inputdataLinearModel2	-0.126253	0.0259622	0.129112	0.95943	0.918859	23.6485	0.0367161	0.0299786	-0.0149893	0.0685089	0.021198	0.191035	No	No	No	No	Ptpn4	13	35678240
Mtus1	ENSRNOG00000010748	EGs			lm log2FC ~ CNV inputdataLinearModel2	-0.120493	0.0170803	0.089646	0.980302	0.960603	49.7657	0.0241552	-0.0197227	0.00986133	0.139079	0.013946	0.063624	No	No	No	No	Mtus1	16	54291251
Oxnad1	ENSRNOG00000019760	EGs			lm log2FC ~ CNV inputdataLinearModel2	-0.111256	0.0804988	0.39875	0.656375	0.31275	1.91015	0.113842	0.092952	-0.046476	0.221155	0.065727	0.18391	No	No	No	No	Oxnad1	16	8207223
Lrfn3	ENSRNOG00000020839	EGs			lm log2FC ~ CNV inputdataLinearModel2	0.042797	0.00294624	0.0437573	0.995283	0.990566	211.004	0.00416661	-0.00340202	0.00170101	-0.196278	0.00240559	0.00780204	Yes	Positive Correlation	No	No	Lrfn3	1	88819445
Pcsk2	ENSRNOG00000005438	EGs			lm log2FC ~ CNV inputdataLinearModel2	0.0416277	0.0471056	0.539252	0.4385	-0.123	0.780944	0.0666173	-0.0543928	0.0271964	-0.0990583	0.0384615	0.235775	No	No	No	No	Pcsk2	3	137618898
Postn	ENSRNOG00000012660	del,deldup	UpRegulated	del_UpRegulated,deldup_UpRegulated	lm log2FC ~ CNV inputdataLinearModel2	-0.703917	0.0991837	0.0891146	0.980533	0.961066	50.369	0.140267	-0.114527	0.0572637	0.985529	0.0809831	0.0521952	No	No	No	No	Postn	2	143656793
Mapk6	ENSRNOG00000009381	EGs			lm log2FC ~ CNV inputdataLinearModel2	-0.0924415	0.00419769	0.0288885	0.997942	0.995884	484.968	0.00593643	0.00484708	-0.00242354	0.127783	0.0034274	0.0170713	Yes	Negative Correlation	No	No	Mapk6	8	82328020
Slc9a2	ENSRNOG00000015567	EGs			lm log2FC ~ CNV inputdataLinearModel2	0.186501	0.00698367	0.0238275	0.9986	0.9972	713.176	0.0098764	-0.00806405	0.00403202	-0.199547	0.00570214	0.0181868	Yes	Positive Correlation	No	No	Slc9a2	9	47386626
Palm	ENSRNOG00000009760	EGs			lm log2FC ~ CNV inputdataLinearModel2	0.0634103	0.0567318	0.464648	0.555417	0.110834	1.2493	0.0802309	0.0655083	-0.0327541	-0.0672602	0.0463213	0.383942	No	No	No	No	Palm	7	12708015
Prim1	ENSRNOG00000031993	EGs			lm log2FC ~ CNV inputdataLinearModel2	-0.112727	0.00194054	0.010958	0.999704	0.999408	3374.54	0.00274433	0.00224074	-0.00112037	0.231327	0.00158444	0.00436036	Yes	Negative Correlation	No	No	Prim1	7	2435553
Cnbp	ENSRNOG00000010239	EGs			lm log2FC ~ CNV inputdataLinearModel2	-0.0532572	0.0151692	0.17665	0.92496	0.84992	12.3262	0.0214525	-0.0175159	0.00875795	0.0785842	0.0123856	0.0995187	No	No	No	No	Cnbp	4	119747911
Ttbk1	ENSRNOG00000018416	EGs			lm log2FC ~ CNV inputdataLinearModel2	0.033417	0.0545298	0.64999	0.273018	-0.453964	0.37555	0.0771168	0.0629656	-0.0314828	-0.124709	0.0445234	0.218306	No	No	No	No	Ttbk1	9	16862248
Fez1	ENSRNOG00000006075	EGs			lm log2FC ~ CNV inputdataLinearModel2	-0.0284494	0.033492	0.551713	0.419126	-0.161747	0.721545	0.0473648	-0.0386732	0.0193366	0.101712	0.0273461	0.167206	No	No	No	No	Fez1	8	39305128
Nrgn	ENSRNOG00000010688	EGs			lm log2FC ~ CNV inputdataLinearModel2	0.036429	0.00542446	0.0941043	0.978308	0.956617	45.1006	0.00767134	-0.00626363	0.00313181	-0.171708	0.00442905	0.0164174	No	No	No	No	Nrgn	8	40015049
Gbe1	ENSRNOG00000051232	EGs			lm log2FC ~ CNV inputdataLinearModel2	-0.155047	0.0284794	0.115647	0.967362	0.934724	29.639	0.0402759	0.0328851	-0.0164426	0.145956	0.0232533	0.100579	No	No	No	No	Gbe1	11	7210209
Otub2	ENSRNOG00000009117	EGs			lm log2FC ~ CNV inputdataLinearModel2	0.119181	9.15285e-06	4.88909e-05	1	1	1.69553e+08	1.29441e-05	-1.05688e-05	5.2844e-06	-0.168009	7.47327e-06	2.83177e-05	Yes	Positive Correlation	No	No	Otub2	6	127282466
Mapk8ip1	ENSRNOG00000058478	EGs			lm log2FC ~ CNV inputdataLinearModel2	0.0554612	0.0170402	0.189771	0.913743	0.827485	10.5932	0.0240985	-0.0196764	0.00983818	-0.113653	0.0139133	0.0775485	No	No	No	No	Mapk8ip1	3	81295024
Zfp523	ENSRNOG00000000501	EGs			lm log2FC ~ CNV inputdataLinearModel2	0.041441	0.0447363	0.524332	0.461817	-0.0763656	0.858105	0.0632666	0.051657	-0.0258285	-0.162347	0.036527	0.140889	No	No	No	No	Zfp523	20	7762327
Dmwd	ENSRNOG00000014984	EGs			lm log2FC ~ CNV inputdataLinearModel2	0.0696746	0.010566	0.0958123	0.97752	0.95504	43.4836	0.0149426	-0.0122006	0.0061003	-0.140196	0.00862713	0.0391257	No	No	No	No	Dmwd	1	79981355
Matk	ENSRNOG00000020431	EGs			lm log2FC ~ CNV inputdataLinearModel2	0.0424964	0.109563	0.764446	0.130771	-0.738459	0.150444	0.154946	0.126513	-0.0632563	-0.0712086	0.0894579	0.572002	No	No	No	No	Matk	7	11325254
Glrb	ENSRNOG00000010199	EGs			lm log2FC ~ CNV inputdataLinearModel2	-0.0719172	0.0424216	0.339277	0.741871	0.483742	2.87403	0.0599932	-0.0489842	0.0244921	0.0756765	0.0346371	0.273261	No	No	No	No	Glrb	2	179769009
Fnta	ENSRNOG00000014462	EGs			lm log2FC ~ CNV inputdataLinearModel2	-0.050352	0.0172034	0.209593	0.895469	0.790938	8.56656	0.0243292	-0.0198647	0.00993236	0.130522	0.0140465	0.068249	No	No	No	No	Fnta	16	70834957
Pde2a	ENSRNOG00000019560	EGs			lm log2FC ~ CNV inputdataLinearModel2	0.0500101	0.0212757	0.25607	0.846748	0.693495	5.52519	0.0300884	0.0245671	-0.0122835	-0.0570963	0.0173715	0.188026	No	No	No	No	Pde2a	1	166534643
Cacna1i	ENSRNOG00000060407	EGs			lm log2FC ~ CNV inputdataLinearModel2	0.0345205	0.0789548	0.737602	0.160482	-0.679036	0.19116	0.111659	0.0911691	-0.0455846	-0.188157	0.0644663	0.210138	No	No	No	No	Cacna1i	7	121511097
Slc35f3	ENSRNOG00000049456	EGs			lm log2FC ~ CNV inputdataLinearModel2	0.112113	0.00166592	0.00945903	0.999779	0.999558	4529.01	0.00235597	0.00192364	-0.000961819	-0.191831	0.00136022	0.00451402	Yes	Positive Correlation	No	No	Slc35f3	19	59186673
Ift74	ENSRNOG00000008075	EGs			lm log2FC ~ CNV inputdataLinearModel2	-0.0185645	0.068219	0.830852	0.0689489	-0.862102	0.0740549	0.0964763	-0.0787726	0.0393863	0.163239	0.0557006	0.209341	No	No	No	No	Ift74	5	113592919
Gucy1b1	ENSRNOG00000012060	EGs			lm log2FC ~ CNV inputdataLinearModel2	-0.170635	0.00236451	0.00882111	0.999808	0.999616	5207.85	0.00334392	-0.0027303	0.00136515	0.154643	0.00193061	0.00794732	Yes	Negative Correlation	No	No	Gucy1b1	2	180976939
Cacnb1	ENSRNOG00000004518	EGs			lm log2FC ~ CNV inputdataLinearModel2	0.063116	0.00175707	0.0177181	0.999226	0.998451	1290.33	0.00248487	-0.00202889	0.00101444	-0.138123	0.00143464	0.00661215	Yes	Positive Correlation	No	No	Cacnb1	10	85954138
Pin4	ENSRNOG00000050051	EGs			lm log2FC ~ CNV inputdataLinearModel2	-0.0216546	0.0565925	0.767346	0.127715	-0.74457	0.146414	0.0800339	-0.0653474	0.0326737	0.324214	0.0462076	0.0901254	No	No	No	No	Pin4	X	72004482
Car2	ENSRNOG00000009629	EGs			lm log2FC ~ CNV inputdataLinearModel2	-0.1201	0.00734978	0.0389107	0.996269	0.992538	267.017	0.0103942	0.0084868	-0.0042434	0.176467	0.00600107	0.021641	Yes	Negative Correlation	No	No	Car2	2	88097720
Pik3r2	ENSRNOG00000019228	EGs			lm log2FC ~ CNV inputdataLinearModel2	0.076522	0.0229749	0.185687	0.917311	0.834621	11.0934	0.0324914	-0.0265291	0.0132646	-0.110109	0.0187589	0.107427	No	No	No	No	Pik3r2	16	20416432
Atp6v0e2	ENSRNOG00000008218	EGs			lm log2FC ~ CNV inputdataLinearModel2	0.0314791	0.0192281	0.349083	0.728278	0.456556	2.68023	0.0271926	0.0222027	-0.0111013	-0.167616	0.0156997	0.0594552	No	No	No	No	Atp6v0e2	4	78168117
Pitrm1	ENSRNOG00000016511	EGs			lm log2FC ~ CNV inputdataLinearModel2	-0.0607739	0.000127236	0.00133282	0.999996	0.999991	228147	0.000179939	-0.000146919	7.34596e-05	0.0713387	0.000103888	0.000927083	Yes	Negative Correlation	No	No	Pitrm1	17	68477446
Epc2	ENSRNOG00000029447	EGs			lm log2FC ~ CNV inputdataLinearModel2	-0.056521	0.033957	0.344409	0.734785	0.46957	2.77053	0.0480224	-0.0392101	0.0196051	0.146596	0.0277258	0.118998	No	No	No	No	Epc2	3	33641616
Unc45a	ENSRNOG00000012357	EGs			lm log2FC ~ CNV inputdataLinearModel2	0.0578014	0.00659866	0.0723638	0.987135	0.97427	76.73	0.00933192	-0.00761948	0.00380974	-0.0817405	0.00538779	0.0419011	No	No	No	No	Unc45a	1	142118917
Myh15	ENSRNOG00000061038	del,dup	UpRegulated	del_UpRegulated,dup_UpRegulated	lm log2FC ~ CNV inputdataLinearModel2	-0.251271	0.200668	0.429014	0.610582	0.221165	1.56794	0.283788	-0.231712	0.115856	0.59761	0.163845	0.170354	No	No	No	No	Myh15	11	54204775
Camk2a	ENSRNOG00000018712	EGs			lm log2FC ~ CNV inputdataLinearModel2	0.0836493	0.0419786	0.296104	0.798821	0.597643	3.97071	0.0593668	-0.0484728	0.0242364	-0.220472	0.0342754	0.0981855	No	No	No	No	Camk2a	18	56193978
Slco2b1	ENSRNOG00000017976	EGs			lm log2FC ~ CNV inputdataLinearModel2	0.0520848	0.0178632	0.210334	0.894756	0.789511	8.5017	0.0252623	0.0206266	-0.0103133	-0.147199	0.0145852	0.062874	No	No	No	No	Slco2b1	1	164623599
AABR07012054.1	ENSRNOG00000049530	EGs			lm log2FC ~ CNV inputdataLinearModel2	-0.117422	0.0122765	0.0663179	0.989187	0.978375	91.4847	0.0173616	-0.0141757	0.00708784	0.244192	0.0100237	0.0261177	No	No	No	No	AABR07012054.1	2	184230459
Fxyd7	ENSRNOG00000021067	EGs			lm log2FC ~ CNV inputdataLinearModel2	0.0571548	0.0803484	0.606382	0.335989	-0.328021	0.506	0.11363	0.0927784	-0.0463892	-0.197041	0.0656042	0.204611	No	No	No	No	Fxyd7	1	89474601
Kcnab3	ENSRNOG00000008480	EGs			lm log2FC ~ CNV inputdataLinearModel2	-0.330539	0.0432905	0.0829059	0.983136	0.966272	58.2988	0.061222	0.0499876	-0.0249938	0.305922	0.0353465	0.073231	No	No	No	No	Kcnab3	10	55927223
Lrfn1	ENSRNOG00000019869	EGs			lm log2FC ~ CNV inputdataLinearModel2	0.0589051	0.0093883	0.100618	0.975227	0.950455	39.367	0.0132771	-0.0108407	0.00542034	-0.215349	0.00766551	0.0226514	No	No	No	No	Lrfn1	1	85291462
Tmem98	ENSRNOG00000021316	EGs			lm log2FC ~ CNV inputdataLinearModel2	-0.261274	0.0256866	0.0623873	0.990427	0.980854	103.462	0.0363263	0.0296603	-0.0148301	0.24378	0.020973	0.0546354	No	No	No	No	Tmem98	10	68173369
Nfatc2	ENSRNOG00000012175	EGs			lm log2FC ~ CNV inputdataLinearModel2	0.200985	0.050285	0.156074	0.941091	0.882182	15.9754	0.0711137	0.0580641	-0.029032	-0.288938	0.0410575	0.0898608	No	No	No	No	Nfatc2	3	165245238
Tjp3	ENSRNOG00000020501	EGs			lm log2FC ~ CNV inputdataLinearModel2	0.150009	0.0731948	0.288993	0.807702	0.615405	4.20027	0.103513	0.084518	-0.042259	-0.226109	0.0597633	0.164504	No	No	No	No	Tjp3	7	11295892
Fgfr1	ENSRNOG00000016050	EGs			lm log2FC ~ CNV inputdataLinearModel2	0.159219	0.0568093	0.218182	0.887071	0.774142	7.85511	0.0803405	-0.0655978	0.0327989	-0.253955	0.0463846	0.11501	No	No	No	No	Fgfr1	16	71266248
Itga7	ENSRNOG00000007905	EGs			lm log2FC ~ CNV inputdataLinearModel2	0.051649	0.0268658	0.305352	0.78705	0.5741	3.69594	0.037994	0.0310219	-0.015511	-0.202784	0.0219358	0.0685985	No	No	No	No	Itga7	7	3355116
Rnf126	ENSRNOG00000009028	EGs			lm log2FC ~ CNV inputdataLinearModel2	0.0608419	0.0151096	0.154965	0.941909	0.883817	16.2143	0.0213683	0.0174471	-0.00872356	-0.178858	0.012337	0.0438424	No	No	No	No	Rnf126	7	12820840
Cacna1b	ENSRNOG00000004560	EGs			lm log2FC ~ CNV inputdataLinearModel2	0.0759056	0.0234998	0.191135	0.912536	0.825072	10.4333	0.0332337	0.0271352	-0.0135676	-0.139996	0.0191875	0.0867129	No	No	No	No	Cacna1b	3	1740024
Hnrnpk	ENSRNOG00000019113	EGs			lm log2FC ~ CNV inputdataLinearModel2	-0.00746901	0.0664569	0.92875	0.0124737	-0.975053	0.0126312	0.0939843	-0.0767378	0.0383689	0.0699818	0.0542619	0.419877	No	No	No	No	Hnrnpk	17	6665659
Slc4a1ap	ENSRNOG00000004901	EGs			lm log2FC ~ CNV inputdataLinearModel2	-0.0585812	0.039406	0.376974	0.688474	0.376947	2.21	0.0557285	-0.0455021	0.0227511	0.0663058	0.0321749	0.287611	No	No	No	No	Slc4a1ap	6	26214335
Sltm	ENSRNOG00000054446	EGs			lm log2FC ~ CNV inputdataLinearModel2	-0.0253097	2.6504e-05	0.000666658	0.999999	0.999998	911915	3.74823e-05	-3.06041e-05	1.53021e-05	0.174998	2.16404e-05	7.87247e-05	Yes	Negative Correlation	No	No	Sltm	8	76977822
Htatsf1	ENSRNOG00000027761	EGs			lm log2FC ~ CNV inputdataLinearModel2	-0.051069	0.00316642	0.0394217	0.99617	0.992341	260.123	0.00447799	0.00365626	-0.00182813	0.164077	0.00258537	0.0100304	Yes	Negative Correlation	No	No	Htatsf1	X	159513800
Mtif2	ENSRNOG00000004161	EGs			lm log2FC ~ CNV inputdataLinearModel2	-0.0376462	0.00901455	0.149624	0.945771	0.891542	17.4403	0.0127485	-0.0104091	0.00520455	0.176909	0.00736035	0.0264716	No	No	No	No	Mtif2	14	113945843
Snapc1	ENSRNOG00000009296	EGs			lm log2FC ~ CNV inputdataLinearModel2	-0.05723	0.0378974	0.372359	0.695167	0.390335	2.28049	0.0535951	-0.0437602	0.0218801	0.190477	0.0309431	0.102524	No	No	No	No	Snapc1	6	96871625
LOC500475	ENSRNOG00000024506	EGs			lm log2FC ~ CNV inputdataLinearModel2	-0.123136	0.0729565	0.340514	0.740169	0.480338	2.84866	0.103176	-0.0842429	0.0421215	0.339085	0.0595688	0.110708	No	No	No	No	LOC500475	5	78384444
Rps25	ENSRNOG00000027503	EGs			lm log2FC ~ CNV inputdataLinearModel2	-0.276102	0.0629171	0.142635	0.950636	0.901271	19.2575	0.0889783	-0.0726504	0.0363252	0.324288	0.0513716	0.100018	No	No	No	No	Rps25	8	48727618
Btbd17	ENSRNOG00000003109	EGs			lm log2FC ~ CNV inputdataLinearModel2	0.145715	0.0137872	0.0600565	0.991127	0.982254	111.701	0.019498	0.0159201	-0.00796004	-0.274774	0.0112572	0.0260671	No	No	No	No	Btbd17	10	103334052
Med16	ENSRNOG00000011315	EGs			lm log2FC ~ CNV inputdataLinearModel2	0.0467985	0.0208524	0.266852	0.834349	0.668697	5.03678	0.0294897	0.0240782	-0.0120391	-0.184001	0.0170259	0.05874	No	No	No	No	Med16	7	12542713
Ano4	ENSRNOG00000006841	EGs			lm log2FC ~ CNV inputdataLinearModel2	-0.0986543	0.037262	0.229908	0.875151	0.750303	7.00969	0.0526965	-0.0430265	0.0215133	0.157747	0.0304243	0.121294	No	No	No	No	Ano4	7	29492016
Rad21l1	ENSRNOG00000022335	del,dup	Both	del_DownRegulated,dup_UpRegulated	lm log2FC ~ CNV inputdataLinearModel2	0.97402	0.0417207	0.027252	0.998169	0.996337	545.044	0.059002	0.048175	-0.0240875	-0.11161	0.0340648	0.188588	Yes	Positive Correlation	No	No	Rad21l1	3	147163838
Adra1d	ENSRNOG00000021256	EGs			lm log2FC ~ CNV inputdataLinearModel2	0.145267	0.0427109	0.182046	0.920433	0.840866	11.568	0.0604023	-0.0493183	0.0246591	-0.283799	0.0348733	0.0778378	No	No	No	No	Adra1d	3	124129558
Ptms	ENSRNOG00000060098	EGs			lm log2FC ~ CNV inputdataLinearModel2	0.0833171	0.0229214	0.170913	0.929639	0.859278	13.2125	0.0324158	0.0264674	-0.0132337	-0.152932	0.0187153	0.0775217	No	No	No	No	Ptms	4	157435373
Ap3d1	ENSRNOG00000018977	EGs			lm log2FC ~ CNV inputdataLinearModel2	0.0491906	0.011375	0.144672	0.94924	0.898481	18.7007	0.0160867	-0.0131348	0.00656738	-0.0952636	0.00928768	0.0618714	No	No	No	No	Ap3d1	7	11838639
Elovl4	ENSRNOG00000009773	EGs			lm log2FC ~ CNV inputdataLinearModel2	-0.0261278	0.0513763	0.70049	0.205485	-0.589029	0.25863	0.0726571	-0.0593243	0.0296621	0.0892833	0.0419486	0.279621	No	No	No	No	Elovl4	8	91310630
Clca1	ENSRNOG00000060831	del	UpRegulated	del_UpRegulated	lm log2FC ~ CNV inputdataLinearModel2	-0.459328	0.158407	0.211418	0.893709	0.787417	8.4081	0.224021	-0.182913	0.0914563	0.289331	0.129339	0.267621	No	No	No	No	Clca1	2	250897969
Pcdhga10	ENSRNOG00000027253	EGs			lm log2FC ~ CNV inputdataLinearModel2	-0.108252	0.00428432	0.0251826	0.998436	0.996872	638.418	0.00605895	-0.00494711	0.00247356	0.195855	0.00349814	0.0113693	Yes	Negative Correlation	No	No	Pcdhga10	18	30895831
Crybg3	ENSRNOG00000001687	EGs			lm log2FC ~ CNV inputdataLinearModel2	-0.0895308	0.0270537	0.186815	0.916332	0.832663	10.9519	0.0382597	-0.0312389	0.0156195	0.160658	0.0220893	0.0869848	No	No	No	No	Crybg3	11	42945084
Actr1b	ENSRNOG00000016789	EGs			lm log2FC ~ CNV inputdataLinearModel2	0.0236827	0.0120788	0.300254	0.79357	0.587141	3.84426	0.017082	0.0139474	-0.00697371	-0.108984	0.00986231	0.0574533	No	No	No	No	Actr1b	9	43267057
Tecta	ENSRNOG00000031126	del	DownRegulated	del_DownRegulated	lm log2FC ~ CNV inputdataLinearModel2	0.363841	0.00396795	0.00694253	0.999881	0.999762	8407.95	0.00561153	-0.0045818	0.0022909	-0.295084	0.00323982	0.00698936	Yes	Positive Correlation	No	No	Tecta	8	46603728
Ssb	ENSRNOG00000007998	EGs			lm log2FC ~ CNV inputdataLinearModel2	-0.0726783	0.0484301	0.3742	0.692502	0.385005	2.25206	0.0684904	-0.0559222	0.0279611	0.137697	0.039543	0.17803	No	No	No	No	Ssb	3	56092501
Plxna1	ENSRNOG00000017003	EGs			lm log2FC ~ CNV inputdataLinearModel2	0.0869422	0.0173383	0.125313	0.961752	0.923503	25.1449	0.02452	-0.0200205	0.0100103	-0.258769	0.0141566	0.0347933	No	No	No	No	Plxna1	4	121217629
Abr	ENSRNOG00000056837	EGs			lm log2FC ~ CNV inputdataLinearModel2	0.0810675	0.00892288	0.06979	0.98803	0.97606	82.5437	0.0126189	-0.0103032	0.00515162	-0.102081	0.0072855	0.0453583	No	No	No	No	Abr	10	64567268
Pllp	ENSRNOG00000016558	EGs			lm log2FC ~ CNV inputdataLinearModel2	-0.122574	0.0825017	0.377152	0.688215	0.376429	2.20734	0.116675	-0.0952648	0.0476324	0.107451	0.0673624	0.35649	No	No	No	No	Pllp	19	10731855
Evi2a	ENSRNOG00000022764	EGs			lm log2FC ~ CNV inputdataLinearModel2	-0.0729279	0.0418218	0.331477	0.752522	0.505043	3.04076	0.059145	-0.0482917	0.0241458	0.210396	0.0341474	0.10243	No	No	No	No	Evi2a	10	66870067
Vsnl1	ENSRNOG00000005345	EGs			lm log2FC ~ CNV inputdataLinearModel2	-0.176792	0.00639749	0.0230271	0.998692	0.997384	763.666	0.00904742	0.00738719	-0.00369359	0.143587	0.00522353	0.0231493	Yes	Negative Correlation	No	No	Vsnl1	6	37001356
Vps36	ENSRNOG00000012654	EGs			lm log2FC ~ CNV inputdataLinearModel2	-0.114622	0.0125762	0.0695707	0.988105	0.97621	83.0691	0.0177854	-0.0145217	0.00726085	0.204786	0.0102684	0.0318947	No	No	No	No	Vps36	16	74719553
Rora	ENSRNOG00000027145	EGs			lm log2FC ~ CNV inputdataLinearModel2	-0.269033	0.00682382	0.0161439	0.999357	0.998714	1554.38	0.00965035	0.00787947	-0.00393974	0.107061	0.00557163	0.0331008	Yes	Negative Correlation	No	No	Rora	8	75516904
Upf3b	ENSRNOG00000039994	EGs			lm log2FC ~ CNV inputdataLinearModel2	-0.0662675	0.0213681	0.198578	0.905817	0.811634	9.61763	0.0302191	0.0246738	-0.0123369	0.203817	0.017447	0.0543629	No	No	No	No	Upf3b	X	123713339
Grem2	ENSRNOG00000003616	EGs			lm log2FC ~ CNV inputdataLinearModel2	-0.285895	0.0575606	0.126483	0.961043	0.922087	24.6696	0.081403	0.0664653	-0.0332326	0.357778	0.0469981	0.083151	No	No	No	No	Grem2	13	92894431
Rsrc2	ENSRNOG00000001238	EGs			lm log2FC ~ CNV inputdataLinearModel2	-0.0158121	0.0283568	0.676172	0.237183	-0.525634	0.31093	0.0401026	-0.0327436	0.0163718	0.148495	0.0231532	0.0984687	No	No	No	No	Rsrc2	12	38274297
Grin1	ENSRNOG00000011726	EGs			lm log2FC ~ CNV inputdataLinearModel2	0.0353617	0.00358275	0.0642811	0.989839	0.979678	97.417	0.00506677	-0.004137	0.0020685	-0.176668	0.0029253	0.0105403	No	No	No	No	Grin1	3	2506896
Rfx3	ENSRNOG00000014486	EGs			lm log2FC ~ CNV inputdataLinearModel2	0.198704	0.000484538	0.00155239	0.999994	0.999988	168173	0.00068524	-0.000559496	0.000279748	-0.164275	0.000395624	0.00153317	Yes	Positive Correlation	No	No	Rfx3	1	245859633
Csmd2	ENSRNOG00000007057	EGs			lm log2FC ~ CNV inputdataLinearModel2	0.117563	0.0191133	0.102603	0.974249	0.948497	37.8329	0.0270302	0.0220701	-0.0110351	-0.17651	0.0156059	0.0561399	No	No	No	No	Csmd2	5	146383942
Ppp1r9b	ENSRNOG00000052113	EGs			lm log2FC ~ CNV inputdataLinearModel2	0.0686082	0.00991771	0.0913939	0.979531	0.959063	47.8553	0.0140258	0.011452	-0.00572599	-0.15033	0.00809777	0.0342595	No	No	No	No	Ppp1r9b	10	82800704
RT1-N2	ENSRNOG00000029386	dup,deldup	UpRegulated	dup_UpRegulated,deldup_UpRegulated	lm log2FC ~ CNV inputdataLinearModel2	0.551033	0.245653	0.266972	0.834208	0.668417	5.03167	0.347406	0.283656	-0.141828	7.50866	0.200575	0.0170016	No	No	No	No	RT1-N2	20	3146856
Rspo2	ENSRNOG00000037687	deldup	DownRegulated	deldup_DownRegulated	lm log2FC ~ CNV inputdataLinearModel2	0.151551	0.0931148	0.350746	0.725951	0.451901	2.64898	0.131684	-0.10752	0.0537598	-0.332137	0.0760279	0.143258	No	No	No	No	Rspo2	7	81924050
Dbn1	ENSRNOG00000014170	EGs			lm log2FC ~ CNV inputdataLinearModel2	0.0652594	0.0220292	0.207253	0.897707	0.795414	8.77586	0.031154	0.0254371	-0.0127186	-0.118363	0.0179868	0.0960078	No	No	No	No	Dbn1	17	9679628
Fam120a	ENSRNOG00000016779	EGs			lm log2FC ~ CNV inputdataLinearModel2	0.0626099	0.0135729	0.135907	0.955114	0.910227	21.2784	0.019195	0.0156727	-0.00783634	-0.0714464	0.0110823	0.0979672	No	No	No	No	Fam120a	17	16106137
Acsl1	ENSRNOG00000010633	EGs			lm log2FC ~ CNV inputdataLinearModel2	-0.0538737	0.0286407	0.31107	0.77965	0.5593	3.53824	0.040504	-0.0330714	0.0165357	0.0866536	0.023385	0.167806	No	No	No	No	Acsl1	16	48937456
Tmem117	ENSRNOG00000006068	EGs			lm log2FC ~ CNV inputdataLinearModel2	-0.0953315	0.0225223	0.147695	0.947135	0.89427	17.9162	0.0318514	-0.0260066	0.0130033	0.182213	0.0183894	0.0640326	No	No	No	No	Tmem117	7	136182224
Plcb4	ENSRNOG00000033119	del	UpRegulated	del_UpRegulated	lm log2FC ~ CNV inputdataLinearModel2	-0.314356	0.117611	0.227917	0.877212	0.754423	7.14409	0.166327	0.135806	-0.0679028	0.46483	0.096029	0.129694	No	No	No	No	Plcb4	3	128756799
Ttr	ENSRNOG00000016275	del,dup,deldup	UpRegulated	del_UpRegulated,dup_UpRegulated,deldup_UpRegulated	lm log2FC ~ CNV inputdataLinearModel2	-0.869399	0.790696	0.469841	0.547302	0.0946044	1.20898	1.11821	0.913018	-0.456509	4.41447	0.645601	0.0924481	No	No	No	No	Ttr	18	15532963
Alox5ap	ENSRNOG00000000907	del	DownRegulated	del_DownRegulated	lm log2FC ~ CNV inputdataLinearModel2	0.293965	0.00134783	0.00291888	0.999979	0.999958	47568.8	0.00190612	0.00155634	-0.00077817	-0.312753	0.0011005	0.00224009	Yes	Positive Correlation	No	No	Alox5ap	12	6854920
Pitpnm1	ENSRNOG00000018553	EGs			lm log2FC ~ CNV inputdataLinearModel2	0.0244384	0.0461195	0.689791	0.21923	-0.561541	0.280786	0.0652228	0.0532542	-0.0266271	-0.0680755	0.0376564	0.321661	No	No	No	No	Pitpnm1	1	219348721
Pcm1	ENSRNOG00000010155	EGs			lm log2FC ~ CNV inputdataLinearModel2	-0.0293693	0.0354619	0.559651	0.406848	-0.186305	0.685908	0.0501506	-0.0409478	0.0204739	0.0918308	0.0289545	0.194447	No	No	No	No	Pcm1	16	54040721
Krt8	ENSRNOG00000009779	del,dup,deldup	UpRegulated	del_UpRegulated,dup_UpRegulated,deldup_UpRegulated	lm log2FC ~ CNV inputdataLinearModel2	-0.19166	0.0191364	0.0633537	0.990129	0.980259	100.31	0.0270629	0.0220968	-0.0110484	0.946081	0.0156248	0.010513	No	No	No	No	Krt8	7	143596511
Sytl1	ENSRNOG00000008600	del,deldup	UpRegulated	del_UpRegulated,deldup_UpRegulated	lm log2FC ~ CNV inputdataLinearModel2	-0.619006	0.0371554	0.0381668	0.99641	0.99282	277.553	0.0525456	0.0429033	-0.0214517	1.1087	0.0303372	0.0174154	Yes	Negative Correlation	No	No	Sytl1	5	151448617
Inpp5j	ENSRNOG00000019361	EGs			lm log2FC ~ CNV inputdataLinearModel2	0.0769836	0.015299	0.124889	0.962007	0.924013	25.3203	0.0216361	0.0176658	-0.0088329	-0.187905	0.0124916	0.0422592	No	No	No	No	Inpp5j	14	83730862
Rtl6	ENSRNOG00000021671	EGs			lm log2FC ~ CNV inputdataLinearModel2	0.112137	0.00400993	0.0227553	0.998723	0.997446	782.034	0.0056709	0.00463027	-0.00231514	-0.148624	0.0032741	0.0140221	Yes	Positive Correlation	No	No	Rtl6	7	125465117
Mapk8ip2	ENSRNOG00000032828	EGs			lm log2FC ~ CNV inputdataLinearModel2	0.0510336	0.0370277	0.399589	0.655123	0.310246	1.89958	0.0523651	-0.042756	0.021378	-0.170837	0.030233	0.111508	No	No	No	No	Mapk8ip2	7	130431213
Bbs7	ENSRNOG00000015816	EGs			lm log2FC ~ CNV inputdataLinearModel2	-0.0595999	0.0138979	0.145845	0.948428	0.896856	18.3903	0.0196547	-0.016048	0.00802398	0.185777	0.0113476	0.0388377	No	No	No	No	Bbs7	2	123283388
Me3	ENSRNOG00000017311	EGs			lm log2FC ~ CNV inputdataLinearModel2	0.0754804	0.0322679	0.257185	0.845483	0.690966	5.47178	0.0456336	-0.0372597	0.0186299	-0.148244	0.0263466	0.111974	No	No	No	No	Me3	1	153861569
AABR07038895.2	ENSRNOG00000051249	EGs			lm log2FC ~ CNV inputdataLinearModel2	0.215769	0.0463061	0.134583	0.955971	0.911941	21.7121	0.0654867	0.0534697	-0.0267348	-0.187045	0.0378088	0.126974	No	No	No	No	AABR07038895.2	X	63682920
Gjb1	ENSRNOG00000003746	EGs			lm log2FC ~ CNV inputdataLinearModel2	-0.176902	0.0315338	0.112302	0.969203	0.938407	31.4711	0.0445956	-0.0364121	0.0182061	0.187765	0.0257473	0.0867556	No	No	No	No	Gjb1	X	71272042
Cnp	ENSRNOG00000017496	EGs			lm log2FC ~ CNV inputdataLinearModel2	-0.0661514	0.0601418	0.46973	0.547477	0.0949541	1.20983	0.0850533	-0.0694457	0.0347229	0.178592	0.0491056	0.170824	No	No	No	No	Cnp	10	88490798
Nap1l5	ENSRNOG00000007808	EGs			lm log2FC ~ CNV inputdataLinearModel2	-0.165379	0.00645964	0.0248534	0.998477	0.996953	655.461	0.00913531	-0.00745895	0.00372947	0.243168	0.00527427	0.013806	Yes	Negative Correlation	No	No	Nap1l5	4	89149317
Stum	ENSRNOG00000037960	EGs			lm log2FC ~ CNV inputdataLinearModel2	0.16497	0.0931488	0.327232	0.758254	0.516508	3.13657	0.131732	-0.107559	0.0537795	-0.242269	0.0760557	0.193652	No	No	No	No	Stum	13	98724295
Tmem259	ENSRNOG00000012808	EGs			lm log2FC ~ CNV inputdataLinearModel2	0.0252074	0.0484963	0.694838	0.212705	-0.57459	0.270172	0.0685841	0.0559986	-0.0279993	-0.166873	0.039597	0.14832	No	No	No	No	Tmem259	7	12771227
AABR07072283.2	ENSRNOG00000059673	del,deldup	DownRegulated	del_DownRegulated,deldup_DownRegulated	lm log2FC ~ CNV inputdataLinearModel2	0.143752	0.232342	0.647272	0.276831	-0.446339	0.382802	0.328581	-0.268285	0.134143	-0.542741	0.189706	0.214069	No	No	No	No	AABR07072283.2	12	24744579
Dld	ENSRNOG00000006364	EGs			lm log2FC ~ CNV inputdataLinearModel2	-0.048086	0.0456885	0.483728	0.52555	0.0510991	1.1077	0.0646133	-0.0527565	0.0263783	0.0954672	0.0373045	0.237149	No	No	No	No	Dld	6	50597677
Ttc29	ENSRNOG00000012342	del,dup	UpRegulated	del_UpRegulated,dup_UpRegulated	lm log2FC ~ CNV inputdataLinearModel2	-0.236248	0.22909	0.490208	0.515378	0.030757	1.06347	0.323982	-0.26453	0.132265	0.956148	0.187051	0.122989	No	No	No	No	Ttc29	19	33206026
LOC108348161	ENSRNOG00000049071	del	UpRegulated	del_UpRegulated	lm log2FC ~ CNV inputdataLinearModel2	-2.95092	2.42418	0.437813	0.597063	0.194127	1.48178	3.42831	-2.7992	1.3996	2.48506	1.97934	0.428191	No	No	No	No	Phyhip	15	52148379
Twist1	ENSRNOG00000011101	del	DownRegulated	del_DownRegulated	lm log2FC ~ CNV inputdataLinearModel2	0.30104	0.0626285	0.13058	0.958515	0.917029	23.1048	0.0885701	0.0723172	-0.0361586	-0.5414	0.051136	0.0599517	No	No	No	No	Twist1	6	53401109
Zdhhc7	ENSRNOG00000017342	EGs			lm log2FC ~ CNV inputdataLinearModel2	0.0565337	0.00452189	0.0508123	0.993643	0.987286	156.306	0.00639491	-0.00522143	0.00261071	-0.150151	0.00369211	0.0156509	No	No	No	No	Zdhhc7	19	52733161
Rimbp2	ENSRNOG00000022893	EGs			lm log2FC ~ CNV inputdataLinearModel2	0.103972	0.000789452	0.00483369	0.999942	0.999885	17345.5	0.00111645	0.00091158	-0.00045579	-0.22177	0.000644584	0.00185036	Yes	Positive Correlation	No	No	Rimbp2	12	31530699
Speg	ENSRNOG00000019850	EGs			lm log2FC ~ CNV inputdataLinearModel2	0.0618772	0.0466943	0.411547	0.63716	0.27432	1.75603	0.0660357	0.053918	-0.026959	-0.0901577	0.0381257	0.254694	No	No	No	No	Speg	9	82571269
Fam131b	ENSRNOG00000017149	EGs			lm log2FC ~ CNV inputdataLinearModel2	0.0643404	0.0164252	0.159121	0.938816	0.877633	15.3443	0.0232287	0.0189662	-0.00948309	-0.0573012	0.0134111	0.146364	No	No	No	No	Fam131b	4	71703873
Mei1	ENSRNOG00000007003	del	DownRegulated	del_DownRegulated	lm log2FC ~ CNV inputdataLinearModel2	0.479339	0.00951946	0.0126413	0.999606	0.999212	2535.48	0.0134625	0.0109921	-0.00549606	-0.152337	0.00777261	0.0324537	Yes	Positive Correlation	No	No	Mei1	7	123308041
Efr3b	ENSRNOG00000012950	EGs			lm log2FC ~ CNV inputdataLinearModel2	0.0417146	0.00796327	0.120085	0.964839	0.929678	27.4406	0.0112618	0.0091952	-0.0045976	-0.144115	0.00650199	0.0287027	No	No	No	No	Efr3b	6	28393016
Mapk1	ENSRNOG00000001849	EGs			lm log2FC ~ CNV inputdataLinearModel2	0.0633987	0.0500666	0.425539	0.615899	0.231799	1.60348	0.0708048	-0.0578119	0.0289059	-0.141254	0.0408792	0.179339	No	No	No	No	Mapk1	11	88211599
Ktn1	ENSRNOG00000012255	EGs			lm log2FC ~ CNV inputdataLinearModel2	-0.065167	0.0324258	0.293934	0.801548	0.603095	4.039	0.045857	-0.0374421	0.018721	0.0839474	0.0264756	0.194493	No	No	No	No	Ktn1	15	24479761
Sept7	ENSRNOG00000006545	EGs			lm log2FC ~ CNV inputdataLinearModel2	-0.0728514	0.00191413	0.016723	0.99931	0.99862	1448.54	0.00270699	-0.00221025	0.00110513	0.160115	0.00156288	0.00621386	Yes	Negative Correlation	No	No	Septin7	8	26413233
Ccp110	ENSRNOG00000027405	EGs			lm log2FC ~ CNV inputdataLinearModel2	-0.124773	0.000670507	0.00342105	0.999971	0.999942	34628.4	0.00094824	0.000774234	-0.000387117	0.192243	0.000547466	0.00181295	Yes	Negative Correlation	No	No	Ccp110	1	188420461
Cldn11	ENSRNOG00000010263	EGs			lm log2FC ~ CNV inputdataLinearModel2	-0.0688894	0.0677526	0.494704	0.508319	0.0166381	1.03384	0.0958166	-0.0782339	0.039117	0.261922	0.0553197	0.132511	No	No	No	No	Cldn11	2	115823538
Smu1	ENSRNOG00000007671	EGs			lm log2FC ~ CNV inputdataLinearModel2	-0.0406839	0.0578386	0.609747	0.331004	-0.337991	0.494778	0.0817961	-0.0667862	0.0333931	0.0635236	0.047225	0.406978	No	No	No	No	Smu1	5	57042705
Mfrp	ENSRNOG00000039107	del,deldup	UpRegulated	del_UpRegulated,deldup_UpRegulated	lm log2FC ~ CNV inputdataLinearModel2	-0.74664	0.667066	0.464204	0.556109	0.112219	1.25281	0.943374	0.770262	-0.385131	3.26032	0.544657	0.105378	No	No	No	No	Mfrp	8	48437918
Ctnnb1	ENSRNOG00000054172	EGs			lm log2FC ~ CNV inputdataLinearModel2	0.0783562	0.0490019	0.355786	0.71886	0.437719	2.55694	0.0692992	-0.0565825	0.0282913	-0.120958	0.0400099	0.203367	No	No	No	No	Ctnnb1	8	129617812
Tjp2	ENSRNOG00000015030	EGs			lm log2FC ~ CNV inputdataLinearModel2	-0.0441216	0.0321976	0.401333	0.652515	0.305031	1.87783	0.0455343	-0.0371786	0.0185893	0.124606	0.0262893	0.132373	No	No	No	No	Tjp2	1	241945841
Prtfdc1	ENSRNOG00000024874	EGs			lm log2FC ~ CNV inputdataLinearModel2	-0.120358	0.0153427	0.0807179	0.98401	0.96802	61.5387	0.0216979	-0.0177162	0.00885812	0.0966627	0.0125273	0.0820472	No	No	No	No	Prtfdc1	17	87927058
Mtpn	ENSRNOG00000011857	EGs			lm log2FC ~ CNV inputdataLinearModel2	0.0256459	0.0271372	0.517982	0.471769	-0.0564615	0.893112	0.0383778	-0.0313353	0.0156677	-0.11412	0.0221574	0.122087	No	No	No	No	Mtpn	4	63012011
Hhatl	ENSRNOG00000019404	EGs			lm log2FC ~ CNV inputdataLinearModel2	-0.398148	0.264774	0.373605	0.693364	0.386728	2.2612	0.374447	0.305734	-0.152867	0.368155	0.216187	0.338024	No	No	No	No	Hhatl	8	130422066
Ankrd34c	ENSRNOG00000013937	EGs			lm log2FC ~ CNV inputdataLinearModel2	-0.336671	0.0822016	0.152454	0.94374	0.887479	16.7745	0.116251	0.0949182	-0.0474591	0.446542	0.0671173	0.094976	No	No	No	No	Ankrd34c	8	97105071
Mcrip1	ENSRNOG00000036691	EGs			lm log2FC ~ CNV inputdataLinearModel2	0.050478	0.0187814	0.226764	0.878398	0.756795	7.22352	0.0265609	0.0216869	-0.0108434	-0.1108	0.0153349	0.0875534	No	No	No	No	Mcrip1	10	109720144
Atg2a	ENSRNOG00000060707	EGs			lm log2FC ~ CNV inputdataLinearModel2	0.0281467	0.0362907	0.580037	0.375599	-0.248801	0.601536	0.0513229	0.0419049	-0.0209525	-0.135873	0.0296313	0.136694	No	No	No	No	Atg2a	1	221612584
Cfap52	ENSRNOG00000037718	dup	UpRegulated	dup_UpRegulated	lm log2FC ~ CNV inputdataLinearModel2	-0.00371579	0.033469	0.92961	0.0121758	-0.975648	0.0123259	0.0473323	-0.0386467	0.0193233	0.422962	0.0273273	0.0410746	No	No	No	No	Cfap52	10	54470835
Ewsr1	ENSRNOG00000009437	EGs			lm log2FC ~ CNV inputdataLinearModel2	0.075462	0.0239245	0.195453	0.908666	0.817331	9.94879	0.0338344	0.0276256	-0.0138128	-0.298323	0.0195343	0.0416266	No	No	No	No	Ewsr1	14	85322296
Doc2b	ENSRNOG00000060054	EGs			lm log2FC ~ CNV inputdataLinearModel2	0.163257	0.0120782	0.0470133	0.994556	0.989113	182.7	0.0170812	0.0139467	-0.00697335	-0.145812	0.00986181	0.0429915	Yes	Positive Correlation	No	No	Doc2b	10	63928064
Gfod1	ENSRNOG00000014007	EGs			lm log2FC ~ CNV inputdataLinearModel2	0.0963108	0.021577	0.140308	0.952207	0.904414	19.9236	0.0305145	0.0249149	-0.0124575	-0.189357	0.0176175	0.0590603	No	No	No	No	Gfod1	17	23823632
Gpc1	ENSRNOG00000049437	EGs			lm log2FC ~ CNV inputdataLinearModel2	0.0573014	0.0469247	0.436827	0.598582	0.197165	1.49117	0.0663616	-0.054184	0.027092	-0.305433	0.0383139	0.0794433	No	No	No	No	Gpc1	9	99998275
Insyn1	ENSRNOG00000026238	EGs			lm log2FC ~ CNV inputdataLinearModel2	0.108838	0.0244292	0.140563	0.952036	0.904072	19.8491	0.0345481	-0.0282084	0.0141042	-0.16441	0.0199464	0.0768597	No	No	No	No	Insyn1	8	63286773
Tp53i11	ENSRNOG00000008738	EGs			lm log2FC ~ CNV inputdataLinearModel2	0.0474456	0.0379499	0.429499	0.609839	0.219678	1.56304	0.0536692	0.0438207	-0.0219104	-0.151906	0.0309859	0.128101	No	No	No	No	Tp53i11	3	82081906
Trak1	ENSRNOG00000019262	EGs			lm log2FC ~ CNV inputdataLinearModel2	0.0412428	0.0122903	0.184377	0.91844	0.83688	11.2609	0.0173811	0.0141916	-0.0070958	-0.0889021	0.010035	0.0715567	No	No	No	No	Trak1	8	130009573
Tmem163	ENSRNOG00000003769	EGs			lm log2FC ~ CNV inputdataLinearModel2	-0.222752	0.124803	0.325122	0.761086	0.522172	3.18561	0.176499	0.144111	-0.0720553	0.37735	0.101902	0.167911	No	No	No	No	Tmem163	13	44166306
Fign	ENSRNOG00000004679	del	UpRegulated	del_UpRegulated	lm log2FC ~ CNV inputdataLinearModel2	-0.202656	0.0718799	0.21699	0.888254	0.776507	7.94883	0.101654	-0.0829998	0.0414999	0.520975	0.0586897	0.0714164	No	No	No	No	Fign	3	49992397
Sh2b3	ENSRNOG00000028198	EGs			lm log2FC ~ CNV inputdataLinearModel2	0.110219	0.057446	0.305873	0.78638	0.57276	3.68121	0.0812409	0.0663329	-0.0331664	-0.0596748	0.0469044	0.424082	No	No	No	No	Sh2b3	12	40244081
Bcas1	ENSRNOG00000012906	EGs			lm log2FC ~ CNV inputdataLinearModel2	-0.106817	0.00975357	0.0579697	0.991731	0.983462	119.937	0.0137936	0.0112625	-0.00563123	0.21873	0.00796375	0.0231685	No	No	No	No	Bcas1	3	167957994
Nacc1	ENSRNOG00000002864	EGs			lm log2FC ~ CNV inputdataLinearModel2	0.0265756	0.0144121	0.316348	0.77274	0.545479	3.40024	0.0203818	-0.0166417	0.00832084	-0.161885	0.0117675	0.0461948	No	No	No	No	Nacc1	19	25783900
Vezf1	ENSRNOG00000009819	EGs			lm log2FC ~ CNV inputdataLinearModel2	-0.0830065	0.0131839	0.100276	0.975394	0.950788	39.6403	0.0186448	-0.0152234	0.00761172	0.0587686	0.0107646	0.115331	No	No	No	No	Vezf1	10	75365822
Hecw2	ENSRNOG00000013257	EGs			lm log2FC ~ CNV inputdataLinearModel2	-0.110261	0.0575971	0.306458	0.785626	0.571251	3.66474	0.0814546	0.0665074	-0.0332537	0.21071	0.0470278	0.139795	No	No	No	No	Hecw2	9	60457215
R3hdm4	ENSRNOG00000011489	EGs			lm log2FC ~ CNV inputdataLinearModel2	0.0451925	0.0146707	0.199832	0.904663	0.809327	9.48915	0.0207476	-0.0169403	0.00847016	-0.128945	0.0119786	0.0589711	No	No	No	No	R3hdm4	7	12611468
Rin2	ENSRNOG00000010131	EGs			lm log2FC ~ CNV inputdataLinearModel2	-0.0592085	0.002985	0.0320681	0.997465	0.99493	393.441	0.00422143	-0.00344678	0.00172339	0.0729579	0.00243724	0.0212591	Yes	Negative Correlation	No	No	Rin2	3	139894331
Klhl26	ENSRNOG00000020088	EGs			lm log2FC ~ CNV inputdataLinearModel2	0.106793	0.0114006	0.0677054	0.988732	0.977464	87.7465	0.0161229	-0.0131643	0.00658214	-0.206561	0.00930855	0.0286696	No	No	No	No	Klhl26	16	20704807
Srpk2	ENSRNOG00000010601	EGs			lm log2FC ~ CNV inputdataLinearModel2	-0.0430706	0.0170771	0.24031	0.864151	0.728302	6.36111	0.0241507	-0.0197189	0.00985947	0.0744873	0.0139434	0.117807	No	No	No	No	Srpk2	4	8066737
Csrp1	ENSRNOG00000008937	EGs			lm log2FC ~ CNV inputdataLinearModel2	-0.0808175	0.0105709	0.0827996	0.983179	0.966358	58.4502	0.0149495	-0.0122062	0.00610312	0.168251	0.00863111	0.0326293	No	No	No	No	Csrp1	13	52553775
Mog	ENSRNOG00000000775	EGs			lm log2FC ~ CNV inputdataLinearModel2	-0.0597497	0.0231673	0.235481	0.869307	0.738614	6.65152	0.0327635	-0.0267513	0.0133756	0.292478	0.018916	0.0411161	No	No	No	No	Mog	20	2004052
Sae1	ENSRNOG00000015128	EGs			lm log2FC ~ CNV inputdataLinearModel2	-0.049027	0.0218201	0.266579	0.834668	0.669335	5.04842	0.0308583	-0.0251957	0.0125979	0.11887	0.0178161	0.094711	No	No	No	No	Sae1	1	78277515
Fuca2	ENSRNOG00000015551	EGs			lm log2FC ~ CNV inputdataLinearModel2	-0.0755611	0.060204	0.428293	0.611686	0.223373	1.57524	0.0851413	-0.0695176	0.0347588	0.083494	0.0491563	0.338745	No	No	No	No	Fuca2	1	7658890
Ufsp2	ENSRNOG00000012087	EGs			lm log2FC ~ CNV inputdataLinearModel2	-0.0501151	0.042295	0.446255	0.584022	0.168044	1.40397	0.0598142	-0.0488381	0.0244191	0.138202	0.0345338	0.155886	No	No	No	No	Ufsp2	16	49465968
Il16	ENSRNOG00000011680	EGs			lm log2FC ~ CNV inputdataLinearModel2	0.25252	0.00567031	0.0142928	0.999496	0.998992	1983.25	0.00801902	-0.0065475	0.00327375	-0.223894	0.00462978	0.0131625	Yes	Positive Correlation	No	No	Il16	1	145781928
Adamts15	ENSRNOG00000009892	EGs			lm log2FC ~ CNV inputdataLinearModel2	-0.225124	0.0259473	0.0730532	0.98689	0.973779	75.2762	0.036695	0.0299614	-0.0149807	0.33156	0.0211859	0.0406232	No	No	No	No	Adamts15	8	31977001
Mfsd12	ENSRNOG00000039858	EGs			lm log2FC ~ CNV inputdataLinearModel2	0.0561183	0.0041518	0.0470134	0.994556	0.989113	182.699	0.00587153	0.00479408	-0.00239704	-0.159032	0.00338993	0.0135681	Yes	Positive Correlation	No	No	Mfsd12	7	11216975
Gab1	ENSRNOG00000017879	EGs			lm log2FC ~ CNV inputdataLinearModel2	-0.032818	0.0765706	0.742224	0.155189	-0.689623	0.183696	0.108287	-0.0884161	0.0442081	0.163255	0.0625196	0.23283	No	No	No	No	Gab1	19	30794571
Sept4	ENSRNOG00000007367	EGs			lm log2FC ~ CNV inputdataLinearModel2	-0.0805049	0.0200693	0.155534	0.941489	0.882979	16.0909	0.0283822	-0.023174	0.011587	0.244449	0.0163865	0.0426117	No	No	No	No	Septin4	10	74861714
Klf5	ENSRNOG00000008785	del	UpRegulated	del_UpRegulated	lm log2FC ~ CNV inputdataLinearModel2	-0.262153	0.0115005	0.0279103	0.998079	0.996158	519.607	0.0162642	0.0132797	-0.00663983	0.535018	0.00939013	0.0111722	Yes	Negative Correlation	No	No	Klf5	15	83703791
Rasgrp3	ENSRNOG00000032703	EGs			lm log2FC ~ CNV inputdataLinearModel2	-0.135515	0.0366162	0.168004	0.931959	0.863918	13.697	0.0517832	0.0422808	-0.0211404	0.145729	0.029897	0.128818	No	No	No	No	Rasgrp3	6	21072634
Pros1	ENSRNOG00000048723	EGs			lm log2FC ~ CNV inputdataLinearModel2	-0.0756516	0.0593928	0.423721	0.618676	0.237351	1.62244	0.0839941	-0.0685809	0.0342904	0.162618	0.048494	0.1845	No	No	No	No	Pros1	7	1206648
Megf11	ENSRNOG00000010634	EGs			lm log2FC ~ CNV inputdataLinearModel2	0.138567	0.0274926	0.124691	0.962126	0.924251	25.403	0.0388805	-0.0317458	0.0158729	-0.270606	0.0224476	0.0526891	No	No	No	No	Megf11	8	69971778
Mmd2	ENSRNOG00000001113	EGs			lm log2FC ~ CNV inputdataLinearModel2	0.0535407	0.0182405	0.209036	0.896004	0.792008	8.61577	0.025796	0.0210623	-0.0105312	-0.114696	0.0148933	0.0822055	No	No	No	No	Mmd2	12	14021727
Vamp4	ENSRNOG00000003071	EGs			lm log2FC ~ CNV inputdataLinearModel2	-0.0533552	0.000662277	0.00790171	0.999846	0.999692	6490.44	0.000936601	-0.000764731	0.000382366	0.102889	0.000540747	0.00334581	Yes	Negative Correlation	No	No	Vamp4	13	80460694
Slf1	ENSRNOG00000040279	EGs			lm log2FC ~ CNV inputdataLinearModel2	-0.0537046	0.0328426	0.349417	0.727811	0.455622	2.67392	0.0464464	0.0379233	-0.0189617	0.190315	0.0268158	0.0891144	No	No	No	No	Slf1	2	4095129
Ddx3	ENSRNOG00000057231	EGs			lm log2FC ~ CNV inputdataLinearModel2	-0.0615444	0.0415972	0.378381	0.686424	0.372847	2.18902	0.0588273	-0.0480323	0.0240161	0.0710326	0.033964	0.28394	No	No	No	No	Ddx3	Y	1217800
Foxo1	ENSRNOG00000013397	EGs			lm log2FC ~ CNV inputdataLinearModel2	0.110687	0.0239644	0.135737	0.955224	0.910448	21.3335	0.0338908	0.0276717	-0.0138359	-0.172961	0.0195669	0.0717153	No	No	No	No	Foxo1	2	141451234
Retreg2	ENSRNOG00000018586	EGs			lm log2FC ~ CNV inputdataLinearModel2	0.0298299	0.00419114	0.0888642	0.980642	0.961283	50.657	0.00592717	0.00483952	-0.00241976	-0.113562	0.00342205	0.0191779	No	No	No	No	Retreg2	9	82345719
Selenoo	ENSRNOG00000060120	EGs			lm log2FC ~ CNV inputdataLinearModel2	0.0870344	0.0899101	0.510346	0.483752	-0.0324961	0.937053	0.127152	0.103819	-0.0519096	-0.12343	0.0734113	0.341583	No	No	No	No	Selenoo	7	130071122
Kcna6	ENSRNOG00000052486	EGs			lm log2FC ~ CNV inputdataLinearModel2	-0.0881497	0.014056	0.100665	0.975204	0.950409	39.3297	0.0198781	-0.0162304	0.00811521	0.139997	0.0114766	0.0520722	No	No	No	No	Kcna6	4	159253934
B3gat2	ENSRNOG00000046852	EGs			lm log2FC ~ CNV inputdataLinearModel2	0.0910991	0.0473596	0.305206	0.787238	0.574477	3.70009	0.0669766	-0.0546861	0.0273431	-0.26925	0.0386689	0.0908088	No	No	No	No	B3gat2	9	29984077
Fbxl16	ENSRNOG00000022248	EGs			lm log2FC ~ CNV inputdataLinearModel2	0.0604106	0.00514715	0.054111	0.992793	0.985586	137.75	0.00727917	0.00594341	-0.00297171	-0.142824	0.00420263	0.0187272	No	No	No	No	Fbxl16	10	15183803
Grik5	ENSRNOG00000020310	EGs			lm log2FC ~ CNV inputdataLinearModel2	0.0437062	0.0233995	0.312931	0.777222	0.554443	3.48877	0.0330919	0.0270194	-0.0135097	-0.248311	0.0191056	0.0488866	No	No	No	No	Grik5	1	81885521
AABR07033887.1	ENSRNOG00000045728	EGs			lm log2FC ~ CNV inputdataLinearModel2	-0.128515	0.00791914	0.039179	0.996217	0.992435	263.363	0.0111993	-0.00914423	0.00457211	0.150558	0.00646595	0.0273239	Yes	Negative Correlation	No	No	AABR07033887.1	11	42936028
Epn3	ENSRNOG00000003284	del	UpRegulated	del_UpRegulated	lm log2FC ~ CNV inputdataLinearModel2	-0.201598	0.089638	0.266352	0.834932	0.669864	5.05811	0.126767	0.103505	-0.0517525	0.556271	0.0731892	0.0832824	No	No	No	No	Epn3	10	82220762
LOC103690016	ENSRNOG00000019082	EGs			lm log2FC ~ CNV inputdataLinearModel2	0.173571	0.0996788	0.331867	0.751992	0.503985	3.03213	0.140967	-0.115099	0.0575496	-0.33383	0.0813874	0.152237	No	No	No	No	LOC103690016	1	67368384
Ret	ENSRNOG00000014751	EGs			lm log2FC ~ CNV inputdataLinearModel2	0.22025	0.0198936	0.0573458	0.991908	0.983816	122.576	0.0281338	-0.0229711	0.0114856	-0.153114	0.0162431	0.0672839	No	No	No	No	Ret	4	150202058
Nrep	ENSRNOG00000020467	EGs			lm log2FC ~ CNV inputdataLinearModel2	-0.25742	0.0212111	0.0523385	0.993256	0.986512	147.285	0.0299971	0.0244925	-0.0122463	0.261251	0.0173188	0.042141	No	No	No	No	Nrep	18	26185259
Uqcc1	ENSRNOG00000048309	EGs			lm log2FC ~ CNV inputdataLinearModel2	-0.0511822	0.00149902	0.0186399	0.999143	0.998286	1165.8	0.00211993	0.00173092	-0.000865458	0.094253	0.00122394	0.0082665	Yes	Negative Correlation	No	No	Uqcc1	3	151384954
Adam11	ENSRNOG00000002753	EGs			lm log2FC ~ CNV inputdataLinearModel2	0.0340756	0.0638188	0.687781	0.221847	-0.556305	0.285095	0.0902534	0.0736916	-0.0368458	-0.130882	0.0521078	0.241209	No	No	No	No	Adam11	10	90731148
Fkbp5	ENSRNOG00000022523	EGs			lm log2FC ~ CNV inputdataLinearModel2	0.148536	0.0563747	0.230928	0.87409	0.748179	6.94215	0.0797258	-0.0650959	0.0325479	-0.16217	0.0460297	0.176065	No	No	No	No	Fkbp5	20	7976713
Slc17a6	ENSRNOG00000016147	del	UpRegulated	del_UpRegulated	lm log2FC ~ CNV inputdataLinearModel2	-0.281781	0.117234	0.250994	0.852447	0.704894	5.77723	0.165793	-0.13537	0.0676849	0.469934	0.0957209	0.127923	No	No	No	No	Slc17a6	1	106998623
Tmem72	ENSRNOG00000023340	del,deldup	UpRegulated	del_UpRegulated,deldup_UpRegulated	lm log2FC ~ CNV inputdataLinearModel2	-0.803515	0.830926	0.510676	0.483234	-0.0335325	0.935111	1.17511	0.959471	-0.479735	3.31333	0.678448	0.128579	No	No	No	No	Tmem72	4	148817514
Hes5	ENSRNOG00000013850	del,deldup	DownRegulated	del_DownRegulated,deldup_DownRegulated	lm log2FC ~ CNV inputdataLinearModel2	0.247043	0.0426322	0.10879	0.971081	0.942162	33.5792	0.060291	-0.0492274	0.0246137	-0.345319	0.034809	0.0639569	No	No	No	No	Hes5	5	172364421
AABR07027555.1	ENSRNOG00000052667	deldup	DownRegulated	deldup_DownRegulated	lm log2FC ~ CNV inputdataLinearModel2	0.0876924	0.118173	0.59358	0.355113	-0.289773	0.55066	0.167123	-0.136455	0.0682275	-0.365511	0.0964882	0.164308	No	No	No	No	AABR07027555.1	17	36713018
Vstm2l	ENSRNOG00000034031	EGs			lm log2FC ~ CNV inputdataLinearModel2	0.111228	0.106981	0.487612	0.519454	0.0389083	1.08097	0.151295	0.123532	-0.0617658	-0.195991	0.08735	0.266908	No	No	No	No	Vstm2l	3	154395187
Aldh3b1	ENSRNOG00000017512	EGs			lm log2FC ~ CNV inputdataLinearModel2	0.088978	0.0209989	0.147543	0.947242	0.894484	17.9545	0.0296969	0.0242474	-0.0121237	-0.159026	0.0171455	0.0683734	No	No	No	No	Aldh3b1	1	219145459
Celf4	ENSRNOG00000014503	EGs			lm log2FC ~ CNV inputdataLinearModel2	0.0599637	0.0319219	0.311431	0.77918	0.55836	3.52857	0.0451443	0.0368602	-0.0184301	-0.138617	0.0260641	0.118322	No	No	No	No	Celf4	18	17698038
Ipo13	ENSRNOG00000019758	EGs			lm log2FC ~ CNV inputdataLinearModel2	0.0701727	0.046492	0.372511	0.694948	0.389896	2.27813	0.0657497	-0.0536844	0.0268422	-0.15641	0.0379606	0.151576	No	No	No	No	Ipo13	5	136728740
Lztfl1	ENSRNOG00000006244	EGs			lm log2FC ~ CNV inputdataLinearModel2	-0.0806953	0.00693732	0.0545956	0.992663	0.985327	135.305	0.00981086	0.00801053	-0.00400526	0.182195	0.0056643	0.0197856	No	No	No	No	Lztfl1	8	132775587
Bahd1	ENSRNOG00000010428	EGs			lm log2FC ~ CNV inputdataLinearModel2	0.0595161	0.00929614	0.0986401	0.976184	0.952368	40.9886	0.0131467	-0.0107343	0.00536713	-0.195423	0.00759027	0.024714	No	No	No	No	Bahd1	3	110723481
Mical1	ENSRNOG00000000307	EGs			lm log2FC ~ CNV inputdataLinearModel2	0.150419	0.0722056	0.284915	0.812725	0.625451	4.33975	0.102114	0.0833759	-0.0416879	-0.166413	0.0589557	0.216754	No	No	No	No	Mical1	20	46199981
Mn1	ENSRNOG00000027489	EGs			lm log2FC ~ CNV inputdataLinearModel2	0.100215	0.107466	0.522216	0.465132	-0.0697365	0.869619	0.151979	0.124091	-0.0620453	-0.114954	0.0877453	0.415052	No	No	No	No	Mn1	12	51214192
Vdac2	ENSRNOG00000013505	EGs			lm log2FC ~ CNV inputdataLinearModel2	-0.0360569	0.0276709	0.416705	0.629351	0.258701	1.69797	0.0391326	-0.0319516	0.0159758	0.0750305	0.0225932	0.186201	No	No	No	No	Vdac2	15	2634624
Psmd12	ENSRNOG00000003117	EGs			lm log2FC ~ CNV inputdataLinearModel2	-0.0290993	0.0399485	0.599218	0.34666	-0.306681	0.530596	0.0564957	-0.0461286	0.0230643	0.117175	0.0326178	0.172839	No	No	No	No	Psmd12	10	95706685
Ndufv2	ENSRNOG00000042503	EGs			lm log2FC ~ CNV inputdataLinearModel2	-0.0377977	0.0208846	0.321359	0.766108	0.532217	3.27549	0.0295354	-0.0241155	0.0120578	0.125193	0.0170522	0.0861824	No	No	No	No	Ndufv2	9	113875703
Syt2	ENSRNOG00000004756	EGs			lm log2FC ~ CNV inputdataLinearModel2	-0.51349	0.0470739	0.058199	0.991666	0.983332	118.988	0.0665725	0.0543562	-0.0271781	0.409629	0.0384357	0.0595599	No	No	No	No	Syt2	13	51534025
Cox17	ENSRNOG00000038951	EGs			lm log2FC ~ CNV inputdataLinearModel2	-0.0230912	0.0335741	0.616456	0.321125	-0.35775	0.473025	0.047481	-0.0387681	0.019384	0.214252	0.0274132	0.0810143	No	No	No	No	Cox17	11	64962666
Stim1	ENSRNOG00000020425	EGs			lm log2FC ~ CNV inputdataLinearModel2	0.0205011	0.00950623	0.27641	0.823037	0.646073	4.65089	0.0134438	0.0109768	-0.00548842	-0.109763	0.0077618	0.0449433	No	No	No	No	Stim1	1	167373678
LOC685431	ENSRNOG00000024763	dup,deldup	DownRegulated	dup_DownRegulated,deldup_DownRegulated	lm log2FC ~ CNV inputdataLinearModel2	-0.00797194	0.121595	0.958322	0.00427989	-0.99144	0.00429829	0.171962	-0.140406	0.070203	-0.554716	0.099282	0.112747	No	No	No	No	LOC685431	X	21312922
Syn2	ENSRNOG00000008157	EGs			lm log2FC ~ CNV inputdataLinearModel2	0.093422	0.018253	0.122837	0.963229	0.926459	26.1956	0.0258137	-0.0210768	0.0105384	-0.161495	0.0149035	0.0585844	No	No	No	No	Syn2	4	147037179
Crb3	ENSRNOG00000047322	del,dup,deldup	UpRegulated	del_UpRegulated,dup_UpRegulated,deldup_UpRegulated	lm log2FC ~ CNV inputdataLinearModel2	-0.237239	0.1204	0.298977	0.795192	0.590383	3.88261	0.170271	0.139025	-0.0695127	0.972388	0.0983058	0.0641426	No	No	No	No	Crb3	9	9980720
Ddit4	ENSRNOG00000057078	EGs			lm log2FC ~ CNV inputdataLinearModel2	0.189782	0.148602	0.422905	0.61992	0.239841	1.63103	0.210155	0.171591	-0.0857955	0.00606323	0.121333	0.968213	No	No	No	No	Ddit4	20	29509289
Lpar1	ENSRNOG00000013656	EGs			lm log2FC ~ CNV inputdataLinearModel2	-0.138471	0.0237106	0.107962	0.971515	0.94303	34.1061	0.0335318	-0.0273786	0.0136893	0.185993	0.0193596	0.0660266	No	No	No	No	Lpar1	5	75557042
AABR07043287.1	ENSRNOG00000057292	del,dup	UpRegulated	del_UpRegulated,dup_UpRegulated	lm log2FC ~ CNV inputdataLinearModel2	0.498298	1.29139	0.765559	0.129594	-0.740812	0.148889	1.8263	-1.49117	0.745584	1.51197	1.05442	0.387679	No	No	No	No	AABR07043287.1	19	27099109
Icam5	ENSRNOG00000020694	EGs			lm log2FC ~ CNV inputdataLinearModel2	0.125992	0.0155664	0.0782584	0.984965	0.969929	65.51	0.0220142	-0.0179745	0.00898726	-0.199368	0.0127099	0.0405304	No	No	No	No	Icam5	8	22050222
Paqr5	ENSRNOG00000014164	EGs			lm log2FC ~ CNV inputdataLinearModel2	-0.180251	0.0547753	0.187813	0.915461	0.830923	10.8289	0.077464	0.0632491	-0.0316245	0.371669	0.0447238	0.0762395	No	No	No	No	Paqr5	8	66899990
Dlgap2	ENSRNOG00000012573	EGs			lm log2FC ~ CNV inputdataLinearModel2	0.0959014	0.0248253	0.161257	0.937198	0.874397	14.9232	0.0351082	-0.0286658	0.0143329	-0.153218	0.0202698	0.0837343	No	No	No	No	Dlgap2	16	79872323
Ccdc71l	ENSRNOG00000039207	del	DownRegulated	del_DownRegulated	lm log2FC ~ CNV inputdataLinearModel2	0.361896	0.0833849	0.144168	0.949587	0.899174	18.8362	0.117924	0.0962846	-0.0481423	-0.35385	0.0680835	0.121012	No	No	No	No	Ccdc71l	6	51662224
Rps18	ENSRNOG00000033152	EGs			lm log2FC ~ CNV inputdataLinearModel2	0.0622386	0.114089	0.682071	0.229345	-0.541309	0.297598	0.161346	-0.131739	0.0658694	-0.301748	0.0931534	0.190623	No	No	No	No	Rps18l1	10	104521700
Gnai2	ENSRNOG00000016592	EGs			lm log2FC ~ CNV inputdataLinearModel2	0.0401631	0.00021822	0.00345895	0.99997	0.999941	33873.8	0.00030861	-0.000251979	0.00012599	-0.0868685	0.000178176	0.00130577	Yes	Positive Correlation	No	No	Gnai2	8	116370744
Mier3	ENSRNOG00000013121	EGs			lm log2FC ~ CNV inputdataLinearModel2	-0.0516988	0.026519	0.301729	0.791691	0.583382	3.80056	0.0375035	-0.0306215	0.0153107	0.105252	0.0216527	0.129165	No	No	No	No	Mier3	2	43266739
Sclt1	ENSRNOG00000014139	EGs			lm log2FC ~ CNV inputdataLinearModel2	-0.100027	0.00679873	0.0432041	0.995401	0.990803	216.459	0.00961486	-0.0078505	0.00392525	0.139088	0.00555114	0.0253946	Yes	Negative Correlation	No	No	Sclt1	2	128523636
Irf2bpl	ENSRNOG00000011026	EGs			lm log2FC ~ CNV inputdataLinearModel2	0.0684855	0.0108775	0.100277	0.975394	0.950788	39.6402	0.0153832	0.0125603	-0.00628015	-0.202923	0.00888147	0.0278456	No	No	No	No	Irf2bpl	6	110901940
Nsmf	ENSRNOG00000008810	EGs			lm log2FC ~ CNV inputdataLinearModel2	0.118589	0.0167752	0.0894605	0.980383	0.960765	49.9751	0.0237237	-0.0193703	0.00968514	-0.158273	0.0136969	0.0549558	No	No	No	No	Nsmf	3	2262253
AABR07004100.1	ENSRNOG00000015503	EGs			lm log2FC ~ CNV inputdataLinearModel2	0.0438344	0.00106211	0.0154223	0.999413	0.998826	1703.3	0.00150205	0.00122642	-0.00061321	-0.157343	0.00086721	0.00350875	Yes	Positive Correlation	No	No	Otud7a	1	124625985
RT1-Da	ENSRNOG00000032844	del,dup,deldup	UpRegulated	del_UpRegulated,dup_UpRegulated,deldup_UpRegulated	lm log2FC ~ CNV inputdataLinearModel2	-0.265757	0.177776	0.375336	0.690854	0.381707	2.23471	0.251413	0.205278	-0.102639	1.12094	0.145154	0.0819817	No	No	No	No	RT1-Da	20	4127644
Gna11	ENSRNOG00000005446	EGs			lm log2FC ~ CNV inputdataLinearModel2	0.0639851	0.0206578	0.198809	0.905605	0.81121	9.59378	0.0292145	-0.0238535	0.0119268	-0.161013	0.016867	0.0664469	No	No	No	No	Gna11	7	11033317
Adgrg1	ENSRNOG00000014963	EGs			lm log2FC ~ CNV inputdataLinearModel2	-0.00718773	0.0147867	0.711954	0.191127	-0.617746	0.236288	0.0209115	-0.0170742	0.0085371	-0.209794	0.0120733	0.036596	No	No	No	No	Adgrg1	19	10423501
Zfp133	ENSRNOG00000027955	EGs			lm log2FC ~ CNV inputdataLinearModel2	-0.0164331	0.0241491	0.619614	0.316502	-0.366996	0.463062	0.034152	-0.027885	0.0139425	0.158667	0.0197176	0.0787096	No	No	No	No	Zfp133	3	138597638
Wnt4	ENSRNOG00000013166	EGs			lm log2FC ~ CNV inputdataLinearModel2	0.18176	0.0396405	0.136701	0.954595	0.909191	21.0242	0.0560602	-0.045773	0.0228865	-0.282275	0.0323664	0.0726791	No	No	No	No	Wnt4	5	155649217
Ip6k1	ENSRNOG00000019932	EGs			lm log2FC ~ CNV inputdataLinearModel2	0.0523904	0.0259589	0.292866	0.802884	0.605769	4.07316	0.0367114	-0.0299747	0.0149874	-0.099482	0.0211953	0.133638	No	No	No	No	Ip6k1	8	116804451
Eif5a	ENSRNOG00000016478	EGs			lm log2FC ~ CNV inputdataLinearModel2	0.0682948	0.0533136	0.421967	0.621351	0.242701	1.64097	0.0753968	-0.0615612	0.0307806	-0.122508	0.0435304	0.217349	No	No	No	No	Eif5a	10	56527085
Ndufs1	ENSRNOG00000011849	EGs			lm log2FC ~ CNV inputdataLinearModel2	-0.0636563	0.0462174	0.399793	0.654818	0.309636	1.89702	0.0653612	-0.0533672	0.0266836	0.0568604	0.0377363	0.37301	No	No	No	No	Ndufs1	9	69919867
Uqcrc2	ENSRNOG00000036742	EGs			lm log2FC ~ CNV inputdataLinearModel2	-0.054647	0.00967158	0.111516	0.969628	0.939257	31.9255	0.0136777	-0.0111678	0.00558389	0.0879707	0.00789681	0.0569943	No	No	No	No	Uqcrc2	1	190555177
Fgf9	ENSRNOG00000011471	EGs			lm log2FC ~ CNV inputdataLinearModel2	-0.142907	0.030088	0.132107	0.957553	0.915106	22.5588	0.0425509	-0.0347427	0.0173713	0.110412	0.0245668	0.139378	No	No	No	No	Fgf9	15	38341089
Kcnc2	ENSRNOG00000004077	EGs			lm log2FC ~ CNV inputdataLinearModel2	-0.12121	0.0344105	0.176098	0.925416	0.850833	12.4078	0.0486638	-0.0397339	0.0198669	0.0158174	0.0280961	0.673572	No	No	No	No	Kcnc2	7	54980120
Tbc1d14	ENSRNOG00000006400	EGs			lm log2FC ~ CNV inputdataLinearModel2	0.085309	0.00225779	0.0168448	0.9993	0.9986	1427.66	0.00319299	-0.00260707	0.00130353	-0.103595	0.00184347	0.0113274	Yes	Positive Correlation	No	No	Tbc1d14	14	79205466
Calb2	ENSRNOG00000016977	EGs			lm log2FC ~ CNV inputdataLinearModel2	-0.0832338	0.0453459	0.317574	0.771123	0.542247	3.36917	0.0641288	-0.052361	0.0261805	0.281655	0.0370248	0.0832095	No	No	No	No	Calb2	19	41482728
Smad2	ENSRNOG00000018140	EGs			lm log2FC ~ CNV inputdataLinearModel2	-0.0585992	0.0351517	0.343979	0.735381	0.470762	2.77902	0.049712	-0.0405897	0.0202948	0.107279	0.0287012	0.166422	No	No	No	No	Smad2	18	72550219
Tspan2	ENSRNOG00000023338	EGs			lm log2FC ~ CNV inputdataLinearModel2	-0.169291	0.0689994	0.246386	0.857545	0.715089	6.01974	0.0975799	-0.0796737	0.0398368	0.313369	0.0563378	0.113242	No	No	No	No	Tspan2	2	205160405
Rasal1	ENSRNOG00000001374	EGs			lm log2FC ~ CNV inputdataLinearModel2	0.061335	0.0110455	0.11343	0.968588	0.937177	30.8352	0.0156207	-0.0127542	0.00637712	-0.128525	0.00901861	0.0445984	No	No	No	No	Rasal1	12	41416218
Srebf2	ENSRNOG00000007400	EGs			lm log2FC ~ CNV inputdataLinearModel2	0.0490518	0.00547518	0.0707668	0.987694	0.975388	80.2625	0.00774308	-0.0063222	0.0031611	-0.139659	0.00447047	0.0203712	No	No	No	No	Srebf2	7	123381077
Rnf112	ENSRNOG00000002364	EGs			lm log2FC ~ CNV inputdataLinearModel2	0.0987539	0.0259787	0.163762	0.935276	0.870552	14.4502	0.0367395	0.0299976	-0.0149988	-0.115224	0.0212115	0.115897	No	No	No	No	Rnf112	10	47719014
Kl	ENSRNOG00000001092	del,deldup	UpRegulated	del_UpRegulated,deldup_UpRegulated	lm log2FC ~ CNV inputdataLinearModel2	-0.622919	0.73502	0.552435	0.418007	-0.163986	0.718234	1.03947	0.848728	-0.424364	3.29514	0.600141	0.11469	No	No	No	No	Kl	12	943006
Gal3st3	ENSRNOG00000028743	EGs			lm log2FC ~ CNV inputdataLinearModel2	0.120609	0.0633544	0.307915	0.783745	0.56749	3.62417	0.0895967	-0.0731554	0.0365777	-0.268485	0.0517287	0.121172	No	No	No	No	Gal3st3	1	220668544
Cldn2	ENSRNOG00000054495	del,deldup	UpRegulated	del_UpRegulated,deldup_UpRegulated	lm log2FC ~ CNV inputdataLinearModel2	-0.822933	0.784172	0.484649	0.524105	0.0482092	1.1013	1.10899	0.905484	-0.452742	3.06135	0.640274	0.131255	No	No	No	No	Cldn2	X	111122552
Sh2b1	ENSRNOG00000049181	EGs			lm log2FC ~ CNV inputdataLinearModel2	0.0209702	0.0119229	0.329124	0.755705	0.511409	3.09341	0.0168616	-0.0137674	0.00688371	-0.111622	0.00973504	0.0553823	No	No	No	No	Sh2b1	1	197878840
Amotl1	ENSRNOG00000008990	EGs			lm log2FC ~ CNV inputdataLinearModel2	0.115345	0.0979443	0.448178	0.581042	0.162085	1.38688	0.138514	0.113096	-0.0565482	-0.131289	0.0799712	0.348296	No	No	No	No	Amotl1	8	13042641
Psma5	ENSRNOG00000019868	EGs			lm log2FC ~ CNV inputdataLinearModel2	-0.0228346	0.0449302	0.700658	0.205272	-0.589456	0.258292	0.0635409	-0.0518809	0.0259404	0.14391	0.0366853	0.158902	No	No	No	No	Psma5	2	211050360
Rell1	ENSRNOG00000002192	EGs			lm log2FC ~ CNV inputdataLinearModel2	-0.120947	0.00925311	0.0486101	0.994181	0.988362	170.851	0.0130859	-0.0106846	0.00534228	0.224795	0.00755513	0.0213881	Yes	Negative Correlation	No	No	Rell1	14	45982244
AABR07044001.4	ENSRNOG00000058847	del	DownRegulated	del_DownRegulated	lm log2FC ~ CNV inputdataLinearModel2	0.600253	0.0275004	0.0291462	0.997905	0.995811	476.421	0.0388914	0.0317547	-0.0158774	-0.179922	0.022454	0.0790406	Yes	Positive Correlation	No	No	AABR07044001.4	19	52051267
AC126572.3	ENSRNOG00000030579	EGs			lm log2FC ~ CNV inputdataLinearModel2	0.230115	0.0147638	0.0407885	0.995901	0.991801	242.938	0.0208792	0.0170478	-0.00852389	-0.242426	0.0120546	0.0316297	Yes	Positive Correlation	No	No	AC126572.2	12	13323547
Rerg	ENSRNOG00000027592	EGs			lm log2FC ~ CNV inputdataLinearModel2	0.145234	0.0426493	0.181837	0.920611	0.841221	11.5961	0.0603153	-0.0492472	0.0246236	-0.291356	0.034823	0.0757298	No	No	No	No	Rerg	4	171069191
Jph4	ENSRNOG00000025589	EGs			lm log2FC ~ CNV inputdataLinearModel2	0.104113	0.0246712	0.148125	0.946833	0.893666	17.8086	0.0348903	-0.0284878	0.0142439	-0.266728	0.0201439	0.047988	No	No	No	No	Jph4	15	33768595
Lhx2	ENSRNOG00000010551	EGs			lm log2FC ~ CNV inputdataLinearModel2	0.0575623	0.0440317	0.415709	0.630862	0.261725	1.70902	0.0622702	0.0508434	-0.0254217	-0.110868	0.0359517	0.199628	No	No	No	No	Lhx2	3	22640545
Akt1s1	ENSRNOG00000020289	EGs			lm log2FC ~ CNV inputdataLinearModel2	0.013849	0.0227254	0.651573	0.270806	-0.458388	0.371377	0.0321386	0.0262411	-0.0131205	-0.156697	0.0185552	0.0750356	No	No	No	No	Akt1s1	1	100845563
Fbxo21	ENSRNOG00000001129	EGs			lm log2FC ~ CNV inputdataLinearModel2	0.0511978	0.0448261	0.457819	0.566064	0.132128	1.30449	0.0633937	-0.0517607	0.0258804	-0.109007	0.0366004	0.206223	No	No	No	No	Fbxo21	12	44246508
Cep97	ENSRNOG00000001609	EGs			lm log2FC ~ CNV inputdataLinearModel2	-0.0127697	0.0542066	0.852714	0.0525778	-0.894844	0.0554956	0.0766598	-0.0625924	0.0312962	0.141997	0.0442595	0.192355	No	No	No	No	Cep97	11	47146308
Ftcd	ENSRNOG00000001261	del,dup,deldup	UpRegulated	del_UpRegulated,dup_UpRegulated,deldup_UpRegulated	lm log2FC ~ CNV inputdataLinearModel2	-0.168488	0.02671	0.100089	0.975485	0.95097	39.7916	0.0377736	-0.030842	0.015421	1.06798	0.0218086	0.0129983	No	No	No	No	Ftcd	20	12806957
Tshz2	ENSRNOG00000048433	del,deldup	UpRegulated	del_UpRegulated,deldup_UpRegulated	lm log2FC ~ CNV inputdataLinearModel2	-0.495383	0.0678309	0.0866312	0.981596	0.963193	53.3368	0.0959274	-0.0783244	0.0391622	0.787776	0.0553837	0.0446833	No	No	No	No	Tshz2	3	166743544
Kcnj13	ENSRNOG00000016057	del,deldup	UpRegulated	del_UpRegulated,deldup_UpRegulated	lm log2FC ~ CNV inputdataLinearModel2	-0.799309	0.670345	0.444279	0.58708	0.174161	1.42178	0.948011	0.774048	-0.387024	2.59109	0.547335	0.13253	No	No	No	No	Kcnj13	9	94487224
Rab9a	ENSRNOG00000030443	EGs			lm log2FC ~ CNV inputdataLinearModel2	-0.086785	0.0787888	0.469279	0.548182	0.096364	1.21328	0.111424	-0.0909774	0.0454887	0.209322	0.0643308	0.189819	No	No	No	No	Rab9a	X	29525256
Ids	ENSRNOG00000001465	EGs			lm log2FC ~ CNV inputdataLinearModel2	0.0636772	0.0380873	0.343166	0.736507	0.473013	2.79516	0.0538636	-0.0439795	0.0219897	-0.134402	0.0310982	0.144755	No	No	No	No	Ids	8	69449801
Sez6	ENSRNOG00000009350	EGs			lm log2FC ~ CNV inputdataLinearModel2	0.0624746	0.0307665	0.291317	0.804816	0.609632	4.12336	0.0435103	-0.035526	0.017763	-0.114408	0.0251207	0.1376	No	No	No	No	Sez6	10	64865805
Pcna	ENSRNOG00000021264	EGs			lm log2FC ~ CNV inputdataLinearModel2	-0.0256913	0.0167294	0.367454	0.702237	0.404475	2.35838	0.0236589	-0.0193174	0.00965872	0.157541	0.0136595	0.0550599	No	No	No	No	Pcna	3	124880698
Fndc3b	ENSRNOG00000024089	EGs			lm log2FC ~ CNV inputdataLinearModel2	0.152617	0.0105983	0.0441384	0.995201	0.990401	207.365	0.0149882	0.0122379	-0.00611893	-0.116024	0.00865347	0.0473937	Yes	Positive Correlation	No	No	Fndc3b	2	113112902
Naa20	ENSRNOG00000010523	EGs			lm log2FC ~ CNV inputdataLinearModel2	-0.0362513	0.0375002	0.51078	0.48307	-0.0338591	0.9345	0.0530334	-0.0433016	0.0216508	0.108279	0.0306188	0.175441	No	No	No	No	Naa20	3	140106766
Plekho2	ENSRNOG00000029242	EGs			lm log2FC ~ CNV inputdataLinearModel2	-0.0624516	0.0963437	0.633867	0.295866	-0.408267	0.420185	0.136251	-0.111248	0.055624	0.229886	0.0786643	0.209893	No	No	No	No	Plekho2	8	71094090
AABR07031533.1	ENSRNOG00000049802	EGs			lm log2FC ~ CNV inputdataLinearModel2	0.0671032	0.00168902	0.0160207	0.999367	0.998734	1578.39	0.00238864	0.00195031	-0.000975157	-0.0996464	0.00137908	0.00881009	Yes	Positive Correlation	No	No	AABR07031533.1	18	18003537
Tmem132e	ENSRNOG00000007455	EGs			lm log2FC ~ CNV inputdataLinearModel2	0.12646	0.00376373	0.0189416	0.999115	0.99823	1128.94	0.00532272	0.00434598	-0.00217299	-0.226562	0.00307307	0.00863452	Yes	Positive Correlation	No	No	Tmem132e	10	69737328
Osbpl1a	ENSRNOG00000054058	EGs			lm log2FC ~ CNV inputdataLinearModel2	-0.0961197	0.0443028	0.274951	0.824783	0.649565	4.7072	0.0626536	0.0511565	-0.0255782	0.208373	0.0361731	0.109425	No	No	No	No	Osbpl1a	18	4097012
Slc35f1	ENSRNOG00000000412	EGs			lm log2FC ~ CNV inputdataLinearModel2	-0.102744	0.0524865	0.300668	0.793043	0.586085	3.83191	0.0742271	-0.0606062	0.0303031	0.121138	0.0428551	0.21647	No	No	No	No	Slc35f1	20	34258791
Agpat3	ENSRNOG00000001205	EGs			lm log2FC ~ CNV inputdataLinearModel2	0.0204467	0.00464506	0.142213	0.950922	0.901845	19.3759	0.00656911	-0.00536365	0.00268183	-0.0827851	0.00379268	0.0291454	No	No	No	No	Agpat3	20	11114164
Filip1l	ENSRNOG00000001645	EGs			lm log2FC ~ CNV inputdataLinearModel2	-0.257582	0.0643882	0.155941	0.941189	0.882378	16.0036	0.0910586	-0.074349	0.0371745	0.354658	0.0525727	0.0936869	No	No	No	No	Filip1l	11	45039461
Impact	ENSRNOG00000045844	EGs			lm log2FC ~ CNV inputdataLinearModel2	-0.0600803	0.0284137	0.281231	0.817219	0.634439	4.47104	0.0401831	-0.0328093	0.0164047	0.112419	0.0231997	0.12956	No	No	No	No	Impact	18	4325875
Nisch	ENSRNOG00000018823	EGs			lm log2FC ~ CNV inputdataLinearModel2	0.0390661	0.0112066	0.177847	0.923967	0.847933	12.1521	0.0158485	-0.0129403	0.00647014	-0.12267	0.00915016	0.047399	No	No	No	No	Nisch	16	7254974
Uba6	ENSRNOG00000021931	EGs			lm log2FC ~ CNV inputdataLinearModel2	-0.0873336	0.0238218	0.169525	0.93075	0.8615	13.4405	0.0336891	0.027507	-0.0137535	0.0957239	0.0194504	0.127619	No	No	No	No	Uba6	14	23507628
Tagln2	ENSRNOG00000008301	EGs			lm log2FC ~ CNV inputdataLinearModel2	-0.146657	0.0307487	0.131571	0.957892	0.915784	22.7484	0.0434853	-0.0355056	0.0177528	0.0974499	0.0251062	0.160523	No	No	No	No	Tagln2	13	90807199
Nova1	ENSRNOG00000031440	EGs			lm log2FC ~ CNV inputdataLinearModel2	-0.162386	0.0154534	0.0604019	0.991025	0.98205	110.42	0.0218544	-0.0178441	0.00892203	0.0970953	0.0126177	0.0822685	No	No	No	No	Nova1	6	66963510
Zyx	ENSRNOG00000017354	EGs			lm log2FC ~ CNV inputdataLinearModel2	0.0336627	0.00428454	0.0805946	0.984058	0.968117	61.7293	0.00605925	-0.00494736	0.00247368	-0.18857	0.00349831	0.0118091	No	No	No	No	Zyx	4	71740532
Pdik1l	ENSRNOG00000016536	EGs			lm log2FC ~ CNV inputdataLinearModel2	-0.0742342	0.0298339	0.243274	0.860945	0.72189	6.19139	0.0421915	-0.0344492	0.0172246	0.0787945	0.0243593	0.190877	No	No	No	No	Pdik1l	5	152494963
Gfm1	ENSRNOG00000012873	EGs			lm log2FC ~ CNV inputdataLinearModel2	-0.0446552	0.0461098	0.510201	0.483979	-0.0320429	0.937904	0.065209	-0.053243	0.0266215	0.0861815	0.0376485	0.262202	No	No	No	No	Gfm1	2	164601586
Rap2b	ENSRNOG00000014420	EGs			lm log2FC ~ CNV inputdataLinearModel2	0.114739	0.104454	0.47015	0.54682	0.0936394	1.20663	0.14772	-0.120613	0.0603064	-0.194048	0.0852861	0.263622	No	No	No	No	Rap2b	2	151685251
Fermt2	ENSRNOG00000009102	EGs			lm log2FC ~ CNV inputdataLinearModel2	-0.0581409	0.00432412	0.0472604	0.994499	0.988998	180.787	0.00611523	0.00499306	-0.00249653	0.0587839	0.00353063	0.0381902	Yes	Negative Correlation	No	No	Fermt2	15	19807808
Tmem125	ENSRNOG00000006924	EGs			lm log2FC ~ CNV inputdataLinearModel2	-0.147537	0.0119806	0.0515828	0.993449	0.986898	151.652	0.0169431	0.013834	-0.006917	0.340833	0.00978212	0.0182664	No	No	No	No	Tmem125	5	137370577
Lhfpl1	ENSRNOG00000027601	del,dup	DownRegulated	del_DownRegulated,dup_DownRegulated	lm log2FC ~ CNV inputdataLinearModel2	0.219214	0.494614	0.734411	0.164179	-0.671643	0.196428	0.69949	0.571131	-0.285565	-0.70389	0.403851	0.331607	No	No	No	No	Lhfpl1	X	116578527
Shtn1	ENSRNOG00000018350	EGs			lm log2FC ~ CNV inputdataLinearModel2	-0.0423062	0.0566928	0.591871	0.357685	-0.284631	0.556868	0.0801757	-0.0654632	0.0327316	0.124271	0.0462895	0.226997	No	No	No	No	Shtn1	1	280130504
Ppfia4	ENSRNOG00000003494	EGs			lm log2FC ~ CNV inputdataLinearModel2	0.0933715	0.0110484	0.0749808	0.986192	0.972384	71.4218	0.0156248	-0.0127576	0.00637879	-0.096748	0.00902097	0.0591885	No	No	No	No	Ppfia4	13	51134525
Sez6l	ENSRNOG00000025612	EGs			lm log2FC ~ CNV inputdataLinearModel2	0.0890376	0.0274489	0.190375	0.913209	0.826418	10.5219	0.0388187	-0.0316953	0.0158477	-0.221621	0.022412	0.0641615	No	No	No	No	Sez6l	12	50090464
Lrp4	ENSRNOG00000015285	EGs			lm log2FC ~ CNV inputdataLinearModel2	0.0730842	0.0122251	0.105513	0.972781	0.945562	35.7388	0.0172889	-0.0141164	0.00705818	-0.145034	0.00998178	0.0437455	No	No	No	No	Lrp4	3	80362858
Dok4	ENSRNOG00000015679	EGs			lm log2FC ~ CNV inputdataLinearModel2	0.140033	0.0176504	0.0798214	0.984361	0.968723	62.9438	0.0249615	0.0203809	-0.0101905	-0.121319	0.0144115	0.0752715	No	No	No	No	Dok4	19	10563423
Notch3	ENSRNOG00000004346	EGs			lm log2FC ~ CNV inputdataLinearModel2	0.131891	0.0577019	0.262547	0.839346	0.678693	5.22458	0.0816028	-0.0666284	0.0333142	-0.25307	0.0471134	0.117176	No	No	No	No	Notch3	7	14138495
Irs2	ENSRNOG00000023509	EGs			lm log2FC ~ CNV inputdataLinearModel2	0.0779126	0.00930474	0.0756701	0.985938	0.971876	70.1144	0.0131589	0.0107442	-0.00537209	-0.08854	0.00759729	0.0544925	No	No	No	No	Irs2	16	83824430
Banf1	ENSRNOG00000020460	EGs			lm log2FC ~ CNV inputdataLinearModel2	0.0544308	0.00549814	0.0640886	0.9899	0.979799	98.0072	0.00777554	0.0063487	-0.00317435	-0.118775	0.00448921	0.0240501	No	No	No	No	Banf1	1	220744195
Slc38a8	ENSRNOG00000025503	del,dup,deldup	DownRegulated	del_DownRegulated,dup_DownRegulated,deldup_DownRegulated	lm log2FC ~ CNV inputdataLinearModel2	0.257031	0.0327224	0.0806137	0.984051	0.968102	61.6997	0.0462764	-0.0377845	0.0188923	-0.746721	0.0267177	0.0227686	No	No	No	No	Slc38a8	19	52119992
D430019H16Rik	ENSRNOG00000048986	EGs			lm log2FC ~ CNV inputdataLinearModel2	0.163467	0.0458257	0.174001	0.927138	0.854276	12.7246	0.0648073	-0.0529149	0.0264575	-0.208012	0.0374165	0.113301	No	No	No	No	D430019H16Rik	6	129320389
Dnm3	ENSRNOG00000026490	EGs			lm log2FC ~ CNV inputdataLinearModel2	-0.183005	0.0929351	0.299142	0.794982	0.589964	3.87762	0.13143	-0.107312	0.0536561	0.0880712	0.0758812	0.452753	No	No	No	No	Dnm3	13	79910382
Cdc26	ENSRNOG00000029785	EGs			lm log2FC ~ CNV inputdataLinearModel2	-0.0634847	0.0069851	0.0697655	0.988039	0.976077	82.6024	0.00987842	-0.0080657	0.00403285	0.0984227	0.00570331	0.0368491	No	No	No	No	Cdc26	5	78253397
Prkar2b	ENSRNOG00000009079	EGs			lm log2FC ~ CNV inputdataLinearModel2	-0.113807	0.0866556	0.414295	0.633004	0.266008	1.72482	0.12255	0.100061	-0.0500306	0.231137	0.070754	0.189111	No	No	No	No	Prkar2b	6	51265515
Cabp7	ENSRNOG00000057703	EGs			lm log2FC ~ CNV inputdataLinearModel2	0.102608	0.0259594	0.157753	0.939843	0.879686	15.6231	0.0367122	-0.0299754	0.0149877	-0.310981	0.0211958	0.0433237	No	No	No	No	Cabp7	14	84968130
Abca7	ENSRNOG00000012939	EGs			lm log2FC ~ CNV inputdataLinearModel2	0.0435564	0.13589	0.802533	0.0931656	-0.813669	0.102737	0.192178	0.156913	-0.0784563	-0.0313596	0.110954	0.824642	No	No	No	No	Abca7	7	12742433
Snx14	ENSRNOG00000011348	EGs			lm log2FC ~ CNV inputdataLinearModel2	-0.0979504	0.0169424	0.109037	0.970951	0.941901	33.4243	0.0239602	-0.0195634	0.0097817	0.116804	0.0138334	0.0750472	No	No	No	No	Snx14	8	96023445
LOC102548286	ENSRNOG00000022572	del	DownRegulated	del_DownRegulated	lm log2FC ~ CNV inputdataLinearModel2	0.4235	0.0975343	0.144104	0.949631	0.899262	18.8535	0.137934	0.112623	-0.0563114	-0.567498	0.0796364	0.0887567	No	No	No	No	LOC100911356	18	71607340
Adprh	ENSRNOG00000027260	EGs			lm log2FC ~ CNV inputdataLinearModel2	0.068589	0.0496185	0.398696	0.656455	0.31291	1.91083	0.0701712	-0.0572945	0.0286473	-0.0876757	0.0405134	0.275565	No	No	No	No	Adprh	11	64861768
Lgi3	ENSRNOG00000011323	EGs			lm log2FC ~ CNV inputdataLinearModel2	-0.0768652	0.0408068	0.310703	0.780127	0.560255	3.54809	0.0577096	-0.0471197	0.0235598	0.0872501	0.0333186	0.232229	No	No	No	No	Lgi3	15	52220578
Mex3c	ENSRNOG00000015777	EGs			lm log2FC ~ CNV inputdataLinearModel2	0.0590066	0.00694789	0.074617	0.986325	0.97265	72.1264	0.00982581	-0.00802274	0.00401137	-0.124594	0.00567293	0.0289661	No	No	No	No	Mex3c	18	69549937
Trim9	ENSRNOG00000007031	EGs			lm log2FC ~ CNV inputdataLinearModel2	0.0330452	0.00509011	0.0972971	0.976823	0.953646	42.1464	0.00719851	0.00587756	-0.00293878	-0.133225	0.00415606	0.0198534	No	No	No	No	Trim9	6	92660505
Dda1	ENSRNOG00000039417	EGs			lm log2FC ~ CNV inputdataLinearModel2	0.0602277	0.0091514	0.095998	0.977433	0.954866	43.3129	0.012942	-0.0105671	0.00528356	-0.113472	0.00747209	0.0418607	No	No	No	No	Dda1	16	19881122
Chmp3	ENSRNOG00000007356	EGs			lm log2FC ~ CNV inputdataLinearModel2	-0.0617449	0.0160381	0.161786	0.936795	0.87359	14.8216	0.0226813	-0.0185192	0.00925962	0.073342	0.0130951	0.112482	No	No	No	No	Chmp3	4	99449111
Cntln	ENSRNOG00000043151	EGs			lm log2FC ~ CNV inputdataLinearModel2	-0.124982	0.0211749	0.106844	0.972097	0.944193	34.8379	0.0299458	-0.0244507	0.0122253	0.196802	0.0172892	0.0557845	No	No	No	No	Cntln	5	103251986
Myo1d	ENSRNOG00000003276	EGs			lm log2FC ~ CNV inputdataLinearModel2	-0.135076	0.0554476	0.247976	0.855795	0.711589	5.93455	0.0784148	-0.0640254	0.0320127	0.137245	0.0452728	0.202846	No	No	No	No	Myo1d	10	67866940
Ercc6l2	ENSRNOG00000019175	EGs			lm log2FC ~ CNV inputdataLinearModel2	-0.0431216	0.0225936	0.307248	0.784606	0.569213	3.64267	0.0319522	0.0260888	-0.0130444	0.169742	0.0184476	0.0689173	No	No	No	No	Ercc6l2	17	1305016
Med25	ENSRNOG00000020363	EGs			lm log2FC ~ CNV inputdataLinearModel2	0.0643298	0.0167356	0.162027	0.93661	0.87322	14.7754	0.0236678	0.0193246	-0.00966232	-0.121258	0.0136646	0.0714396	No	No	No	No	Med25	1	100874976
Cntnap1	ENSRNOG00000020277	EGs			lm log2FC ~ CNV inputdataLinearModel2	0.0052091	0.0370479	0.911071	0.0193864	-0.961227	0.0197696	0.0523937	0.0427793	-0.0213896	-0.107372	0.0302495	0.174822	No	No	No	No	Cntnap1	10	89089646
Acta2	ENSRNOG00000058039	EGs			lm log2FC ~ CNV inputdataLinearModel2	0.160468	0.0890452	0.322514	0.76457	0.52914	3.24755	0.125929	0.102821	-0.0514103	-0.274969	0.0727051	0.164564	No	No	No	No	Acta2	1	252537615
Tmem198	ENSRNOG00000020061	EGs			lm log2FC ~ CNV inputdataLinearModel2	0.0565535	0.0557693	0.495556	0.506981	0.0139617	1.02832	0.0788697	-0.0643969	0.0321984	-0.221414	0.0455355	0.129125	No	No	No	No	Tmem198	9	82674202
Fam53c	ENSRNOG00000020261	EGs			lm log2FC ~ CNV inputdataLinearModel2	0.0413766	0.0430629	0.512712	0.480037	-0.0399251	0.923215	0.0609001	0.0497247	-0.0248624	-0.129111	0.0351607	0.169265	No	No	No	No	Fam53c	18	27558089
Cdc42se2	ENSRNOG00000042449	EGs			lm log2FC ~ CNV inputdataLinearModel2	0.0795945	0.0796924	0.500391	0.499386	-0.00122887	0.997545	0.112702	-0.0920209	0.0460104	-0.144076	0.0650686	0.270057	No	No	No	No	Cdc42se2	10	40054400
Ubqln2	ENSRNOG00000003099	EGs			lm log2FC ~ CNV inputdataLinearModel2	0.0570619	0.0173314	0.187723	0.91554	0.83108	10.8399	0.0245103	-0.0200126	0.0100063	-0.127468	0.014151	0.0703869	No	No	No	No	Ubqln2	X	18723341
Gsk3a	ENSRNOG00000020417	EGs			lm log2FC ~ CNV inputdataLinearModel2	0.0189315	0.0236524	0.570289	0.390486	-0.219028	0.640652	0.0334495	0.0273114	-0.0136557	-0.107	0.0193121	0.113677	No	No	No	No	Gsk3a	1	82097247
Csnk1g2	ENSRNOG00000018529	EGs			lm log2FC ~ CNV inputdataLinearModel2	0.0203154	0.0484903	0.747426	0.149317	-0.701365	0.175527	0.0685756	0.0559918	-0.0279959	-0.0804769	0.0395921	0.291064	No	No	No	No	Csnk1g2	7	11944958
Bms1	ENSRNOG00000006576	EGs			lm log2FC ~ CNV inputdataLinearModel2	-0.00853898	0.0215568	0.759897	0.135626	-0.728748	0.156907	0.030486	-0.0248917	0.0124459	0.0995167	0.0176011	0.111444	No	No	No	No	Bms1	4	150433570
NEWGENE_619861	ENSRNOG00000010218	EGs			lm log2FC ~ CNV inputdataLinearModel2	-0.0594606	0.0260795	0.263137	0.838665	0.67733	5.19829	0.036882	-0.030114	0.015057	0.0537307	0.0212938	0.240208	No	No	No	No	Eif5	6	136004214
Nap1l1	ENSRNOG00000003890	EGs			lm log2FC ~ CNV inputdataLinearModel2	-0.040965	0.00750917	0.115416	0.967491	0.934982	29.7606	0.0106196	0.00867084	-0.00433542	0.142541	0.00613121	0.0273666	No	No	No	No	Nap1l1	7	54213319
Pld1	ENSRNOG00000028156	EGs			lm log2FC ~ CNV inputdataLinearModel2	-0.167134	0.0146534	0.0556728	0.992372	0.984744	130.093	0.020723	0.0169203	-0.00846014	0.0508536	0.0119644	0.147104	No	No	No	No	Pld1	2	113652348
Slc6a9	ENSRNOG00000019484	EGs			lm log2FC ~ CNV inputdataLinearModel2	-0.0445017	0.0252683	0.328758	0.756199	0.512397	3.1017	0.0357348	-0.0291774	0.0145887	0.160011	0.0206315	0.081634	No	No	No	No	Slc6a9	5	136669674
Trpc3	ENSRNOG00000016070	EGs			lm log2FC ~ CNV inputdataLinearModel2	-0.169702	0.011733	0.0439453	0.995243	0.990485	209.196	0.016593	-0.0135481	0.00677405	0.122236	0.00957995	0.0497917	Yes	Negative Correlation	No	No	Trpc3	2	123329875
Mag	ENSRNOG00000021023	EGs			lm log2FC ~ CNV inputdataLinearModel2	-0.107472	0.0634845	0.339673	0.741327	0.482653	2.86588	0.0897807	-0.0733056	0.0366528	0.178756	0.0518349	0.179676	No	No	No	No	Mag	1	89345429
F5	ENSRNOG00000057855	dup,deldup	UpRegulated	dup_UpRegulated,deldup_UpRegulated	lm log2FC ~ CNV inputdataLinearModel2	-0.829125	0.733644	0.461152	0.56087	0.121741	1.27723	1.03753	0.847139	-0.423569	3.0267	0.599018	0.124387	No	No	No	No	F5	13	82479998
St3gal1	ENSRNOG00000008209	EGs			lm log2FC ~ CNV inputdataLinearModel2	-0.184374	0.0494739	0.166895	0.932833	0.865666	13.8883	0.0699667	0.0571275	-0.0285638	0.179732	0.0403953	0.140743	No	No	No	No	St3gal1	7	107895045
RGD1566359	ENSRNOG00000047934	EGs			lm log2FC ~ CNV inputdataLinearModel2	0.122004	0.0222903	0.115042	0.967698	0.935397	29.9583	0.0315232	-0.0257386	0.0128693	-0.127294	0.0181999	0.0904084	No	No	No	No	RGD1566359	17	9457719
Ptprn	ENSRNOG00000019587	EGs			lm log2FC ~ CNV inputdataLinearModel2	0.0828213	0.00885894	0.0678378	0.988688	0.977376	87.4018	0.0125284	0.0102294	-0.00511471	-0.106929	0.0072333	0.0429991	No	No	No	No	Ptprn	9	82446633
Sh3gl2	ENSRNOG00000006761	EGs			lm log2FC ~ CNV inputdataLinearModel2	0.00969115	0.0278532	0.786837	0.107987	-0.784026	0.12106	0.0393904	0.0321621	-0.016081	-0.143498	0.022742	0.100061	No	No	No	No	Sh3gl2	5	103479767
Rcan2	ENSRNOG00000010350	EGs			lm log2FC ~ CNV inputdataLinearModel2	-0.0811621	0.0379376	0.278365	0.820687	0.641374	4.57684	0.0536519	0.0438066	-0.0219033	0.241619	0.0309759	0.081173	No	No	No	No	Rcan2	9	19518558
Gpr84	ENSRNOG00000036834	EGs			lm log2FC ~ CNV inputdataLinearModel2	0.10141	0.116298	0.543467	0.431934	-0.136133	0.760357	0.16447	0.134289	-0.0671446	-0.208687	0.0949568	0.27185	No	No	No	No	Gpr84	7	144934610
Cbarp	ENSRNOG00000024349	EGs			lm log2FC ~ CNV inputdataLinearModel2	0.136308	0.0144943	0.0674416	0.988819	0.977639	88.4395	0.0204981	0.0167366	-0.0083683	-0.0592364	0.0118346	0.125535	No	No	No	No	Cbarp	7	12433933
Clstn2	ENSRNOG00000043085	EGs			lm log2FC ~ CNV inputdataLinearModel2	0.12279	0.0663286	0.315301	0.774117	0.548233	3.42706	0.0938028	-0.0765897	0.0382948	-0.277944	0.0541571	0.12251	No	No	No	No	Clstn2	8	105323837
Tbc1d16	ENSRNOG00000049758	EGs			lm log2FC ~ CNV inputdataLinearModel2	0.0730414	0.0215924	0.182985	0.919633	0.839266	11.4429	0.0305363	0.0249328	-0.0124664	-0.168843	0.0176301	0.0662341	No	No	No	No	Tbc1d16	10	108258240
Mta1	ENSRNOG00000004711	EGs			lm log2FC ~ CNV inputdataLinearModel2	0.0271556	0.0263185	0.490035	0.515651	0.031302	1.06463	0.0372199	0.0303899	-0.015195	-0.069731	0.0214889	0.190307	No	No	No	No	Mta1	6	137924293
AABR07070599.1	ENSRNOG00000059112	EGs			lm log2FC ~ CNV inputdataLinearModel2	-0.132796	0.141919	0.521135	0.466825	-0.0663498	0.875557	0.200704	-0.163874	0.0819372	0.163175	0.115877	0.39311	No	No	No	No	AABR07070599.1	8	76479659
Zcchc14	ENSRNOG00000018226	EGs			lm log2FC ~ CNV inputdataLinearModel2	0.0896867	0.00553762	0.0392577	0.996202	0.992404	262.307	0.00783138	0.0063943	-0.00319715	-0.140359	0.00452145	0.0205006	Yes	Positive Correlation	No	No	Zcchc14	19	53647815
Slc4a5	ENSRNOG00000010378	deldup	UpRegulated	deldup_UpRegulated	lm log2FC ~ CNV inputdataLinearModel2	-0.891565	0.698178	0.422936	0.619872	0.239745	1.6307	0.987373	0.806187	-0.403093	2.72133	0.57006	0.131457	No	No	No	No	Slc4a5	4	114918488
Hnrnph2	ENSRNOG00000011661	EGs			lm log2FC ~ CNV inputdataLinearModel2	-0.0230518	0.0300772	0.583697	0.370039	-0.259921	0.587401	0.0425356	-0.0347302	0.0173651	0.0611765	0.0245579	0.243021	No	No	No	No	Hnrnph2	X	105419285
Smg5	ENSRNOG00000019590	EGs			lm log2FC ~ CNV inputdataLinearModel2	0.00246151	0.0761732	0.979435	0.00104315	-0.997914	0.00104424	0.107725	0.0879572	-0.0439786	-0.0750445	0.0621951	0.440568	No	No	No	No	Smg5	2	187708234
Etv1	ENSRNOG00000006867	EGs			lm log2FC ~ CNV inputdataLinearModel2	-0.0419029	0.0810587	0.696261	0.210879	-0.578242	0.267233	0.114634	-0.0935986	0.0467993	0.152711	0.0661842	0.260353	No	No	No	No	Etv1	6	58467254
Nbn	ENSRNOG00000008580	EGs			lm log2FC ~ CNV inputdataLinearModel2	-0.0752987	0.00313671	0.0265043	0.998268	0.996535	576.27	0.00443598	-0.00362196	0.00181098	0.116778	0.00256111	0.0139598	Yes	Negative Correlation	No	No	Nbn	5	29622281
AABR07007642.1	ENSRNOG00000056151	EGs			lm log2FC ~ CNV inputdataLinearModel2	0.0871504	0.00493313	0.0359973	0.996806	0.993612	312.101	0.00697649	-0.00569628	0.00284814	-0.285231	0.00402788	0.00898942	Yes	Positive Correlation	No	No	AABR07007642.1	2	21559368
Apoo	ENSRNOG00000046918	EGs			lm log2FC ~ CNV inputdataLinearModel2	-0.100426	0.0153941	0.0968324	0.977042	0.954085	42.5583	0.0217705	-0.0177756	0.00888779	0.0883209	0.0125692	0.089995	No	No	No	No	Apoo	X	63520991
Scg5	ENSRNOG00000007542	EGs			lm log2FC ~ CNV inputdataLinearModel2	-0.0817893	0.015743	0.121057	0.964274	0.928549	26.9911	0.0222639	0.0181784	-0.0090892	0.105387	0.0128541	0.0772673	No	No	No	No	Scg5	3	105235050
Zdhhc14	ENSRNOG00000029049	EGs			lm log2FC ~ CNV inputdataLinearModel2	0.115858	0.0426144	0.224382	0.880832	0.761665	7.39155	0.0602659	-0.0492069	0.0246034	-0.170016	0.0347945	0.128512	No	No	No	No	Zdhhc14	1	46378807
Lurap1l	ENSRNOG00000033740	EGs			lm log2FC ~ CNV inputdataLinearModel2	0.184725	0.0808455	0.262631	0.839249	0.678498	5.22081	0.114333	0.0933524	-0.0466762	-0.138996	0.0660101	0.282259	No	No	No	No	Lurap1l	5	98469047
Prkce	ENSRNOG00000015603	EGs			lm log2FC ~ CNV inputdataLinearModel2	0.105563	0.0492633	0.277969	0.821164	0.642328	4.59172	0.0696688	-0.0568844	0.0284422	-0.224245	0.0402233	0.112991	No	No	No	No	Prkce	6	9790422
Kcnh1	ENSRNOG00000003841	EGs			lm log2FC ~ CNV inputdataLinearModel2	0.0499914	0.0660795	0.58768	0.364007	-0.271986	0.572345	0.0934505	0.076302	-0.038151	-0.133067	0.0539537	0.24523	No	No	No	No	Kcnh1	13	110920737
Abca3	ENSRNOG00000050057	EGs			lm log2FC ~ CNV inputdataLinearModel2	0.0571434	0.00681698	0.075589	0.985968	0.971936	70.2664	0.00964067	-0.00787157	0.00393579	-0.171763	0.00556604	0.0206227	No	No	No	No	Abca3	10	13723405
Usp22	ENSRNOG00000032492	EGs			lm log2FC ~ CNV inputdataLinearModel2	0.0765102	0.0129936	0.107094	0.971967	0.943934	34.6723	0.0183757	-0.0150037	0.00750184	-0.10209	0.0106092	0.0659212	No	No	No	No	Usp22	10	47429002
Nrarp	ENSRNOG00000009354	EGs			lm log2FC ~ CNV inputdataLinearModel2	0.148387	0.0550129	0.226019	0.879161	0.758322	7.27548	0.0778	-0.0635234	0.0317617	-0.195173	0.0449178	0.144006	No	No	No	No	Nrarp	3	2396143
Entpd2	ENSRNOG00000013102	EGs			lm log2FC ~ CNV inputdataLinearModel2	0.0814316	0.00530381	0.0414059	0.995776	0.991551	235.727	0.00750072	0.00612432	-0.00306216	-0.161511	0.00433055	0.0170654	Yes	Positive Correlation	No	No	Entpd2	3	2617805
Dad1	ENSRNOG00000009090	EGs			lm log2FC ~ CNV inputdataLinearModel2	0.0794793	0.0369548	0.277074	0.82224	0.644481	4.62557	0.052262	-0.0426717	0.0213359	-0.142209	0.0301735	0.133103	No	No	No	No	Dad1	15	32868087
Irf6	ENSRNOG00000005082	del,dup,deldup	UpRegulated	del_UpRegulated,dup_UpRegulated,deldup_UpRegulated	lm log2FC ~ CNV inputdataLinearModel2	-0.264801	0.0303559	0.0726628	0.987029	0.974058	76.0944	0.0429298	0.035052	-0.017526	0.741821	0.0247855	0.0212627	No	No	No	No	Irf6	13	111870121
Cacna1h	ENSRNOG00000033893	EGs			lm log2FC ~ CNV inputdataLinearModel2	0.167576	0.00822891	0.0312365	0.997594	0.995189	414.704	0.0116374	0.00950193	-0.00475096	-0.188333	0.00671888	0.0227021	Yes	Positive Correlation	No	No	Cacna1h	10	14730941
Clic6	ENSRNOG00000026870	dup,deldup	UpRegulated	dup_UpRegulated,deldup_UpRegulated	lm log2FC ~ CNV inputdataLinearModel2	-0.62653	0.69586	0.533346	0.447716	-0.104568	0.810662	0.984095	0.80351	-0.401755	3.30679	0.568167	0.108325	No	No	No	No	Clic6	11	32655616
Sec62	ENSRNOG00000009057	EGs			lm log2FC ~ CNV inputdataLinearModel2	-0.0277224	0.048257	0.668042	0.248132	-0.503737	0.33002	0.0682457	-0.0557224	0.0278612	0.0879733	0.0394017	0.268075	No	No	No	No	Sec62	2	116189862
AC132539.1	ENSRNOG00000007803	del,deldup	DownRegulated	del_DownRegulated,deldup_DownRegulated	lm log2FC ~ CNV inputdataLinearModel2	0.260617	0.317573	0.56251	0.40244	-0.19512	0.673472	0.449116	-0.366701	0.183351	-0.567866	0.259297	0.272691	No	No	No	No	AC132539.1	8	119285668
Nptx1	ENSRNOG00000003741	EGs			lm log2FC ~ CNV inputdataLinearModel2	0.0816481	0.00552131	0.0429848	0.995448	0.990896	218.68	0.00780831	-0.00637546	0.00318773	-0.286009	0.00450813	0.0100337	Yes	Positive Correlation	No	No	Nptx1	10	108682638
Psmg1	ENSRNOG00000001643	EGs			lm log2FC ~ CNV inputdataLinearModel2	-0.0563074	0.0714314	0.575025	0.383239	-0.233521	0.621375	0.101019	-0.0824818	0.0412409	0.0976763	0.0583235	0.342687	No	No	No	No	Psmg1	11	36327800
Esrrg	ENSRNOG00000002593	EGs			lm log2FC ~ CNV inputdataLinearModel2	-0.209517	0.0613627	0.181378	0.921	0.842	11.6582	0.0867799	0.0708555	-0.0354277	0.112589	0.0501024	0.266547	No	No	No	No	Esrrg	13	106463368
Car14	ENSRNOG00000023162	EGs			lm log2FC ~ CNV inputdataLinearModel2	-0.151331	0.0578781	0.232554	0.87239	0.744781	6.83639	0.081852	0.0668319	-0.0334159	0.370049	0.0472573	0.0808621	No	No	No	No	Ca14	2	198010349
Cacng8	ENSRNOG00000057848	EGs			lm log2FC ~ CNV inputdataLinearModel2	0.181617	0.0237212	0.0826814	0.983227	0.966454	58.6195	0.0335468	-0.0273909	0.0136954	-0.219702	0.0193683	0.0559777	No	No	No	No	Cacng8	1	64330106
RF00100	ENSRNOG00000054944	EGs			lm log2FC ~ CNV inputdataLinearModel2	0.499729	0.628722	0.572457	0.387165	-0.225671	0.63176	0.889148	-0.725986	0.362993	-0.94381	0.51335	0.317137	No	No	No	No	7SK	5	101849281
Ggnbp2	ENSRNOG00000027860	EGs			lm log2FC ~ CNV inputdataLinearModel2	-0.0440661	0.0277388	0.357663	0.716205	0.43241	2.52367	0.0392286	-0.03203	0.016015	0.0707909	0.0226486	0.197127	No	No	No	No	Ggnbp2	10	72156728
Olfm3	ENSRNOG00000017969	EGs			lm log2FC ~ CNV inputdataLinearModel2	-0.262862	0.0133335	0.0322644	0.997434	0.994867	388.66	0.0188564	-0.0153962	0.00769808	0.357534	0.0108867	0.0193788	Yes	Negative Correlation	No	No	Olfm3	2	217963456
Unkl	ENSRNOG00000054605	EGs			lm log2FC ~ CNV inputdataLinearModel2	0.0750632	0.00417893	0.0354054	0.99691	0.99382	322.644	0.00590989	-0.00482541	0.0024127	-0.101901	0.00341208	0.0213088	Yes	Positive Correlation	No	No	Unkl	10	14547172
Capn2	ENSRNOG00000034015	EGs			lm log2FC ~ CNV inputdataLinearModel2	-0.0641614	0.0325602	0.298962	0.795211	0.590421	3.88306	0.046047	-0.0375972	0.0187986	0.0676454	0.0265853	0.238392	No	No	No	No	Capn2	13	100878650
AABR07006724.1	ENSRNOG00000053728	EGs			lm log2FC ~ CNV inputdataLinearModel2	0.198389	0.00801335	0.0257004	0.998371	0.996742	612.924	0.0113326	0.00925301	-0.00462651	-0.228342	0.00654287	0.0182366	Yes	Positive Correlation	No	No	AABR07006724.1	1	250105678
Arhgef26	ENSRNOG00000014549	EGs			lm log2FC ~ CNV inputdataLinearModel2	0.151182	0.0354213	0.146514	0.947962	0.895925	18.2168	0.0500932	-0.040901	0.0204505	-0.143244	0.0289213	0.12683	No	No	No	No	Arhgef26	2	27107318
Polr3f	ENSRNOG00000007548	EGs			lm log2FC ~ CNV inputdataLinearModel2	-0.0340841	0.00614908	0.11363	0.968479	0.936957	30.7244	0.00869611	-0.00710035	0.00355017	0.0792908	0.0050207	0.0402571	No	No	No	No	Polr3f	3	138684685
Tmem88b	ENSRNOG00000036869	EGs			lm log2FC ~ CNV inputdataLinearModel2	-0.123485	0.0224957	0.114718	0.967879	0.935757	30.1319	0.0318137	0.0259758	-0.0129879	0.226725	0.0183677	0.051462	No	No	No	No	Tmem88b	5	173230364
Ak4	ENSRNOG00000045738	EGs			lm log2FC ~ CNV inputdataLinearModel2	0.238188	0.0603841	0.158062	0.939611	0.879223	15.5594	0.085396	-0.0697255	0.0348628	-0.0348577	0.0493034	0.608217	No	No	No	No	Ak4	5	120250616
Zfp111	ENSRNOG00000024376	EGs			lm log2FC ~ CNV inputdataLinearModel2	-0.125426	0.0193255	0.0973238	0.97681	0.953621	42.1229	0.0273303	-0.0223151	0.0111576	0.109239	0.0157792	0.0913258	No	No	No	No	Zfp111	1	81035972
Vangl2	ENSRNOG00000004889	EGs			lm log2FC ~ CNV inputdataLinearModel2	0.174827	0.0498113	0.176702	0.924917	0.849834	12.3186	0.0704439	-0.0575172	0.0287586	-0.155093	0.0406708	0.163267	No	No	No	No	Vangl2	13	90380632
Lats2	ENSRNOG00000056343	EGs			lm log2FC ~ CNV inputdataLinearModel2	0.198558	0.0484428	0.152342	0.943821	0.887642	16.8002	0.0685085	-0.055937	0.0279685	-0.142962	0.0395534	0.171835	No	No	No	No	Lats2	15	37943609
Ntng2	ENSRNOG00000013694	EGs			lm log2FC ~ CNV inputdataLinearModel2	0.0707552	0.0378706	0.312858	0.777317	0.554634	3.49069	0.0535572	0.0437293	-0.0218646	-0.205441	0.0309213	0.0951047	No	No	No	No	Ntng2	3	7742531
Slit1	ENSRNOG00000026065	EGs			lm log2FC ~ CNV inputdataLinearModel2	0.0918545	0.0630879	0.383136	0.679474	0.358947	2.11987	0.0892198	-0.0728476	0.0364238	-0.252112	0.051511	0.128307	No	No	No	No	Slit1	1	260843483
Klf13	ENSRNOG00000015822	EGs			lm log2FC ~ CNV inputdataLinearModel2	0.210836	0.026277	0.0789363	0.984704	0.969409	64.3782	0.0371613	0.0303421	-0.015171	-0.240471	0.0214551	0.05665	No	No	No	No	Klf13	1	124772596
Panx1	ENSRNOG00000010060	EGs			lm log2FC ~ CNV inputdataLinearModel2	0.0698029	0.0435183	0.354903	0.720106	0.440213	2.57279	0.0615441	-0.0502506	0.0251253	-0.200916	0.0355325	0.111435	No	No	No	No	Panx1	8	13566739
Cmip	ENSRNOG00000013178	EGs			lm log2FC ~ CNV inputdataLinearModel2	0.0450489	0.00561054	0.0788806	0.984726	0.969452	64.4701	0.0079345	0.00647849	-0.00323925	-0.131003	0.00458099	0.0222526	No	No	No	No	Cmip	19	49792273
Vat1l	ENSRNOG00000011989	del	UpRegulated	del_UpRegulated	lm log2FC ~ CNV inputdataLinearModel2	-0.230423	0.135531	0.338482	0.742964	0.485927	2.8905	0.19167	0.156498	-0.0782491	0.628742	0.110661	0.110912	No	No	No	No	Vat1l	19	46525919
Rps28	ENSRNOG00000042886	EGs			lm log2FC ~ CNV inputdataLinearModel2	0.0757753	0.0879326	0.54719	0.426145	-0.14771	0.742601	0.124355	-0.101536	0.0507679	-0.247911	0.0717966	0.17946	No	No	No	No	Rps28	7	18682071
Dusp18	ENSRNOG00000024945	EGs			lm log2FC ~ CNV inputdataLinearModel2	0.0778279	0.085264	0.529006	0.4545	-0.0909997	0.833181	0.120581	0.0984544	-0.0492272	-0.0599388	0.0696177	0.547473	No	No	No	No	Dusp18	14	84150908
Dmgdh	ENSRNOG00000023588	del,deldup	UpRegulated	del_UpRegulated,deldup_UpRegulated	lm log2FC ~ CNV inputdataLinearModel2	-0.502389	0.444234	0.460939	0.561203	0.122406	1.27896	0.628242	0.512958	-0.256479	1.01255	0.362716	0.218985	No	No	No	No	Dmgdh	2	23289374
Cnih2	ENSRNOG00000020247	EGs			lm log2FC ~ CNV inputdataLinearModel2	0.152513	0.0657058	0.258971	0.84345	0.6869	5.38773	0.0929221	-0.0758705	0.0379353	-0.236146	0.0536486	0.142216	No	No	No	No	Cnih2	1	220474493
Slc17a7	ENSRNOG00000020650	EGs			lm log2FC ~ CNV inputdataLinearModel2	0.0360583	0.041658	0.545791	0.42832	-0.143361	0.749229	0.0589133	-0.0481025	0.0240512	-0.19238	0.0340136	0.111406	No	No	No	No	Slc17a7	1	101161252
Rab6b	ENSRNOG00000009198	EGs			lm log2FC ~ CNV inputdataLinearModel2	0.0030723	0.0203948	0.904815	0.0221892	-0.955622	0.0226928	0.0288426	0.0235499	-0.0117749	-0.0727185	0.0166523	0.143313	No	No	No	No	Rab6b	8	111600532
Erbb4	ENSRNOG00000014248	EGs			lm log2FC ~ CNV inputdataLinearModel2	-0.0695879	0.0649682	0.478152	0.534292	0.0685846	1.14727	0.091879	-0.0750189	0.0375094	0.0671423	0.0530463	0.425675	No	No	No	No	Erbb4	9	75021790
Rrm1	ENSRNOG00000045752	EGs			lm log2FC ~ CNV inputdataLinearModel2	-0.041199	0.0246442	0.343187	0.736478	0.472957	2.79476	0.0348521	-0.0284566	0.0142283	0.125012	0.0201219	0.101599	No	No	No	No	Rrm1	1	167538263
Mitf	ENSRNOG00000008658	EGs			lm log2FC ~ CNV inputdataLinearModel2	-0.141099	0.0349653	0.154644	0.942144	0.884288	16.2843	0.0494484	0.0403745	-0.0201872	0.152425	0.0285491	0.117873	No	No	No	No	Mitf	4	130172727
Hist1h1a	ENSRNOG00000017175	del	UpRegulated	del_UpRegulated	lm log2FC ~ CNV inputdataLinearModel2	-0.301525	0.00398505	0.00841326	0.999825	0.999651	5725.07	0.00563571	-0.00460154	0.00230077	0.398796	0.00325378	0.00519406	Yes	Negative Correlation	No	No	H1f1	17	43614101
Arhgef15	ENSRNOG00000004566	EGs			lm log2FC ~ CNV inputdataLinearModel2	-0.201932	0.0486818	0.150603	0.945073	0.890145	17.2058	0.0688465	0.0562129	-0.0281065	0.435511	0.0397486	0.057943	No	No	No	No	Arhgef15	10	55532077
Mt-co1	ENSRNOG00000034234	EGs			lm log2FC ~ CNV inputdataLinearModel2	0.0469255	0.0294676	0.356971	0.717185	0.43437	2.53588	0.0416735	0.0340263	-0.0170131	-0.122861	0.0240602	0.123113	No	No	No	No	Mt-co1	MT	5323
Pcnx3	ENSRNOG00000020742	EGs			lm log2FC ~ CNV inputdataLinearModel2	0.00388217	0.0159821	0.848299	0.0557163	-0.888567	0.0590038	0.0226021	-0.0184546	0.00922729	-0.178433	0.0130494	0.0464753	No	No	No	No	Pcnx3	1	221019500
Ksr1	ENSRNOG00000012818	EGs			lm log2FC ~ CNV inputdataLinearModel2	0.170846	0.104865	0.35046	0.726351	0.452702	2.65431	0.148301	-0.121087	0.0605436	-0.25537	0.0856215	0.20595	No	No	No	No	Ksr1	10	66347358
Plet1	ENSRNOG00000024346	del	UpRegulated	del_UpRegulated	lm log2FC ~ CNV inputdataLinearModel2	-0.303841	0.278095	0.471853	0.544155	0.0883106	1.19373	0.393286	-0.321117	0.160558	0.604325	0.227064	0.228808	No	No	No	No	Plet1	8	54925607
Gstp1	ENSRNOG00000018237	EGs			lm log2FC ~ CNV inputdataLinearModel2	-0.0802151	0.0130016	0.102296	0.974401	0.948803	38.0645	0.018387	-0.0150129	0.00750646	0.140581	0.0106157	0.0479823	No	No	No	No	Gstp1	1	219291679
Rnf165	ENSRNOG00000048824	EGs			lm log2FC ~ CNV inputdataLinearModel2	0.179156	0.00918179	0.0325984	0.99738	0.994761	380.722	0.012985	0.0106022	-0.00530111	-0.161828	0.0074969	0.0294711	Yes	Positive Correlation	No	No	Rnf165	18	73831326
Mcat	ENSRNOG00000010539	EGs			lm log2FC ~ CNV inputdataLinearModel2	0.0695116	0.0756458	0.526887	0.457816	-0.0843675	0.844393	0.106979	0.0873482	-0.0436741	-0.125784	0.0617645	0.290586	No	No	No	No	Mcat	7	124412762
Ptprs	ENSRNOG00000047247	EGs			lm log2FC ~ CNV inputdataLinearModel2	0.08066	0.00637089	0.0501789	0.9938	0.9876	160.294	0.0090098	-0.00735647	0.00367824	-0.124254	0.00520181	0.0266361	No	No	No	No	Ptprs	9	10603813
Dcaf7	ENSRNOG00000042245	EGs			lm log2FC ~ CNV inputdataLinearModel2	0.0678907	0.0364673	0.313804	0.77608	0.55216	3.46588	0.0515725	-0.0421088	0.0210544	-0.0750166	0.0297754	0.240545	No	No	No	No	Dcaf7	10	94231585
Stag2	ENSRNOG00000029885	EGs			lm log2FC ~ CNV inputdataLinearModel2	-0.0503911	0.00202935	0.0256241	0.998381	0.996762	616.586	0.00286993	-0.00234329	0.00117165	0.110483	0.00165696	0.00954693	Yes	Negative Correlation	No	No	Stag2	X	128493614
Shank3	ENSRNOG00000052296	EGs			lm log2FC ~ CNV inputdataLinearModel2	0.0807701	0.00105527	0.00831703	0.999829	0.999659	5858.34	0.00149238	0.00121852	-0.00060926	-0.138943	0.000861624	0.00394779	Yes	Positive Correlation	No	No	Shank3	7	130474279
Aff3	ENSRNOG00000018830	EGs			lm log2FC ~ CNV inputdataLinearModel2	0.107571	0.0347235	0.198776	0.905635	0.811271	9.59719	0.0491065	-0.0400953	0.0200476	-0.125597	0.0283516	0.141339	No	No	No	No	Aff3	9	44839960
Wrn	ENSRNOG00000015440	EGs			lm log2FC ~ CNV inputdataLinearModel2	-0.126723	0.00286707	0.0144008	0.999488	0.998977	1953.61	0.00405464	0.0033106	-0.0016553	0.133995	0.00234095	0.0111209	Yes	Negative Correlation	No	No	Wrn	16	62483761
Gli1	ENSRNOG00000025120	del,dup,deldup	UpRegulated	del_UpRegulated,dup_UpRegulated,deldup_UpRegulated	lm log2FC ~ CNV inputdataLinearModel2	-0.328461	0.0556347	0.106817	0.972111	0.944221	34.8559	0.0786793	0.0642414	-0.0321207	0.852573	0.0454255	0.0338874	No	No	No	No	Gli1	7	70620766
Sirt5	ENSRNOG00000017866	EGs			lm log2FC ~ CNV inputdataLinearModel2	-0.0716633	0.0307291	0.257884	0.844689	0.689378	5.43869	0.0434575	-0.0354829	0.0177414	0.0546147	0.0250902	0.274158	No	No	No	No	Sirt5	17	23986758
Prdm8	ENSRNOG00000002004	EGs			lm log2FC ~ CNV inputdataLinearModel2	0.189734	0.0283995	0.0945873	0.978087	0.956173	44.6345	0.0401629	0.0327929	-0.0163964	-0.271623	0.0231881	0.0542158	No	No	No	No	Prdm8	14	13054771
LOC100302465	ENSRNOG00000027542	EGs			lm log2FC ~ CNV inputdataLinearModel2	-0.181368	0.110675	0.348805	0.728666	0.457333	2.6855	0.156518	-0.127796	0.0638981	0.151807	0.0903656	0.341821	No	No	No	No	LOC100302465	1	206324765
Gins2	ENSRNOG00000017575	EGs			lm log2FC ~ CNV inputdataLinearModel2	0.0852351	0.0358662	0.253566	0.849571	0.699141	5.64764	0.0507224	0.0414147	-0.0207073	-0.174354	0.0292846	0.105938	No	No	No	No	Gins2	19	54151048
Paip2	ENSRNOG00000019934	EGs			lm log2FC ~ CNV inputdataLinearModel2	-0.0416067	0.00471893	0.0718967	0.9873	0.9746	77.739	0.00667358	-0.00544896	0.00272448	0.10408	0.00385299	0.0235566	No	No	No	No	Paip2	18	28409955
Zfp335	ENSRNOG00000017290	EGs			lm log2FC ~ CNV inputdataLinearModel2	0.0411218	0.0894788	0.725754	0.174376	-0.651248	0.211205	0.126542	0.103321	-0.0516606	-0.0624207	0.0730591	0.549887	No	No	No	No	Zfp335	3	161357278
Abcc8	ENSRNOG00000021130	EGs			lm log2FC ~ CNV inputdataLinearModel2	0.0620948	0.0763105	0.565159	0.398361	-0.203277	0.662127	0.107919	0.0881158	-0.0440579	-0.143231	0.0623073	0.261218	No	No	No	No	Abcc8	1	102110708
Mbp	ENSRNOG00000016516	EGs			lm log2FC ~ CNV inputdataLinearModel2	-0.0867554	0.0031229	0.0229063	0.998706	0.997412	771.749	0.00441645	0.00360602	-0.00180301	0.211644	0.00254984	0.00766949	Yes	Negative Correlation	No	No	Mbp	18	79326738
AABR07054639.1	ENSRNOG00000049484	EGs			lm log2FC ~ CNV inputdataLinearModel2	0.0451939	0.0147484	0.200816	0.903754	0.807508	9.39005	0.0208574	-0.01703	0.00851501	-0.0712356	0.012042	0.10661	No	No	No	No	Atp9a	3	165412803
Atp6v0c	ENSRNOG00000006542	EGs			lm log2FC ~ CNV inputdataLinearModel2	0.0389597	0.0414766	0.519913	0.468741	-0.0625181	0.882321	0.0586567	-0.047893	0.0239465	-0.117219	0.0338655	0.179049	No	No	No	No	Atp6v0c	10	13537033
Carm1	ENSRNOG00000031129	EGs			lm log2FC ~ CNV inputdataLinearModel2	0.0443206	0.0199136	0.26883	0.832032	0.664064	4.95352	0.028162	0.0229942	-0.0114971	-0.0753939	0.0162594	0.135222	No	No	No	No	Carm1	8	22577715
Nt5c3b	ENSRNOG00000016475	EGs			lm log2FC ~ CNV inputdataLinearModel2	-0.106685	0.0484243	0.271258	0.829171	0.658341	4.8538	0.0684823	0.0559156	-0.0279578	0.169263	0.0395383	0.146089	No	No	No	No	Nt5c3b	10	88342362
Fam171a2	ENSRNOG00000021041	EGs			lm log2FC ~ CNV inputdataLinearModel2	0.0851673	0.00653245	0.0487343	0.994151	0.988303	169.978	0.00923828	0.00754303	-0.00377151	-0.193743	0.00533373	0.0175217	Yes	Positive Correlation	No	No	Fam171a2	10	90383813
Erlec1	ENSRNOG00000007283	EGs			lm log2FC ~ CNV inputdataLinearModel2	-0.048776	0.0457762	0.479809	0.531695	0.0633894	1.13536	0.0647373	-0.0528578	0.0264289	0.0408506	0.0373761	0.471743	No	No	No	No	Erlec1	14	115314890
Ift80	ENSRNOG00000009808	EGs			lm log2FC ~ CNV inputdataLinearModel2	-0.052819	0.0185549	0.215067	0.890149	0.780299	8.10328	0.0262407	-0.0214254	0.0107127	0.121121	0.0151501	0.0792182	No	No	No	No	Ift80	2	165505810
Myo1e	ENSRNOG00000061928	EGs			lm log2FC ~ CNV inputdataLinearModel2	-0.166764	0.0693278	0.25082	0.852641	0.705282	5.78615	0.0980443	-0.0800528	0.0400264	0.153283	0.0566059	0.225207	No	No	No	No	Myo1e	8	76754492
Lgals3	ENSRNOG00000010645	del	UpRegulated	del_UpRegulated	lm log2FC ~ CNV inputdataLinearModel2	-0.229769	0.106193	0.275613	0.823991	0.647982	4.68152	0.15018	0.122622	-0.0613108	0.591159	0.0867066	0.0927134	No	No	No	No	Lgals3	15	24141651
Nmd3	ENSRNOG00000009310	EGs			lm log2FC ~ CNV inputdataLinearModel2	-0.057381	0.0333331	0.335029	0.747689	0.495378	2.96336	0.0471401	-0.0384898	0.0192449	0.115366	0.0272164	0.147491	No	No	No	No	Nmd3	2	166402838
Dync1li2	ENSRNOG00000025791	EGs			lm log2FC ~ CNV inputdataLinearModel2	-0.0268156	0.00276061	0.0653085	0.989513	0.979026	94.3554	0.00390409	0.00318768	-0.00159384	0.0847244	0.00225403	0.0169328	No	No	No	No	Dync1li2	19	740028
Sostdc1	ENSRNOG00000005770	del,dup,deldup	UpRegulated	del_UpRegulated,dup_UpRegulated,deldup_UpRegulated	lm log2FC ~ CNV inputdataLinearModel2	-0.858968	0.664235	0.419051	0.625789	0.251578	1.67229	0.93937	0.766992	-0.383496	3.96115	0.542346	0.0866249	No	No	No	No	Sostdc1	6	55812747
Crtc1	ENSRNOG00000022421	EGs			lm log2FC ~ CNV inputdataLinearModel2	0.0296385	0.0371129	0.570989	0.389413	-0.221174	0.637768	0.0524856	0.0428543	-0.0214272	-0.20184	0.0303026	0.0948685	No	No	No	No	Crtc1	16	20740826
Apoe	ENSRNOG00000018454	EGs			lm log2FC ~ CNV inputdataLinearModel2	0.0949059	0.0214003	0.14119	0.951615	0.903229	19.6674	0.0302646	-0.024711	0.0123555	-0.137845	0.0174733	0.0802703	No	No	No	No	Apoe	1	80612895
Dek	ENSRNOG00000016152	EGs			lm log2FC ~ CNV inputdataLinearModel2	-0.0566457	0.00681529	0.0762281	0.985731	0.971462	69.0819	0.00963828	0.00786962	-0.00393481	0.108256	0.00556466	0.0326953	No	No	No	No	Dek	17	17965881
Borcs6	ENSRNOG00000006513	EGs			lm log2FC ~ CNV inputdataLinearModel2	0.0675766	0.0131146	0.122032	0.963704	0.927408	26.5512	0.0185468	-0.0151434	0.0075717	-0.13223	0.010708	0.0514413	No	No	No	No	Borcs6	10	55642070
AABR07012274.1	ENSRNOG00000059604	del	DownRegulated	del_DownRegulated	lm log2FC ~ CNV inputdataLinearModel2	0.652045	0.168101	0.160626	0.937678	0.875357	15.0458	0.237731	0.194106	-0.0970531	-0.559681	0.137254	0.1531	No	No	No	No	Lor	2	191984773
Fah	ENSRNOG00000013223	EGs			lm log2FC ~ CNV inputdataLinearModel2	-0.0873167	0.0329481	0.229706	0.875361	0.750722	7.02317	0.0465957	0.0380452	-0.0190226	0.167291	0.026902	0.101506	No	No	No	No	Fah	1	146713676
Ntsr2	ENSRNOG00000049054	EGs			lm log2FC ~ CNV inputdataLinearModel2	0.0504614	0.0491782	0.491802	0.512876	0.0257522	1.05287	0.0695485	-0.0567861	0.0283931	-0.231251	0.0401539	0.10945	No	No	No	No	Ntsr2	6	41917132
RGD1306556	ENSRNOG00000052424	EGs			lm log2FC ~ CNV inputdataLinearModel2	0.121393	0.021153	0.10983	0.970531	0.941062	32.9337	0.0299149	-0.0244254	0.0122127	-0.162024	0.0172714	0.067607	No	No	No	No	RGD1306556	12	49419582
Inpp4a	ENSRNOG00000017660	EGs			lm log2FC ~ CNV inputdataLinearModel2	0.0304258	0.0258813	0.44873	0.580187	0.160374	1.38201	0.0366017	0.0298852	-0.0149426	-0.0698843	0.021132	0.18694	No	No	No	No	Inpp4a	9	43889473
RGD1305350	ENSRNOG00000007968	EGs			lm log2FC ~ CNV inputdataLinearModel2	0.0240542	0.0281734	0.550107	0.421617	-0.156766	0.728958	0.0398432	0.0325318	-0.0162659	-0.139583	0.0230035	0.103981	No	No	No	No	RGD1305350	5	164751440
Oxct1	ENSRNOG00000043094	EGs			lm log2FC ~ CNV inputdataLinearModel2	-0.0765095	0.0265163	0.21239	0.892766	0.785531	8.32536	0.0374998	0.0306184	-0.0153092	0.136871	0.0216505	0.0998739	No	No	No	No	Oxct1	2	53859737
Edc4	ENSRNOG00000024025	EGs			lm log2FC ~ CNV inputdataLinearModel2	0.0422907	0.00325087	0.0488407	0.994126	0.988252	169.235	0.00459743	0.00375379	-0.00187689	-0.0717115	0.00265433	0.0235531	Yes	Positive Correlation	No	No	Edc4	19	37852659
Ston2	ENSRNOG00000004458	EGs			lm log2FC ~ CNV inputdataLinearModel2	0.0451382	0.0413389	0.472049	0.543849	0.0876989	1.19226	0.0584621	0.0477341	-0.023867	-0.163451	0.0337531	0.129642	No	No	No	No	Ston2	6	115399326
Jag2	ENSRNOG00000013927	EGs			lm log2FC ~ CNV inputdataLinearModel2	0.0506292	0.0335783	0.372813	0.694511	0.389022	2.27344	0.0474869	0.0387729	-0.0193865	-0.122713	0.0274166	0.139935	No	No	No	No	Jag2	6	137711155
Thtpa	ENSRNOG00000018105	EGs			lm log2FC ~ CNV inputdataLinearModel2	-0.0890513	0.00873271	0.0622304	0.990475	0.98095	103.988	0.0123499	-0.0100837	0.00504183	0.0946258	0.00713023	0.04788	No	No	No	No	Thtpa	15	33755478
Sulf2	ENSRNOG00000006052	EGs			lm log2FC ~ CNV inputdataLinearModel2	0.0986018	0.0714854	0.399353	0.655475	0.31095	1.90255	0.101096	-0.0825442	0.0412721	-0.194531	0.0583676	0.185572	No	No	No	No	Sulf2	3	162791355
Thra	ENSRNOG00000009066	EGs			lm log2FC ~ CNV inputdataLinearModel2	0.0798566	0.0130965	0.103485	0.973808	0.947617	37.18	0.0185213	-0.0151226	0.00756128	-0.098934	0.0106933	0.0685429	No	No	No	No	Thra	10	86657285
Dnajb6	ENSRNOG00000010353	EGs			lm log2FC ~ CNV inputdataLinearModel2	-0.0485114	0.0138996	0.177646	0.924134	0.848267	12.1811	0.019657	-0.0160498	0.00802492	0.0950731	0.0113489	0.0756359	No	No	No	No	Dnajb6	4	2711385
Nkain3	ENSRNOG00000013085	EGs			lm log2FC ~ CNV inputdataLinearModel2	0.231687	0.00364441	0.0100131	0.999753	0.999505	4041.56	0.00515397	0.0042082	-0.0021041	-0.251891	0.00297565	0.00752018	Yes	Positive Correlation	No	No	Nkain3	5	34174411
Dnm1	ENSRNOG00000033835	EGs			lm log2FC ~ CNV inputdataLinearModel2	0.0405091	0.0391904	0.489468	0.516541	0.0330825	1.06843	0.0554236	-0.0452532	0.0226266	-0.14868	0.0319988	0.134955	No	No	No	No	Dnm1	3	11338083
Ankrd13b	ENSRNOG00000014742	EGs			lm log2FC ~ CNV inputdataLinearModel2	0.0420544	0.014833	0.215869	0.88936	0.77872	8.03833	0.020977	0.0171276	-0.00856382	-0.10888	0.0121111	0.0705231	No	No	No	No	Ankrd13b	10	62674561
Bap1	ENSRNOG00000019097	EGs			lm log2FC ~ CNV inputdataLinearModel2	0.020075	0.0151798	0.412165	0.636227	0.272454	1.74897	0.0214674	-0.0175281	0.00876404	-0.110937	0.0123942	0.0708316	No	No	No	No	Bap1	16	7336685
Mapre3	ENSRNOG00000008961	EGs			lm log2FC ~ CNV inputdataLinearModel2	0.0493037	0.00867495	0.110878	0.969971	0.939943	32.3016	0.0122682	0.010017	-0.00500849	-0.0947117	0.00708307	0.0475215	No	No	No	No	Mapre3	6	26878744
Tbk1	ENSRNOG00000005528	EGs			lm log2FC ~ CNV inputdataLinearModel2	-0.00671532	0.0397317	0.893408	0.0277732	-0.944454	0.0285666	0.0561892	-0.0458783	0.0229391	0.0831009	0.0324408	0.23694	No	No	No	No	Tbk1	7	63655247
Gsn	ENSRNOG00000018991	EGs			lm log2FC ~ CNV inputdataLinearModel2	-0.0201013	0.107471	0.882288	0.0338009	-0.932398	0.0349834	0.151987	-0.124097	0.0620486	0.257204	0.0877499	0.209312	No	No	No	No	Gsn	3	14467330
Fem1a	ENSRNOG00000050646	EGs			lm log2FC ~ CNV inputdataLinearModel2	0.120285	0.00623313	0.0329599	0.997322	0.994644	372.402	0.00881497	0.0071974	-0.0035987	-0.0816302	0.00508933	0.0396395	Yes	Positive Correlation	No	No	Fem1a	9	10798946
Kif26b	ENSRNOG00000028624	EGs			lm log2FC ~ CNV inputdataLinearModel2	0.186212	0.0281467	0.095505	0.977663	0.955325	43.7681	0.0398055	-0.032501	0.0162505	-0.234821	0.0229817	0.0621075	No	No	No	No	Kif26b	13	96775357
Dgkz	ENSRNOG00000017737	EGs			lm log2FC ~ CNV inputdataLinearModel2	0.0578173	0.0281218	0.288199	0.808684	0.617368	4.22695	0.0397703	-0.0324723	0.0162362	-0.240063	0.0229614	0.0607064	No	No	No	No	Dgkz	3	80844005
Rasl10a	ENSRNOG00000008951	EGs			lm log2FC ~ CNV inputdataLinearModel2	0.034931	0.0462532	0.588215	0.363198	-0.273603	0.570348	0.0654119	0.0534086	-0.0267043	-0.106263	0.0377656	0.21739	No	No	No	No	Rasl10a	14	85311089
LOC108348072	ENSRNOG00000047864	deldup	DownRegulated	deldup_DownRegulated	lm log2FC ~ CNV inputdataLinearModel2	0.0397547	0.0911712	0.738229	0.159759	-0.680482	0.190135	0.128936	-0.105275	0.0526377	-0.458064	0.074441	0.102562	No	No	No	No	LOC108348072	20	5240975
Sec14l2	ENSRNOG00000004672	EGs			lm log2FC ~ CNV inputdataLinearModel2	0.0147635	0.0199976	0.595143	0.352765	-0.29447	0.545033	0.0282809	0.0230913	-0.0115456	-0.181247	0.016328	0.0571968	No	No	No	No	Sec14l2	14	84335597
Arhgef17	ENSRNOG00000053502	EGs			lm log2FC ~ CNV inputdataLinearModel2	0.0183867	0.0300404	0.65034	0.272528	-0.454943	0.374624	0.0424836	-0.0346877	0.0173438	-0.196574	0.0245279	0.0790271	No	No	No	No	Arhgef17	1	165911718
Klhl29	ENSRNOG00000005371	EGs			lm log2FC ~ CNV inputdataLinearModel2	0.0412847	0.0287819	0.387584	0.672935	0.34587	2.0575	0.0407037	-0.0332344	0.0166172	-0.167793	0.0235003	0.0885858	No	No	No	No	Klhl29	6	29178858
Ubtf	ENSRNOG00000020937	EGs			lm log2FC ~ CNV inputdataLinearModel2	0.0526327	0.00919101	0.11006	0.970408	0.940817	32.7932	0.0129981	-0.0106129	0.00530643	-0.0429701	0.00750443	0.110071	No	No	No	No	Ubtf	10	90250275
Nudt12	ENSRNOG00000022576	EGs			lm log2FC ~ CNV inputdataLinearModel2	-0.0938392	0.0184064	0.123307	0.962951	0.925902	25.9914	0.0260306	-0.0212539	0.010627	0.17024	0.0150288	0.0560556	No	No	No	No	Nudt12	9	105680670
Chn2	ENSRNOG00000009411	EGs			lm log2FC ~ CNV inputdataLinearModel2	-0.0902986	0.00678266	0.0477292	0.99439	0.988779	177.24	0.00959213	0.00783194	-0.00391597	0.195223	0.00553802	0.0180545	Yes	Negative Correlation	No	No	Chn2	4	84194347
AC095693.1	ENSRNOG00000021048	EGs			lm log2FC ~ CNV inputdataLinearModel2	0.120173	0.0205654	0.1079	0.971547	0.943095	34.1461	0.0290839	0.0237469	-0.0118734	-0.186973	0.0167916	0.0570204	No	No	No	No	AC095693.1	1	101783621
Meltf	ENSRNOG00000001739	EGs			lm log2FC ~ CNV inputdataLinearModel2	0.0909791	0.00248566	0.0173889	0.999254	0.998508	1339.68	0.00351525	-0.00287019	0.0014351	-0.24517	0.00202953	0.00526987	Yes	Positive Correlation	No	No	Meltf	11	72135668
Snd1	ENSRNOG00000031173	EGs			lm log2FC ~ CNV inputdataLinearModel2	0.066138	0.0310445	0.279387	0.819453	0.638906	4.53872	0.0439035	-0.0358471	0.0179235	-0.0956567	0.0253477	0.164905	No	No	No	No	Snd1	4	55772377
Eif3c	ENSRNOG00000018761	EGs			lm log2FC ~ CNV inputdataLinearModel2	0.0830213	0.133699	0.646239	0.278284	-0.443433	0.385586	0.189079	-0.154383	0.0771913	-0.11507	0.109165	0.48324	No	No	No	No	Eif3c	1	197964407
Pold3	ENSRNOG00000018411	EGs			lm log2FC ~ CNV inputdataLinearModel2	-0.0413101	0.128039	0.801316	0.0942802	-0.81144	0.104094	0.181075	-0.147847	0.0739235	0.101227	0.104544	0.510261	No	No	No	No	Pold3	1	165083622
Cdh7	ENSRNOG00000032490	del	UpRegulated	del_UpRegulated	lm log2FC ~ CNV inputdataLinearModel2	-0.371751	0.123756	0.204585	0.900233	0.800467	9.02339	0.175018	0.142901	-0.0714507	0.322622	0.101047	0.193231	No	No	No	No	Cdh7	13	31081804
Znhit6	ENSRNOG00000030049	EGs			lm log2FC ~ CNV inputdataLinearModel2	-0.0422144	0.0505218	0.556878	0.411131	-0.177737	0.698172	0.0714487	-0.0583376	0.0291688	0.158317	0.0412509	0.162269	No	No	No	No	Znhit6	2	251453644
Akap13	ENSRNOG00000010964	EGs			lm log2FC ~ CNV inputdataLinearModel2	0.153569	0.0742634	0.286751	0.81047	0.62094	4.27622	0.105024	-0.085752	0.042876	-0.154864	0.0606358	0.237583	No	No	No	No	Akap13	1	137014272
Cited2	ENSRNOG00000056940	EGs			lm log2FC ~ CNV inputdataLinearModel2	0.1099	0.0241865	0.137908	0.953803	0.907606	20.6464	0.0342049	0.0279282	-0.0139641	-0.169598	0.0197482	0.0737967	No	No	No	No	Cited2	1	12823363
Nags	ENSRNOG00000020879	del	DownRegulated	del_DownRegulated	lm log2FC ~ CNV inputdataLinearModel2	0.321827	0.315634	0.493815	0.509714	0.019428	1.03963	0.446375	0.364463	-0.182232	-0.533412	0.257714	0.286525	No	No	No	No	Nags	10	90085559
Oxsr1	ENSRNOG00000013136	EGs			lm log2FC ~ CNV inputdataLinearModel2	-0.0491615	0.00858668	0.110083	0.970396	0.940792	32.7792	0.0121434	0.00991505	-0.00495752	0.135799	0.007011	0.0328381	No	No	No	No	Oxsr1	8	127920349
Raver2	ENSRNOG00000023812	EGs			lm log2FC ~ CNV inputdataLinearModel2	0.127932	0.0430951	0.206851	0.898089	0.796179	8.81253	0.0609457	-0.049762	0.024881	-0.210229	0.035187	0.105576	No	No	No	No	Raver2	5	119903507
Slc30a3	ENSRNOG00000006204	EGs			lm log2FC ~ CNV inputdataLinearModel2	0.0837638	0.00931904	0.0705363	0.987774	0.975548	80.7923	0.0131791	-0.0107607	0.00538035	-0.220056	0.00760897	0.0220039	No	No	No	No	Slc30a3	6	26642783
Kcnq3	ENSRNOG00000005206	EGs			lm log2FC ~ CNV inputdataLinearModel2	0.100533	0.0361009	0.219478	0.885779	0.771557	7.75493	0.0510544	-0.0416858	0.0208429	-0.137929	0.0294763	0.134033	No	No	No	No	Kcnq3	7	106717229
H3f3a	ENSRNOG00000006532	EGs			lm log2FC ~ CNV inputdataLinearModel2	-0.0206499	0.0478985	0.740869	0.156732	-0.686535	0.185863	0.0677387	-0.0553084	0.0276542	0.0853678	0.0391089	0.273484	No	No	No	No	H3f3a	10	104573664
Pdp2	ENSRNOG00000012343	EGs			lm log2FC ~ CNV inputdataLinearModel2	-0.0698931	0.0161704	0.144741	0.949192	0.898385	18.6821	0.0228685	-0.018672	0.00933601	0.148635	0.0132031	0.0564025	No	No	No	No	Pdp2	19	597427
Ppp1r10	ENSRNOG00000059268	EGs			lm log2FC ~ CNV inputdataLinearModel2	0.0676303	0.0105732	0.0987292	0.976141	0.952283	40.9134	0.0149528	0.0122089	-0.00610447	-0.109815	0.00863302	0.0499445	No	No	No	No	Ppp1r10	20	3329677
Celf3	ENSRNOG00000020875	EGs			lm log2FC ~ CNV inputdataLinearModel2	0.084586	0.00782687	0.0587401	0.991511	0.983021	116.794	0.0110689	0.00903769	-0.00451885	-0.12763	0.00639061	0.0318497	No	No	No	No	Celf3	2	195719543
Ppt1	ENSRNOG00000012616	EGs			lm log2FC ~ CNV inputdataLinearModel2	-0.056071	0.0161168	0.178184	0.923686	0.847371	12.1037	0.0227927	0.0186101	-0.00930506	0.125968	0.0131593	0.0662646	No	No	No	No	Ppt1	5	140538260
Eda	ENSRNOG00000032208	EGs			lm log2FC ~ CNV inputdataLinearModel2	0.118198	0.0694451	0.338173	0.743388	0.486775	2.89693	0.0982102	-0.0801883	0.0400941	-0.348845	0.0567017	0.10258	No	No	No	No	Eda	X	69730242
AABR07011697.1	ENSRNOG00000054429	EGs			lm log2FC ~ CNV inputdataLinearModel2	0.108109	0.129052	0.556073	0.412375	-0.175249	0.701767	0.182507	-0.149017	0.0745083	-0.20069	0.105371	0.307792	No	No	No	No	AABR07011697.1	2	166317979
Rps6ka1	ENSRNOG00000042411	EGs			lm log2FC ~ CNV inputdataLinearModel2	-0.133363	0.0274503	0.129232	0.959355	0.91871	23.6034	0.0388205	-0.0316968	0.0158484	0.136318	0.022413	0.103743	No	No	No	No	Rps6ka1	5	152078220
Olfr12	ENSRNOG00000046386	del,deldup	DownRegulated	del_DownRegulated,deldup_DownRegulated	lm log2FC ~ CNV inputdataLinearModel2	0.379842	0.239841	0.358548	0.714952	0.429903	2.50818	0.339187	-0.276945	0.138473	-0.815237	0.19583	0.15008	No	No	No	No	Olr1353	9	99795678
Ccnyl1	ENSRNOG00000023807	EGs			lm log2FC ~ CNV inputdataLinearModel2	-0.10184	0.0347312	0.209237	0.895811	0.791622	8.59795	0.0491173	0.0401041	-0.020052	0.134544	0.0283579	0.132245	No	No	No	No	Ccnyl1	9	71398710
Manbal	ENSRNOG00000031453	EGs			lm log2FC ~ CNV inputdataLinearModel2	0.0443321	0.00860002	0.121983	0.963732	0.927465	26.5728	0.0121623	-0.00993045	0.00496523	-0.0913253	0.00702189	0.0488528	No	No	No	No	Manbal	3	153491151
Rtca	ENSRNOG00000014575	EGs			lm log2FC ~ CNV inputdataLinearModel2	-0.0408436	0.000114001	0.00177691	0.999992	0.999984	128359	0.000161222	0.000131637	-6.58187e-05	0.12407	9.30818e-05	0.000477615	Yes	Negative Correlation	No	No	Rtca	2	219537206
Cdc42ep2	ENSRNOG00000020904	EGs			lm log2FC ~ CNV inputdataLinearModel2	-0.0636114	0.0133236	0.131441	0.957973	0.915947	22.7945	0.0188424	0.0153847	-0.00769236	0.297252	0.0108786	0.0232883	No	No	No	No	Cdc42ep2	1	221272353
Nwd2	ENSRNOG00000051837	EGs			lm log2FC ~ CNV inputdataLinearModel2	0.0691562	0.00478063	0.0439383	0.995244	0.990488	209.263	0.00676083	-0.0055202	0.0027601	-0.111363	0.00390337	0.022305	Yes	Positive Correlation	No	No	Nwd2	14	46136786
Sucla2	ENSRNOG00000017481	EGs			lm log2FC ~ CNV inputdataLinearModel2	-0.0481715	0.0240883	0.295194	0.799966	0.599933	3.99916	0.034066	-0.0278148	0.0139074	0.0799518	0.019668	0.153558	No	No	No	No	Sucla2	15	55461695
Grasp	ENSRNOG00000007346	EGs			lm log2FC ~ CNV inputdataLinearModel2	0.0502472	0.0180938	0.220041	0.885215	0.770431	7.71196	0.0255884	-0.0208929	0.0104464	-0.188442	0.0147735	0.0498079	No	No	No	No	Grasp	7	142869752
Emc2	ENSRNOG00000005123	EGs			lm log2FC ~ CNV inputdataLinearModel2	-0.0327257	0.0769904	0.744128	0.153029	-0.693943	0.180678	0.108881	-0.0889009	0.0444504	0.0752375	0.0628624	0.443105	No	No	No	No	Emc2	7	82338663
Cacna1c	ENSRNOG00000007090	EGs			lm log2FC ~ CNV inputdataLinearModel2	0.13731	0.0116633	0.0539457	0.992837	0.985673	138.6	0.0164944	-0.0134676	0.0067338	-0.214124	0.00952304	0.0282947	No	No	No	No	Cacna1c	4	150641066
Pcdh19	ENSRNOG00000003929	EGs			lm log2FC ~ CNV inputdataLinearModel2	0.163211	0.0327479	0.126062	0.961299	0.922597	24.8389	0.0463125	-0.037814	0.018907	-0.210627	0.0267386	0.0803873	No	No	No	No	Pcdh19	X	104391607
Dcakd	ENSRNOG00000021682	EGs			lm log2FC ~ CNV inputdataLinearModel2	0.142047	0.0694769	0.289598	0.806952	0.613904	4.18006	0.0982552	-0.080225	0.0401125	-0.184885	0.0567277	0.189527	No	No	No	No	Dcakd	10	91095545
Chrm3	ENSRNOG00000049410	EGs			lm log2FC ~ CNV inputdataLinearModel2	0.00214812	0.0120286	0.887496	0.0309066	-0.938187	0.0318923	0.017011	0.0138895	-0.00694473	-0.203232	0.00982133	0.0307413	No	No	No	No	Chrm3	17	63990599
Cfl2	ENSRNOG00000045892	EGs			lm log2FC ~ CNV inputdataLinearModel2	-0.0630408	0.0429718	0.380893	0.682758	0.365516	2.15217	0.0607713	-0.0496196	0.0248098	0.0576564	0.0350863	0.348025	No	No	No	No	Cfl2	6	75759140
Tsen15	ENSRNOG00000002352	EGs			lm log2FC ~ CNV inputdataLinearModel2	-0.0750079	0.0738244	0.494938	0.507952	0.0159036	1.03232	0.104403	-0.085245	0.0426225	0.119141	0.0602773	0.298181	No	No	No	No	Tsen15	13	69765091
Neto1	ENSRNOG00000014006	EGs			lm log2FC ~ CNV inputdataLinearModel2	0.126423	0.0432861	0.210008	0.89507	0.790139	8.53013	0.0612158	-0.0499825	0.0249912	-0.227124	0.0353429	0.0982766	No	No	No	No	Neto1	18	83471342
Lipg	ENSRNOG00000018694	del	DownRegulated	del_DownRegulated	lm log2FC ~ CNV inputdataLinearModel2	0.333623	0.0713778	0.13418	0.95623	0.91246	21.8467	0.100944	0.08242	-0.04121	-0.513274	0.0582798	0.0719769	No	No	No	No	Lipg	18	70901710
Cul4b	ENSRNOG00000002585	EGs			lm log2FC ~ CNV inputdataLinearModel2	-0.0584487	0.0187891	0.198007	0.906341	0.812681	9.67699	0.0265717	-0.0216957	0.0108479	0.0800207	0.0153412	0.120587	No	No	No	No	Cul4b	X	124832628
Ttyh2	ENSRNOG00000024578	EGs			lm log2FC ~ CNV inputdataLinearModel2	-0.0790385	0.0861325	0.527326	0.457129	-0.0857413	0.842059	0.12181	-0.0994573	0.0497286	0.103635	0.0703269	0.379566	No	No	No	No	Ttyh2	10	103206014
Adgrf5	ENSRNOG00000011154	EGs			lm log2FC ~ CNV inputdataLinearModel2	-0.117302	0.0626438	0.312265	0.778092	0.556184	3.50637	0.0885918	-0.0723349	0.0361674	0.0932029	0.0511485	0.319526	No	No	No	No	Adgrf5	9	20091099
Tbc1d24	ENSRNOG00000052204	EGs			lm log2FC ~ CNV inputdataLinearModel2	0.0509712	0.0617867	0.560877	0.404956	-0.190087	0.680549	0.0873796	0.0713452	-0.0356726	-0.138099	0.0504486	0.222973	No	No	No	No	Tbc1d24	10	13551100
Tgfb3	ENSRNOG00000009867	EGs			lm log2FC ~ CNV inputdataLinearModel2	0.273161	0.0651122	0.148968	0.946237	0.892473	17.6	0.0920825	0.0751851	-0.0375925	-0.0497576	0.0531639	0.521061	No	No	No	No	Tgfb3	6	109913757
Nrsn2	ENSRNOG00000023935	EGs			lm log2FC ~ CNV inputdataLinearModel2	0.154766	0.0318855	0.129349	0.959283	0.918565	23.5595	0.0450929	-0.0368182	0.0184091	-0.07694	0.0260344	0.207716	No	No	No	No	Nrsn2	3	147843077
Prrt3	ENSRNOG00000009863	EGs			lm log2FC ~ CNV inputdataLinearModel2	0.00979504	0.0206305	0.717804	0.183953	-0.632093	0.22542	0.029176	0.0238221	-0.011911	-0.162549	0.0168447	0.0657374	No	No	No	No	Prrt3	4	145450861
Cotl1	ENSRNOG00000016257	EGs			lm log2FC ~ CNV inputdataLinearModel2	0.159417	0.0719499	0.269902	0.830771	0.661543	4.90917	0.101753	-0.0830806	0.0415403	-0.182854	0.0587469	0.197901	No	No	No	No	Cotl1	19	52465087
Enc1	ENSRNOG00000016541	EGs			lm log2FC ~ CNV inputdataLinearModel2	0.072231	0.0436069	0.345777	0.732885	0.46577	2.74371	0.0616695	-0.0503529	0.0251765	-0.203036	0.0356049	0.110516	No	No	No	No	Enc1	2	28049217
Cntn3	ENSRNOG00000006144	EGs			lm log2FC ~ CNV inputdataLinearModel2	-0.156756	0.0535009	0.209386	0.895668	0.791336	8.58477	0.0756617	0.0617775	-0.0308888	0.252992	0.0436833	0.10885	No	No	No	No	Cntn3	4	134784668
Egln2	ENSRNOG00000020947	EGs			lm log2FC ~ CNV inputdataLinearModel2	0.0145688	0.0177298	0.562107	0.403061	-0.193878	0.675213	0.0250737	0.0204726	-0.0102363	-0.10539	0.0144763	0.0869016	No	No	No	No	Egln2	1	83969457
R3hdml	ENSRNOG00000027432	del	DownRegulated	del_DownRegulated	lm log2FC ~ CNV inputdataLinearModel2	0.43534	0.151883	0.2137	0.891489	0.782977	8.21561	0.214794	0.175379	-0.0876895	-0.333199	0.124012	0.226828	No	No	No	No	R3hdml	3	159887036
Pcdh8	ENSRNOG00000013101	EGs			lm log2FC ~ CNV inputdataLinearModel2	0.128968	0.0510622	0.240001	0.864483	0.728966	6.37915	0.0722129	-0.0589616	0.0294808	-0.261712	0.0416921	0.100572	No	No	No	No	Pcdh8	15	62197060
Slc35a4	ENSRNOG00000002908	EGs			lm log2FC ~ CNV inputdataLinearModel2	0.0601824	0.0268336	0.267008	0.834166	0.668333	5.03014	0.0379485	-0.0309848	0.0154924	-0.105932	0.0219096	0.12984	No	No	No	No	Slc35a4	18	29506128
Qdpr	ENSRNOG00000003253	EGs			lm log2FC ~ CNV inputdataLinearModel2	-0.146449	0.00652175	0.0283315	0.998021	0.996042	504.25	0.00922314	0.00753066	-0.00376533	0.142295	0.00532498	0.0238125	Yes	Negative Correlation	No	No	Qdpr	14	70164650
Cacng6	ENSRNOG00000057852	del	DownRegulated	del_DownRegulated	lm log2FC ~ CNV inputdataLinearModel2	0.200548	0.0706222	0.21555	0.889675	0.77935	8.06411	0.0998748	0.0815474	-0.0407737	-0.365572	0.0576627	0.0995953	No	No	No	No	Cacng6	1	64305438
Arrb1	ENSRNOG00000030404	EGs			lm log2FC ~ CNV inputdataLinearModel2	0.0378683	0.00154934	0.0260321	0.998329	0.996658	597.39	0.0021911	-0.00178903	0.000894513	-0.0983176	0.00126503	0.00819081	Yes	Positive Correlation	No	No	Arrb1	1	164502389
Ccz1b	ENSRNOG00000001032	EGs			lm log2FC ~ CNV inputdataLinearModel2	-0.0776133	0.0360376	0.276739	0.822642	0.645284	4.63831	0.0509649	0.0416127	-0.0208063	0.120185	0.0294246	0.152855	No	No	No	No	Ccz1b	12	12638864
Ttll9	ENSRNOG00000008596	del	UpRegulated	del_UpRegulated	lm log2FC ~ CNV inputdataLinearModel2	-0.115962	0.141308	0.562517	0.402428	-0.195143	0.673439	0.19984	0.163169	-0.0815844	0.585591	0.115378	0.123846	No	No	No	No	Ttll9	3	148438939
AABR07028615.1	ENSRNOG00000018500	EGs			lm log2FC ~ CNV inputdataLinearModel2	0.0773816	0.0554526	0.395843	0.660706	0.321412	1.9473	0.0784218	0.0640311	-0.0320156	-0.0746415	0.0452768	0.347118	No	No	No	No	AABR07028615.1	17	77642302
Tapbp	ENSRNOG00000029500	EGs			lm log2FC ~ CNV inputdataLinearModel2	0.0816524	0.0375082	0.274137	0.825753	0.651506	4.73898	0.0530447	-0.0433108	0.0216554	-0.144609	0.0306253	0.13286	No	No	No	No	Tapbp	20	5468078
Prdx1	ENSRNOG00000017194	EGs			lm log2FC ~ CNV inputdataLinearModel2	-0.00842001	0.0664353	0.919743	0.0158091	-0.968382	0.016063	0.0939537	-0.0767129	0.0383564	0.159558	0.0542442	0.208625	No	No	No	No	Prdx1	5	135536413
Psmc6	ENSRNOG00000007203	EGs			lm log2FC ~ CNV inputdataLinearModel2	-0.0638581	0.0292901	0.273775	0.826185	0.65237	4.75324	0.0414224	-0.0338213	0.0169106	0.0835052	0.0239153	0.17757	No	No	No	No	Psmc6	15	19667453
Ptprg	ENSRNOG00000009419	EGs			lm log2FC ~ CNV inputdataLinearModel2	0.136027	0.0666414	0.290009	0.806443	0.612886	4.16643	0.0942452	-0.0769509	0.0384755	-0.194504	0.0544125	0.173655	No	No	No	No	Ptprg	15	12926167
Arhgap39	ENSRNOG00000016566	EGs			lm log2FC ~ CNV inputdataLinearModel2	0.110044	0.0313803	0.176846	0.924798	0.849596	12.2976	0.0443784	-0.0362348	0.0181174	-0.135461	0.0256219	0.119008	No	No	No	No	Arhgap39	7	117788716
Slc36a4	ENSRNOG00000011455	EGs			lm log2FC ~ CNV inputdataLinearModel2	-0.0648647	0.0176951	0.169545	0.930735	0.861469	13.4372	0.0250247	-0.0204326	0.0102163	0.0532104	0.014448	0.168789	No	No	No	No	Slc36a4	8	14239594
Far2	ENSRNOG00000001851	EGs			lm log2FC ~ CNV inputdataLinearModel2	-0.0541307	0.020184	0.227213	0.877936	0.755872	7.19241	0.0285444	-0.0233064	0.0116532	0.196389	0.0164801	0.0532976	No	No	No	No	Far2	4	182483194
Dcn	ENSRNOG00000004554	EGs			lm log2FC ~ CNV inputdataLinearModel2	-0.319045	0.0103752	0.0206952	0.998944	0.997887	945.612	0.0146727	-0.0119802	0.0059901	0.0616441	0.00847128	0.0869413	Yes	Negative Correlation	No	No	Dcn	7	38742051
Foxk2	ENSRNOG00000036663	EGs			lm log2FC ~ CNV inputdataLinearModel2	0.0549478	0.0169444	0.190426	0.913164	0.826328	10.5159	0.023963	0.0195657	-0.00978287	-0.0463901	0.0138351	0.184515	No	No	No	No	Foxk2	10	110469290
B630019K06Rik	ENSRNOG00000032522	del	DownRegulated	del_DownRegulated	lm log2FC ~ CNV inputdataLinearModel2	0.265918	0.0241966	0.0577686	0.991788	0.983577	120.778	0.0342191	-0.0279398	0.0139699	-0.30801	0.0197564	0.0407783	No	No	No	No	B630019K06Rik	X	14889608
AABR07004881.1	ENSRNOG00000052319	EGs			lm log2FC ~ CNV inputdataLinearModel2	0.183018	0.0415125	0.141996	0.951069	0.902139	19.4371	0.0587075	-0.0479345	0.0239672	-0.073264	0.0338948	0.275857	No	No	No	No	AABR07004881.1	1	165284410
Nhsl1	ENSRNOG00000060603	EGs			lm log2FC ~ CNV inputdataLinearModel2	0.116669	0.00645	0.0351596	0.996953	0.993906	327.182	0.00912168	-0.00744782	0.00372391	-0.13568	0.0052664	0.0246979	Yes	Positive Correlation	No	No	Nhsl1	1	13595295
Sarm1	ENSRNOG00000010244	EGs			lm log2FC ~ CNV inputdataLinearModel2	0.0251234	0.00108375	0.0274449	0.998143	0.996285	537.4	0.00153265	0.00125141	-0.000625703	-0.180272	0.000884878	0.00312487	Yes	Positive Correlation	No	No	Sarm1	10	65742343
Slc35e4	ENSRNOG00000004168	EGs			lm log2FC ~ CNV inputdataLinearModel2	0.0787905	0.00887036	0.0713712	0.987484	0.974968	78.8978	0.0125446	-0.0102426	0.00512131	-0.118225	0.00724262	0.0389515	No	No	No	No	Slc35e4	14	84163972
Cops7b	ENSRNOG00000018723	EGs			lm log2FC ~ CNV inputdataLinearModel2	0.12747	0.0454549	0.218065	0.887187	0.774373	7.8642	0.064283	0.0524868	-0.0262434	-0.0930195	0.0371138	0.241683	No	No	No	No	Cops7b	9	93607477
Creb5	ENSRNOG00000008622	EGs			lm log2FC ~ CNV inputdataLinearModel2	-0.109671	0.0367176	0.20567	0.899209	0.798418	8.92154	0.0519265	-0.0423978	0.0211989	0.241129	0.0299798	0.0787474	No	No	No	No	Creb5	4	83391283
Prpf38a	ENSRNOG00000009451	EGs			lm log2FC ~ CNV inputdataLinearModel2	-0.0307458	0.00216727	0.0448011	0.995056	0.990111	201.255	0.00306498	-0.00250255	0.00125127	0.155438	0.00176957	0.00724724	Yes	Negative Correlation	No	No	Prpf38a	5	128174835
Rtn4rl2	ENSRNOG00000021513	EGs			lm log2FC ~ CNV inputdataLinearModel2	0.127574	0.038579	0.186951	0.916213	0.832427	10.9351	0.0545589	0.0445472	-0.0222736	-0.219488	0.0314996	0.0907443	No	No	No	No	Rtn4rl2	3	72273424
Crlf1	ENSRNOG00000020030	EGs			lm log2FC ~ CNV inputdataLinearModel2	0.182933	0.0565966	0.191014	0.912643	0.825286	10.4473	0.0800396	-0.0653521	0.032676	-0.187661	0.0462109	0.153708	No	No	No	No	Crlf1	16	20675042
Cpne6	ENSRNOG00000018399	EGs			lm log2FC ~ CNV inputdataLinearModel2	0.131716	0.0653143	0.293062	0.802639	0.605278	4.06686	0.0923683	-0.0754184	0.0377092	-0.214827	0.0533289	0.154904	No	No	No	No	Cpne6	15	34187223
Sbf1	ENSRNOG00000008392	EGs			lm log2FC ~ CNV inputdataLinearModel2	0.0453047	0.00811679	0.112859	0.9689	0.9378	31.1543	0.0114789	0.00937247	-0.00468623	-0.144165	0.00662733	0.0292452	No	No	No	No	Sbf1	7	130261552
Camkv	ENSRNOG00000058938	EGs			lm log2FC ~ CNV inputdataLinearModel2	0.114002	0.0210815	0.11641	0.966935	0.933869	29.243	0.0298138	-0.0243429	0.0121714	-0.0652119	0.017213	0.164292	No	No	No	No	Camkv	8	116715755
Xpo6	ENSRNOG00000016722	EGs			lm log2FC ~ CNV inputdataLinearModel2	0.067192	0.0443495	0.371405	0.696546	0.393092	2.29539	0.0627197	-0.0512104	0.0256052	-0.085852	0.0362112	0.254104	No	No	No	No	Xpo6	1	197500514
Stx12	ENSRNOG00000011804	EGs			lm log2FC ~ CNV inputdataLinearModel2	-0.0339673	0.0237242	0.388135	0.672123	0.344246	2.04992	0.0335511	-0.0273944	0.0136972	0.0538652	0.0193708	0.219771	No	No	No	No	Stx12	5	151044329
Hnrnpd	ENSRNOG00000002292	EGs			lm log2FC ~ CNV inputdataLinearModel2	0.00322131	0.010806	0.81556	0.0816137	-0.836773	0.0888664	0.015282	-0.0124777	0.00623883	0.13671	0.00882304	0.0410294	No	No	No	No	Hnrnpd	14	11256268
Ptprd	ENSRNOG00000005711	EGs			lm log2FC ~ CNV inputdataLinearModel2	-0.0407009	0.0208573	0.301477	0.792012	0.584024	3.80797	0.0294967	0.0240839	-0.012042	0.140144	0.0170299	0.0769829	No	No	No	No	Ptprd	5	92862267
Coq10b	ENSRNOG00000014456	EGs			lm log2FC ~ CNV inputdataLinearModel2	-0.0774292	0.00133552	0.0109795	0.999703	0.999405	3361.31	0.00188871	0.00154213	-0.000771064	0.228567	0.00109045	0.00303716	Yes	Negative Correlation	No	No	Coq10b	9	61655963
Osbpl3	ENSRNOG00000010011	EGs			lm log2FC ~ CNV inputdataLinearModel2	-0.177596	0.0881467	0.293296	0.802346	0.604692	4.05934	0.124658	0.101783	-0.0508915	0.242593	0.0719714	0.183604	No	No	No	No	Osbpl3	4	80025440
Fam163b	ENSRNOG00000006591	EGs			lm log2FC ~ CNV inputdataLinearModel2	0.15277	0.0230296	0.0952511	0.97778	0.955561	44.0053	0.0325687	-0.0265923	0.0132961	-0.187739	0.0188036	0.0635506	No	No	No	No	Fam163b	3	5656163
Sema6c	ENSRNOG00000021101	EGs			lm log2FC ~ CNV inputdataLinearModel2	0.101033	0.0338185	0.205632	0.899246	0.798492	8.92515	0.0478266	0.0390503	-0.0195251	-0.164284	0.0276127	0.106012	No	No	No	No	Sema6c	2	196334626
Wscd2	ENSRNOG00000053045	EGs			lm log2FC ~ CNV inputdataLinearModel2	0.0972197	0.0626611	0.364478	0.706504	0.413008	2.4072	0.0886162	-0.0723548	0.0361774	-0.209809	0.0511626	0.15227	No	No	No	No	Wscd2	12	48817320
Slc9a3r1	ENSRNOG00000003232	EGs			lm log2FC ~ CNV inputdataLinearModel2	0.127145	0.0302041	0.148481	0.946582	0.893163	17.7202	0.042715	-0.0348767	0.0174383	-0.128149	0.0246615	0.121034	No	No	No	No	Slc9a3r1	10	103713045
Ccdc106	ENSRNOG00000015997	EGs			lm log2FC ~ CNV inputdataLinearModel2	0.0787842	0.00346459	0.0279778	0.99807	0.99614	517.099	0.00489968	0.00400057	-0.00200028	-0.135671	0.00282883	0.013272	Yes	Positive Correlation	No	No	Ccdc106	1	72331491
Arvcf	ENSRNOG00000001888	EGs			lm log2FC ~ CNV inputdataLinearModel2	0.0426122	0.0698649	0.651334	0.27114	-0.45772	0.372005	0.0988038	0.080673	-0.0403365	-0.128489	0.0570444	0.265994	No	No	No	No	Arvcf	11	86736142
Zfp653	ENSRNOG00000014065	EGs			lm log2FC ~ CNV inputdataLinearModel2	0.0541027	0.0136234	0.15704	0.940374	0.880749	15.7713	0.0192664	-0.0157309	0.00786546	-0.154285	0.0111234	0.0458189	No	No	No	No	Zfp653	8	23066576
Gja1	ENSRNOG00000000805	EGs			lm log2FC ~ CNV inputdataLinearModel2	0.0813367	0.005521	0.0431465	0.995414	0.990827	217.039	0.00780787	-0.0063751	0.00318755	-0.110441	0.00450787	0.0259706	Yes	Positive Correlation	No	No	Gja1	20	37876650
Rnf10	ENSRNOG00000001172	EGs			lm log2FC ~ CNV inputdataLinearModel2	0.0601373	0.00051145	0.00541413	0.999928	0.999855	13825.5	0.0007233	0.000590572	-0.000295286	-0.111069	0.000417597	0.00239356	Yes	Positive Correlation	No	No	Rnf10	12	47103314
Rnpep	ENSRNOG00000006720	EGs			lm log2FC ~ CNV inputdataLinearModel2	0.0648938	0.00250212	0.0245341	0.998516	0.997031	672.652	0.00353853	0.0028892	-0.0014446	-0.0981898	0.00204297	0.0132438	Yes	Positive Correlation	No	No	Rnpep	13	52092859
Klhl5	ENSRNOG00000008421	EGs			lm log2FC ~ CNV inputdataLinearModel2	0.0874466	0.0442334	0.298131	0.796263	0.592525	3.90828	0.0625555	-0.0510763	0.0255382	-0.0677504	0.0361164	0.311791	No	No	No	No	Klhl5	14	44805200
Dixdc1	ENSRNOG00000010260	EGs			lm log2FC ~ CNV inputdataLinearModel2	-0.092717	0.0187186	0.126822	0.960837	0.921674	24.5343	0.026472	0.0216143	-0.0108072	0.113252	0.0152836	0.0853972	No	No	No	No	Dixdc1	8	55091235
Ldlrad4	ENSRNOG00000016879	EGs			lm log2FC ~ CNV inputdataLinearModel2	-0.145495	0.0128259	0.0559759	0.992289	0.984578	128.681	0.0181386	0.0148101	-0.00740506	0.130433	0.0104723	0.0510043	No	No	No	No	Ldlrad4	18	63882610
Gjc3	ENSRNOG00000001329	EGs			lm log2FC ~ CNV inputdataLinearModel2	-0.135182	0.0521007	0.234191	0.870669	0.741338	6.73211	0.0736816	-0.0601607	0.0300804	0.113644	0.0425401	0.228025	No	No	No	No	Gjc3	12	19166239
C1qtnf12	ENSRNOG00000019864	del	UpRegulated	del_UpRegulated	lm log2FC ~ CNV inputdataLinearModel2	-0.397969	0.0129672	0.0207359	0.998939	0.997879	941.91	0.0183383	-0.0149732	0.0074866	0.377536	0.0105876	0.0178487	Yes	Negative Correlation	No	No	C1qtnf12	5	173390901
Ak5	ENSRNOG00000046947	EGs			lm log2FC ~ CNV inputdataLinearModel2	0.0892555	0.0137399	0.0972371	0.976851	0.953703	42.1993	0.0194311	-0.0158654	0.00793271	-0.0965426	0.0112186	0.0736469	No	No	No	No	Ak5	2	257671772
Pgbd5	ENSRNOG00000026791	EGs			lm log2FC ~ CNV inputdataLinearModel2	0.0764947	0.00209093	0.0173973	0.999253	0.998507	1338.39	0.00295703	-0.0024144	0.0012072	-0.127012	0.00170724	0.00855667	Yes	Positive Correlation	No	No	Pgbd5	19	57127054
Pde8a	ENSRNOG00000019005	EGs			lm log2FC ~ CNV inputdataLinearModel2	-0.109811	0.0680815	0.353317	0.722341	0.444681	2.60153	0.0962818	-0.0786138	0.0393069	0.191825	0.0555883	0.179565	No	No	No	No	Pde8a	1	143036218
Mtmr1	ENSRNOG00000002697	EGs			lm log2FC ~ CNV inputdataLinearModel2	0.0760994	0.0313595	0.248843	0.854836	0.709672	5.88876	0.0443491	0.0362109	-0.0181054	-0.0896866	0.025605	0.177041	No	No	No	No	Mtmr1	18	291780
Kcnv1	ENSRNOG00000004117	EGs			lm log2FC ~ CNV inputdataLinearModel2	0.0186112	0.00113496	0.0387747	0.996295	0.99259	268.899	0.00160508	0.00131054	-0.000655269	-0.135309	0.000926691	0.00435993	Yes	Positive Correlation	No	No	Kcnv1	7	84015207
Pacsin3	ENSRNOG00000014204	EGs			lm log2FC ~ CNV inputdataLinearModel2	-0.129468	0.0146941	0.071946	0.987282	0.974565	77.6315	0.0207807	0.0169673	-0.00848367	0.15176	0.0119977	0.050225	No	No	No	No	Pacsin3	3	80072489
Gabpb1l	ENSRNOG00000053439	EGs			lm log2FC ~ CNV inputdataLinearModel2	-0.108952	0.052762	0.287104	0.810035	0.620071	4.26413	0.0746167	-0.0609243	0.0304622	0.454544	0.04308	0.0601567	No	No	No	No	Gabpb1l	17	52938980
Sema3f	ENSRNOG00000017704	del,deldup	UpRegulated	del_UpRegulated,deldup_UpRegulated	lm log2FC ~ CNV inputdataLinearModel2	-0.358092	0.36052	0.502151	0.496622	-0.00675607	0.986579	0.509852	0.416292	-0.208146	0.569013	0.294363	0.303928	No	No	No	No	Sema3f	8	116437696
Tbpl1	ENSRNOG00000011114	EGs			lm log2FC ~ CNV inputdataLinearModel2	-0.0525206	0.00867946	0.104264	0.973416	0.946831	36.6162	0.0122746	-0.0100222	0.00501109	0.156902	0.00708675	0.0287344	No	No	No	No	Tbpl1	1	23977688
AABR07025368.1	ENSRNOG00000038976	EGs			lm log2FC ~ CNV inputdataLinearModel2	-0.103178	0.0808815	0.423255	0.619386	0.238772	1.62733	0.114384	-0.0933939	0.0466969	0.118725	0.0660395	0.323162	No	No	No	No	Galntl6	16	35573058
LOC102548682	ENSRNOG00000028975	del,deldup	DownRegulated	del_DownRegulated,deldup_DownRegulated	lm log2FC ~ CNV inputdataLinearModel2	0.497019	0.316302	0.360806	0.711743	0.423486	2.46913	0.447318	-0.365234	0.182617	-0.806749	0.258259	0.197234	No	No	No	No	Hist2h3c2	2	198380426
Ube2o	ENSRNOG00000011007	EGs			lm log2FC ~ CNV inputdataLinearModel2	-0.00318723	0.0132954	0.850213	0.0543446	-0.891311	0.0574677	0.0188025	0.0153522	-0.0076761	-0.11315	0.0108556	0.0608912	No	No	No	No	Ube2o	10	105506955
Trim46	ENSRNOG00000055433	EGs			lm log2FC ~ CNV inputdataLinearModel2	0.0626787	0.0245825	0.237945	0.866686	0.733372	6.50109	0.0347649	0.0283855	-0.0141927	-0.11762	0.0200716	0.107601	No	No	No	No	Trim46	2	188548644
Lnpep	ENSRNOG00000047387	EGs			lm log2FC ~ CNV inputdataLinearModel2	0.114378	0.0192848	0.106338	0.972358	0.944716	35.1766	0.0272728	-0.0222681	0.0111341	-0.205796	0.0157459	0.0486147	No	No	No	No	Lnpep	1	59297294
Slc8a2	ENSRNOG00000001492	EGs			lm log2FC ~ CNV inputdataLinearModel2	0.0740772	0.0120669	0.1028	0.974151	0.948301	37.6858	0.0170652	0.0139337	-0.00696683	-0.16882	0.00985259	0.0371119	No	No	No	No	Slc8a2	1	78025995
Arid4a	ENSRNOG00000026239	EGs			lm log2FC ~ CNV inputdataLinearModel2	0.020105	0.0452966	0.734065	0.164581	-0.670838	0.197004	0.0640591	-0.052304	0.026152	0.113821	0.0369845	0.200009	No	No	No	No	Arid4a	6	93461713
Sept6	ENSRNOG00000043182	EGs			lm log2FC ~ CNV inputdataLinearModel2	-0.128177	0.0272291	0.133258	0.956821	0.913641	22.1592	0.0385078	-0.0314415	0.0157207	0.125754	0.0222325	0.111399	No	No	No	No	Septin6	X	123524950
Mfhas1	ENSRNOG00000011431	EGs			lm log2FC ~ CNV inputdataLinearModel2	0.0878782	0.0113414	0.0817096	0.983617	0.967234	60.038	0.0160392	-0.013096	0.00654798	-0.1291	0.00926024	0.0455863	No	No	No	No	Mfhas1	16	60128201
Ltbp4	ENSRNOG00000020871	EGs			lm log2FC ~ CNV inputdataLinearModel2	0.107691	0.0107614	0.0634065	0.990113	0.980226	100.141	0.015219	0.0124262	-0.00621312	-0.0929083	0.00878668	0.060029	No	No	No	No	Ltbp4	1	84118046
Tchp	ENSRNOG00000001191	EGs			lm log2FC ~ CNV inputdataLinearModel2	-0.0559221	0.0140442	0.156641	0.940671	0.881342	15.8552	0.0198615	0.0162169	-0.00810843	0.106972	0.0114671	0.0679838	No	No	No	No	Tchp	12	47638274
Tmem121b	ENSRNOG00000046851	EGs			lm log2FC ~ CNV inputdataLinearModel2	0.190549	0.0177468	0.059121	0.9914	0.982801	115.286	0.0250977	-0.0204922	0.0102461	-0.329651	0.0144902	0.0279654	No	No	No	No	Tmem121b	4	153026411
Faap100	ENSRNOG00000036699	EGs			lm log2FC ~ CNV inputdataLinearModel2	0.183562	0.028582	0.0983371	0.976329	0.952658	41.2457	0.040421	-0.0330036	0.0165018	-0.134063	0.0233371	0.10972	No	No	No	No	Faap100	10	109539548
Btbd9	ENSRNOG00000000540	EGs			lm log2FC ~ CNV inputdataLinearModel2	0.0864004	0.0329303	0.231818	0.873161	0.746322	6.884	0.0465704	-0.0380246	0.0190123	-0.0984411	0.0268875	0.169741	No	No	No	No	Btbd9	20	8901931
Otud5	ENSRNOG00000008764	EGs			lm log2FC ~ CNV inputdataLinearModel2	0.0310635	0.0141377	0.271904	0.828406	0.656812	4.82772	0.0199938	0.0163249	-0.00816243	-0.0698423	0.0115434	0.104277	No	No	No	No	Otud5	X	15471211
Golga7	ENSRNOG00000017956	EGs			lm log2FC ~ CNV inputdataLinearModel2	-0.0724707	0.100731	0.602966	0.341068	-0.317864	0.517607	0.142455	-0.116314	0.0581569	0.102695	0.0822463	0.429896	No	No	No	No	Golga7	16	73564243
Cfap44	ENSRNOG00000028077	dup	UpRegulated	dup_UpRegulated	lm log2FC ~ CNV inputdataLinearModel2	0.00742093	0.0690804	0.931873	0.0114084	-0.977183	0.01154	0.0976944	-0.0797671	0.0398836	0.620021	0.0564039	0.0577549	No	No	No	No	Cfap44	11	61162628
Cltrn	ENSRNOG00000003960	deldup	UpRegulated	deldup_UpRegulated	lm log2FC ~ CNV inputdataLinearModel2	-0.675785	1.02732	0.629584	0.302025	-0.395949	0.432717	1.45285	1.18625	-0.593125	4.88967	0.838805	0.108157	No	No	No	No	Cltrn	X	32118054
Igf2r	ENSRNOG00000014997	EGs			lm log2FC ~ CNV inputdataLinearModel2	0.0808002	0.0121235	0.0948127	0.977983	0.955966	44.4193	0.0171452	-0.013999	0.00699949	-0.163149	0.00989877	0.0385784	No	No	No	No	Igf2r	1	48176106
Prrc2a	ENSRNOG00000000852	EGs			lm log2FC ~ CNV inputdataLinearModel2	0.0412942	0.0163109	0.239485	0.865038	0.730075	6.40948	0.0230671	0.0188342	-0.0094171	-0.122365	0.0133178	0.069016	No	No	No	No	Prrc2a	20	5139882
Kcna2	ENSRNOG00000018285	EGs			lm log2FC ~ CNV inputdataLinearModel2	-0.165209	0.000275912	0.0010632	0.999997	0.999994	358530	0.000390199	-0.000318596	0.000159298	0.0531815	0.000225282	0.00269676	Yes	Negative Correlation	No	No	Kcna2	2	209838869
Tmprss5	ENSRNOG00000008058	del	UpRegulated	del_UpRegulated	lm log2FC ~ CNV inputdataLinearModel2	-0.427632	0.217764	0.299852	0.794081	0.588162	3.85628	0.307965	0.251452	-0.125726	0.33748	0.177803	0.308697	No	No	No	No	Tmprss5	8	53411316
Ccnd2	ENSRNOG00000057710	EGs			lm log2FC ~ CNV inputdataLinearModel2	0.119628	0.0383767	0.197625	0.90669	0.81338	9.71697	0.0542729	-0.0443136	0.0221568	-0.19294	0.0313345	0.102495	No	No	No	No	Ccnd2	4	159674885
Adamts3	ENSRNOG00000027463	EGs			lm log2FC ~ CNV inputdataLinearModel2	0.140023	0.0147664	0.066889	0.989001	0.978002	89.9179	0.0208829	-0.0170508	0.0085254	-0.314526	0.0120567	0.0243917	No	No	No	No	Adamts3	14	19866408
AABR07035074.1	ENSRNOG00000028592	EGs			lm log2FC ~ CNV inputdataLinearModel2	0.182493	0.124871	0.38202	0.681108	0.362216	2.13586	0.176594	0.144188	-0.0720941	-0.126805	0.101956	0.431119	No	No	No	No	AABR07035074.1	12	3922438
Limd2	ENSRNOG00000025448	EGs			lm log2FC ~ CNV inputdataLinearModel2	0.0710572	0.0161581	0.142344	0.950833	0.901667	19.339	0.022851	0.0186578	-0.00932889	-0.139927	0.013193	0.0598469	No	No	No	No	Limd2	10	94350817
Mrps31	ENSRNOG00000011839	EGs			lm log2FC ~ CNV inputdataLinearModel2	-0.0546467	0.00422855	0.0491636	0.994048	0.988096	167.01	0.00598008	-0.00488271	0.00244136	0.167047	0.0034526	0.013156	Yes	Negative Correlation	No	No	Mrps31	16	74467851
Klhl2	ENSRNOG00000029441	EGs			lm log2FC ~ CNV inputdataLinearModel2	0.0713106	0.0104821	0.0929129	0.97885	0.9577	46.2818	0.0148239	-0.0121037	0.00605185	-0.18991	0.00855861	0.0286709	No	No	No	No	Klhl2	16	26739389
Smpd3	ENSRNOG00000000257	EGs			lm log2FC ~ CNV inputdataLinearModel2	0.0908064	0.0536698	0.339829	0.741113	0.482225	2.86268	0.0759006	-0.0619726	0.0309863	-0.149232	0.0438212	0.181829	No	No	No	No	Smpd3	19	38237965
Epb41	ENSRNOG00000010037	EGs			lm log2FC ~ CNV inputdataLinearModel2	-0.131498	0.0694452	0.309322	0.781923	0.563845	3.58553	0.0982104	0.0801884	-0.0400942	0.281685	0.0567018	0.126458	No	No	No	No	Epb41	5	150084611
Stt3b	ENSRNOG00000011922	EGs			lm log2FC ~ CNV inputdataLinearModel2	0.0182943	0.0569231	0.802037	0.0936189	-0.812762	0.103289	0.0805014	-0.0657291	0.0328646	-0.154169	0.0464775	0.186406	No	No	No	No	Stt3b	8	123293057
Rmdn1	ENSRNOG00000025145	EGs			lm log2FC ~ CNV inputdataLinearModel2	-0.100901	0.0358498	0.217333	0.887913	0.775826	7.92164	0.0506993	0.0413958	-0.0206979	0.119769	0.0292713	0.152597	No	No	No	No	Rmdn1	5	33580944
Snap25	ENSRNOG00000006037	EGs			lm log2FC ~ CNV inputdataLinearModel2	-0.13952	0.0234792	0.106139	0.97246	0.94492	35.3108	0.0332046	-0.0271115	0.0135557	0.0941243	0.0191707	0.127914	No	No	No	No	Snap25	3	129599353
Ccdc152	ENSRNOG00000039473	EGs			lm log2FC ~ CNV inputdataLinearModel2	-0.131453	0.0504833	0.233431	0.871469	0.742939	6.78025	0.0713942	0.0582931	-0.0291465	0.154336	0.0412194	0.166148	No	No	No	No	Ccdc152	2	53116101
Map2k1	ENSRNOG00000010176	EGs			lm log2FC ~ CNV inputdataLinearModel2	0.056678	0.0272844	0.285621	0.81186	0.623719	4.31518	0.038586	-0.0315053	0.0157527	-0.125017	0.0222776	0.112265	No	No	No	No	Map2k1	8	69134223
Olfm1	ENSRNOG00000009862	EGs			lm log2FC ~ CNV inputdataLinearModel2	0.0212527	0.00381512	0.113077	0.968781	0.937563	31.0322	0.0053954	0.00440532	-0.00220266	-0.157438	0.00311503	0.0125944	No	No	No	No	Olfm1	3	6773813
Phyh	ENSRNOG00000018044	EGs			lm log2FC ~ CNV inputdataLinearModel2	-0.0798711	0.0231206	0.179382	0.922683	0.845367	11.9338	0.0326975	-0.0266974	0.0133487	0.0620393	0.0188779	0.18805	No	No	No	No	Phyh	17	77287188
Fbn1	ENSRNOG00000007302	EGs			lm log2FC ~ CNV inputdataLinearModel2	0.196042	0.0849264	0.260251	0.841987	0.683973	5.32858	0.120104	0.0980645	-0.0490323	-0.113632	0.0693421	0.348811	No	No	No	No	Fbn1	3	117569697
Pitpnm2	ENSRNOG00000029260	EGs			lm log2FC ~ CNV inputdataLinearModel2	0.0767569	0.0406159	0.30984	0.78125	0.5625	3.57143	0.0574396	0.0468992	-0.0234496	-0.165082	0.0331628	0.126208	No	No	No	No	Pitpnm2	12	37805332
Atp6ap1l	ENSRNOG00000040201	del,deldup	UpRegulated	del_UpRegulated,deldup_UpRegulated	lm log2FC ~ CNV inputdataLinearModel2	-0.141673	0.169078	0.555998	0.412492	-0.175015	0.702105	0.239112	0.195234	-0.097617	0.613916	0.138051	0.140814	No	No	No	No	Atp6ap1l	2	19781408
Ceacam18	ENSRNOG00000022701	del	UpRegulated	del_UpRegulated	lm log2FC ~ CNV inputdataLinearModel2	-0.247357	0.170524	0.384243	0.677849	0.355698	2.10414	0.241158	-0.196905	0.0984523	0.544204	0.139233	0.159456	No	No	No	No	Ceacam18	1	99561523
Kif3c	ENSRNOG00000011394	EGs			lm log2FC ~ CNV inputdataLinearModel2	0.0248278	0.0304551	0.564579	0.399254	-0.201492	0.664598	0.04307	-0.0351665	0.0175832	-0.0675169	0.0248665	0.224653	No	No	No	No	Kif3c	6	27768943
RGD1563888	ENSRNOG00000001554	EGs			lm log2FC ~ CNV inputdataLinearModel2	-0.0857766	0.0755562	0.459724	0.563096	0.126193	1.28883	0.106853	-0.0872448	0.0436224	0.198024	0.0616914	0.192263	No	No	No	No	RGD1563888	11	17076980
Snx25	ENSRNOG00000011116	EGs			lm log2FC ~ CNV inputdataLinearModel2	-0.0175617	0.0266102	0.62863	0.303403	-0.393195	0.43555	0.0376325	-0.0307268	0.0153634	0.138699	0.0217271	0.0989224	No	No	No	No	Snx25	16	49350884
Slc36a1	ENSRNOG00000012356	EGs			lm log2FC ~ CNV inputdataLinearModel2	0.0365388	0.00037868	0.00659754	0.999893	0.999785	9310.34	0.000535534	0.000437262	-0.000218631	-0.1264	0.000309191	0.00155725	Yes	Positive Correlation	No	No	Slc36a1	10	40543288
Plekhb1	ENSRNOG00000018627	EGs			lm log2FC ~ CNV inputdataLinearModel2	-0.152862	0.0251484	0.103805	0.973647	0.947295	36.9468	0.0355652	0.0290389	-0.0145194	0.00877755	0.0205336	0.742829	No	No	No	No	Plekhb1	1	165665909
Mreg	ENSRNOG00000015774	EGs			lm log2FC ~ CNV inputdataLinearModel2	-0.253138	0.0573343	0.141798	0.951203	0.902407	19.4933	0.081083	0.066204	-0.033102	0.155256	0.0468133	0.186436	No	No	No	No	Mreg	9	79490050
Plcxd2	ENSRNOG00000042289	EGs			lm log2FC ~ CNV inputdataLinearModel2	0.0465397	0.00465183	0.0634221	0.990108	0.980216	100.092	0.00657868	-0.00537147	0.00268573	-0.202574	0.0037982	0.011935	No	No	No	No	Plcxd2	11	57207656
Rbm6	ENSRNOG00000018333	EGs			lm log2FC ~ CNV inputdataLinearModel2	-0.0282962	0.0111632	0.23922	0.865322	0.730644	6.42511	0.0157871	0.0128901	-0.00644505	0.0963945	0.00911468	0.0600178	No	No	No	No	Rbm6	8	116535403
Tesk2	ENSRNOG00000017282	EGs			lm log2FC ~ CNV inputdataLinearModel2	-0.0848317	0.0213417	0.156903	0.940476	0.880952	15.8	0.0301818	0.0246433	-0.0123217	0.258845	0.0174254	0.0427927	No	No	No	No	Tesk2	5	135574172
Hebp2	ENSRNOG00000053735	EGs			lm log2FC ~ CNV inputdataLinearModel2	-0.18498	0.0113772	0.0391058	0.996231	0.992463	264.353	0.0160897	0.0131372	-0.0065686	0.193081	0.0092894	0.0306051	Yes	Negative Correlation	No	No	Hebp2	1	13714440
Dchs1	ENSRNOG00000031643	EGs			lm log2FC ~ CNV inputdataLinearModel2	0.210397	0.0346183	0.103818	0.973641	0.947282	36.9375	0.0489577	-0.0399738	0.0199869	-0.099239	0.0282657	0.176647	No	No	No	No	Dchs1	1	170594822
Plppr2	ENSRNOG00000012164	EGs			lm log2FC ~ CNV inputdataLinearModel2	0.101163	0.0851473	0.445409	0.585331	0.170662	1.41156	0.120417	-0.0983197	0.0491598	-0.25157	0.0695225	0.171649	No	No	No	No	Plppr2	8	22947152
Gnao1	ENSRNOG00000019482	EGs			lm log2FC ~ CNV inputdataLinearModel2	0.0327044	0.000465608	0.00906287	0.999797	0.999595	4933.67	0.000658469	-0.000537638	0.000268819	-0.12724	0.000380167	0.00190208	Yes	Positive Correlation	No	No	Gnao1	19	11513201
Hspb11	ENSRNOG00000010241	EGs			lm log2FC ~ CNV inputdataLinearModel2	-0.115552	0.0362357	0.193454	0.910466	0.820932	10.169	0.0512451	0.0418414	-0.0209207	0.278341	0.0295864	0.0674166	No	No	No	No	Hspb11	5	126856705
LOC102552182	ENSRNOG00000061511	del,dup,deldup	DownRegulated	del_DownRegulated,dup_DownRegulated,deldup_DownRegulated	lm log2FC ~ CNV inputdataLinearModel2	0.200142	0.20783	0.511996	0.481161	-0.0376779	0.92738	0.293916	-0.239981	0.119991	-0.860469	0.169693	0.123957	No	No	No	No	LOC102552182	X	156153819
Efhd1	ENSRNOG00000015596	EGs			lm log2FC ~ CNV inputdataLinearModel2	-0.186936	0.00763412	0.025984	0.998335	0.99667	599.607	0.0107963	-0.00881512	0.00440756	-0.0104425	0.00623323	0.342592	Yes	Negative Correlation	No	No	Efhd1	9	94362299
Shisa6	ENSRNOG00000029012	del	DownRegulated	del_DownRegulated	lm log2FC ~ CNV inputdataLinearModel2	0.188953	0.0227064	0.076137	0.985765	0.97153	69.2491	0.0321116	0.0262191	-0.0131095	-0.33724	0.0185397	0.0349628	No	No	No	No	Shisa6	10	52749846
Omg	ENSRNOG00000014107	EGs			lm log2FC ~ CNV inputdataLinearModel2	-0.0365631	0.0144278	0.239269	0.865269	0.730539	6.42222	0.020404	-0.0166598	0.00832991	0.113638	0.0117803	0.0657599	No	No	No	No	Omg	10	66845654
Fhad1	ENSRNOG00000028064	EGs			lm log2FC ~ CNV inputdataLinearModel2	-0.165835	0.0329201	0.124754	0.962087	0.924175	25.3764	0.046556	0.0380128	-0.0190064	0.408969	0.0268791	0.0417812	No	No	No	No	Fhad1	5	160437896
Eml1	ENSRNOG00000043143	EGs			lm log2FC ~ CNV inputdataLinearModel2	-0.0881832	0.036664	0.250846	0.852613	0.705225	5.78484	0.0518507	0.042336	-0.021168	0.170466	0.029936	0.11067	No	No	No	No	Eml1	6	132383337
Neurog2	ENSRNOG00000010972	del	DownRegulated	del_DownRegulated	lm log2FC ~ CNV inputdataLinearModel2	0.603335	0.0954815	0.0999204	0.975567	0.951134	39.9281	0.135031	0.110253	-0.0551263	-0.318321	0.0779603	0.152906	No	No	No	No	Neurog2	2	231962517
Prpf40a	ENSRNOG00000004864	EGs			lm log2FC ~ CNV inputdataLinearModel2	-0.00231169	0.0657346	0.977621	0.00123519	-0.99753	0.00123672	0.0929628	-0.0759038	0.0379519	0.0662713	0.0536721	0.433372	No	No	No	No	Prpf40a	3	38682146
Slc30a9	ENSRNOG00000002246	EGs			lm log2FC ~ CNV inputdataLinearModel2	-0.0480311	0.0203396	0.255012	0.847943	0.695885	5.57647	0.0287646	-0.0234862	0.0117431	0.0673317	0.0166073	0.153948	No	No	No	No	Slc30a9	14	42465807
Nedd8	ENSRNOG00000019895	EGs			lm log2FC ~ CNV inputdataLinearModel2	-0.0232457	0.00371608	0.100917	0.975081	0.950163	39.1306	0.00525533	0.00429096	-0.00214548	0.106804	0.00303417	0.0180808	No	No	No	No	Nedd8	15	34340607
Adcy9	ENSRNOG00000049768	EGs			lm log2FC ~ CNV inputdataLinearModel2	0.0968225	0.0587265	0.347093	0.731054	0.462108	2.71822	0.0830518	-0.0678115	0.0339058	-0.175733	0.04795	0.169578	No	No	No	No	Adcy9	10	11392625
S1pr5	ENSRNOG00000020901	EGs			lm log2FC ~ CNV inputdataLinearModel2	-0.0601939	0.0210772	0.214422	0.890783	0.781565	8.15605	0.0298076	-0.0243378	0.0121689	0.177049	0.0172094	0.0616865	No	No	No	No	S1pr5	8	22268657
Myo1c	ENSRNOG00000004072	EGs			lm log2FC ~ CNV inputdataLinearModel2	-0.129581	0.0428151	0.203157	0.901574	0.803147	9.15989	0.0605497	0.0494386	-0.0247193	0.123203	0.0349584	0.176012	No	No	No	No	Myo1c	10	63803309
Pgm2l1	ENSRNOG00000017079	EGs			lm log2FC ~ CNV inputdataLinearModel2	0.159277	0.0570994	0.219136	0.88612	0.77224	7.78117	0.0807508	-0.0659327	0.0329664	-0.051576	0.0466215	0.467907	No	No	No	No	Pgm2l1	1	165237847
Prrt1	ENSRNOG00000000433	EGs			lm log2FC ~ CNV inputdataLinearModel2	0.080392	0.0452214	0.326203	0.759636	0.519273	3.16036	0.0639528	0.0522172	-0.0261086	-0.196309	0.0369231	0.118357	No	No	No	No	Prrt1	20	4392626
Pard6a	ENSRNOG00000017746	EGs			lm log2FC ~ CNV inputdataLinearModel2	-0.0900602	0.0337838	0.22847	0.876641	0.753281	7.1064	0.0477775	0.0390101	-0.0195051	0.172293	0.0275843	0.101066	No	No	No	No	Pard6a	19	37668133
Tspan33	ENSRNOG00000007900	EGs			lm log2FC ~ CNV inputdataLinearModel2	0.108366	0.000855494	0.00502566	0.999938	0.999875	16045.6	0.00120985	-0.000987839	0.000493919	-0.112584	0.000698508	0.00394973	Yes	Positive Correlation	No	No	Tspan33	4	56981283
Sumf1	ENSRNOG00000006813	EGs			lm log2FC ~ CNV inputdataLinearModel2	0.060471	0.0274925	0.27165	0.828708	0.657415	4.83798	0.0388803	-0.0317457	0.0158728	-0.151123	0.0224476	0.0938764	No	No	No	No	Sumf1	4	140139003
Tcf7l2	ENSRNOG00000049232	EGs			lm log2FC ~ CNV inputdataLinearModel2	-0.221466	0.229711	0.511633	0.481731	-0.0365374	0.929501	0.324861	-0.265248	0.132624	0.0903861	0.187558	0.714113	No	No	No	No	Tcf7l2	1	276659542
Csf1r	ENSRNOG00000018414	EGs			lm log2FC ~ CNV inputdataLinearModel2	0.0491449	0.0213909	0.261352	0.840723	0.681446	5.27836	0.0302513	0.0247001	-0.01235	-0.10484	0.0174656	0.105091	No	No	No	No	Csf1r	18	56414488
Htr1a	ENSRNOG00000010254	EGs			lm log2FC ~ CNV inputdataLinearModel2	0.0936349	0.0527189	0.326451	0.759303	0.518605	3.15459	0.0745557	-0.0608745	0.0304373	-0.263919	0.0430448	0.102925	No	No	No	No	Htr1a	2	36246628
Sstr3	ENSRNOG00000007332	EGs			lm log2FC ~ CNV inputdataLinearModel2	0.202311	0.0360411	0.112235	0.96924	0.93848	31.5095	0.0509699	0.0416167	-0.0208084	-0.103886	0.0294275	0.175729	No	No	No	No	Sstr3	7	119760888
Tmem47	ENSRNOG00000030418	EGs			lm log2FC ~ CNV inputdataLinearModel2	-0.0648905	0.0147062	0.141881	0.951148	0.902295	19.4699	0.0207977	-0.0169812	0.00849062	0.106317	0.0120075	0.0715972	No	No	No	No	Tmem47	X	48779110
Lrrc4c	ENSRNOG00000029798	EGs			lm log2FC ~ CNV inputdataLinearModel2	-0.0821012	0.0142342	0.109287	0.970818	0.941637	33.2683	0.0201303	-0.0164363	0.00821814	0.0593542	0.0116222	0.1231	No	No	No	No	Lrrc4c	3	85421426
Ccdc177	ENSRNOG00000033973	del	DownRegulated	del_DownRegulated	lm log2FC ~ CNV inputdataLinearModel2	0.249429	0.0107488	0.0274172	0.998146	0.996293	538.487	0.0152011	0.0124116	-0.00620581	-0.339223	0.00877635	0.0164669	Yes	Positive Correlation	No	No	Ccdc177	6	104406897
Pnma8a	ENSRNOG00000027944	EGs			lm log2FC ~ CNV inputdataLinearModel2	-0.0476844	0.0106775	0.140239	0.952253	0.904507	19.9439	0.0151003	0.0123294	-0.00616468	0.189568	0.00871817	0.0292573	No	No	No	No	Pnma8a	1	78893271
AABR07043897.1	ENSRNOG00000012030	EGs			lm log2FC ~ CNV inputdataLinearModel2	-0.203089	0.0672983	0.20371	0.901056	0.802112	9.10673	0.0951742	-0.0777094	0.0388547	0.222981	0.0549489	0.153817	No	No	No	No	AABR07043897.1	19	46761570
Zfp703	ENSRNOG00000014199	EGs			lm log2FC ~ CNV inputdataLinearModel2	0.0222472	0.0571897	0.763817	0.131437	-0.737126	0.151327	0.0808784	0.066037	-0.0330185	-0.225772	0.0466952	0.129838	No	No	No	No	Zfp703	16	69237857
Pde10a	ENSRNOG00000011310	EGs			lm log2FC ~ CNV inputdataLinearModel2	0.0683826	0.0142053	0.130392	0.958632	0.917265	23.1735	0.0200893	0.0164028	-0.00820142	-0.071176	0.0115986	0.102837	No	No	No	No	Pde10a	1	52360296
Nectin3	ENSRNOG00000002176	EGs			lm log2FC ~ CNV inputdataLinearModel2	0.0936706	0.0402081	0.258127	0.844413	0.688825	5.42726	0.0568628	-0.0464283	0.0232141	-0.243288	0.0328298	0.0853909	No	No	No	No	Nectin3	11	57897879
Asah1	ENSRNOG00000010034	EGs			lm log2FC ~ CNV inputdataLinearModel2	-0.0745167	0.00132256	0.0112978	0.999685	0.99937	3174.54	0.00187038	-0.00152716	0.000763578	0.0745074	0.00107986	0.00922611	Yes	Negative Correlation	No	No	Asah1	16	53998560
Bmp6	ENSRNOG00000013717	EGs			lm log2FC ~ CNV inputdataLinearModel2	0.0176015	0.0776714	0.858129	0.0488458	-0.902308	0.0513542	0.109844	0.0896872	-0.0448436	-0.224889	0.0634184	0.174982	No	No	No	No	Bmp6	17	26955142
Fbxl15	ENSRNOG00000019509	EGs			lm log2FC ~ CNV inputdataLinearModel2	0.0986325	0.0187089	0.119338	0.96527	0.93054	27.7935	0.0264584	-0.0216032	0.0108016	-0.227207	0.0152758	0.0427374	No	No	No	No	Fbxl15	1	266075782
Atp13a5	ENSRNOG00000024127	EGs			lm log2FC ~ CNV inputdataLinearModel2	0.159751	0.0232449	0.0919871	0.979267	0.958533	47.2315	0.0328732	0.0268409	-0.0134204	-0.112507	0.0189793	0.106393	No	No	No	No	Atp13a5	11	74984613
Abca5	ENSRNOG00000004378	EGs			lm log2FC ~ CNV inputdataLinearModel2	-0.0562025	0.00940653	0.105572	0.972751	0.945502	35.6987	0.0133028	0.0108617	-0.00543086	0.106671	0.0076804	0.0457583	No	No	No	No	Abca5	10	98576039
Fam3c	ENSRNOG00000060349	EGs			lm log2FC ~ CNV inputdataLinearModel2	-0.0445376	0.00624647	0.0887083	0.980709	0.961418	50.8376	0.00883384	-0.0072128	0.0036064	0.110001	0.00510022	0.029496	No	No	No	No	Fam3c	4	49387989
Ramac	ENSRNOG00000019426	EGs			lm log2FC ~ CNV inputdataLinearModel2	-0.0455815	0.0123578	0.168545	0.93153	0.863059	13.6049	0.0174766	-0.0142696	0.00713479	0.164066	0.0100901	0.0391031	No	No	No	No	Ramac	1	143583675
Timm9	ENSRNOG00000008222	EGs			lm log2FC ~ CNV inputdataLinearModel2	-0.0993764	0.0394966	0.240834	0.863586	0.727172	6.33064	0.0558566	0.0456067	-0.0228034	0.216794	0.0322488	0.0940099	No	No	No	No	Timm9	6	93549484
AABR07059563.1	ENSRNOG00000031306	EGs			lm log2FC ~ CNV inputdataLinearModel2	-0.324667	0.0224137	0.04388	0.995257	0.990513	209.821	0.0316978	0.0258812	-0.0129406	0.188314	0.0183007	0.0616744	Yes	Negative Correlation	No	No	Zfp804b	4	24222500
Itpripl1	ENSRNOG00000012151	del	UpRegulated	del_UpRegulated	lm log2FC ~ CNV inputdataLinearModel2	-0.220922	0.0460904	0.130938	0.95829	0.91658	22.975	0.0651817	0.0532206	-0.0266103	0.56076	0.0376327	0.0426597	No	No	No	No	Itpripl1	3	119616945
Ptk2b	ENSRNOG00000027839	EGs			lm log2FC ~ CNV inputdataLinearModel2	0.0633844	0.0509593	0.431092	0.607397	0.214794	1.5471	0.0720673	-0.0588427	0.0294213	-0.231296	0.0416081	0.11331	No	No	No	No	Ptk2b	15	42827310
Zbtb45	ENSRNOG00000027459	EGs			lm log2FC ~ CNV inputdataLinearModel2	0.0614913	0.02649	0.258956	0.843467	0.686935	5.38844	0.0374625	-0.030588	0.015294	-0.121512	0.021629	0.112143	No	No	No	No	Zbtb45	1	65564173
Tceal8	ENSRNOG00000028585	EGs			lm log2FC ~ CNV inputdataLinearModel2	-0.0308837	0.0336567	0.527336	0.457113	-0.085774	0.842004	0.0475978	-0.0388635	0.0194317	0.125831	0.0274806	0.136884	No	No	No	No	Tceal8	X	106713320
Jpt1	ENSRNOG00000003661	EGs			lm log2FC ~ CNV inputdataLinearModel2	0.109934	0.0518609	0.280616	0.817966	0.635931	4.49347	0.0733424	-0.0598839	0.0299419	-0.131748	0.0423443	0.197973	No	No	No	No	Jpt1	10	104057697
Dpp9	ENSRNOG00000050748	EGs			lm log2FC ~ CNV inputdataLinearModel2	-0.0186058	0.0102569	0.320743	0.766927	0.533855	3.29051	0.0145055	0.0118437	-0.00592184	-0.205839	0.00837475	0.0258871	No	No	No	No	Dpp9	9	10846596
Dnajc7	ENSRNOG00000017781	EGs			lm log2FC ~ CNV inputdataLinearModel2	-0.0263428	0.00905505	0.210776	0.894329	0.788658	8.46332	0.0128058	-0.0104559	0.00522794	0.0801804	0.00739342	0.058537	No	No	No	No	Dnajc7	10	88498238
AC098547.1	ENSRNOG00000045877	EGs			lm log2FC ~ CNV inputdataLinearModel2	0.110988	0.140637	0.57467	0.383782	-0.232437	0.622801	0.198891	-0.162394	0.0811969	-0.301442	0.11483	0.231707	No	No	No	No	AC098547.1	20	3910555
Syngap1	ENSRNOG00000000483	EGs			lm log2FC ~ CNV inputdataLinearModel2	0.0338849	0.00840007	0.154699	0.942104	0.884207	16.2722	0.0118795	0.00969956	-0.00484978	-0.177479	0.00685863	0.0245898	No	No	No	No	Syngap1	20	5535432
Acad9	ENSRNOG00000014178	EGs			lm log2FC ~ CNV inputdataLinearModel2	-0.0644811	0.0233457	0.221145	0.884108	0.768216	7.62873	0.0330157	-0.0269572	0.0134786	0.0471781	0.0190616	0.24445	No	No	No	No	Acad9	2	122782060
Slc27a2	ENSRNOG00000010128	del,dup,deldup	UpRegulated	del_UpRegulated,dup_UpRegulated,deldup_UpRegulated	lm log2FC ~ CNV inputdataLinearModel2	-0.303601	0.0727495	0.149725	0.945699	0.891398	17.4158	0.102883	-0.0840039	0.042002	1.10158	0.0593997	0.0342947	No	No	No	No	Slc27a2	3	119014620
Dzank1	ENSRNOG00000007440	EGs			lm log2FC ~ CNV inputdataLinearModel2	-0.0709986	0.0207531	0.181042	0.921285	0.842569	11.704	0.0293493	-0.0239636	0.0119818	0.0837341	0.0169448	0.127113	No	No	No	No	Dzank1	3	138624555
Zer1	ENSRNOG00000025832	EGs			lm log2FC ~ CNV inputdataLinearModel2	0.05802	0.0275367	0.282104	0.816159	0.632318	4.43948	0.0389428	-0.0317966	0.0158983	-0.144994	0.0224836	0.097938	No	No	No	No	Zer1	3	8662579
Ube3b	ENSRNOG00000047219	EGs			lm log2FC ~ CNV inputdataLinearModel2	0.00791076	0.0336919	0.853183	0.0522493	-0.895501	0.0551298	0.0476475	0.038904	-0.019452	-0.131148	0.0275093	0.131628	No	No	No	No	Ube3b	12	47948247
Ppm1k	ENSRNOG00000006893	EGs			lm log2FC ~ CNV inputdataLinearModel2	-0.0724732	0.0859233	0.553929	0.415693	-0.168613	0.71143	0.121514	-0.0992157	0.0496079	0.0604707	0.0701561	0.547117	No	No	No	No	Ppm1k	4	88694583
Sbds	ENSRNOG00000000888	EGs			lm log2FC ~ CNV inputdataLinearModel2	-0.0690188	0.0211818	0.189569	0.913921	0.827841	10.6172	0.0299555	-0.0244586	0.0122293	0.113399	0.0172948	0.0963501	No	No	No	No	Sbds	12	29921443
Zfp503	ENSRNOG00000014237	EGs			lm log2FC ~ CNV inputdataLinearModel2	0.260759	0.0159902	0.0389898	0.996254	0.992507	265.932	0.0226135	0.0184639	-0.00923194	-0.185106	0.0130559	0.044828	Yes	Positive Correlation	No	No	Zfp503	15	2374582
Bsn	ENSRNOG00000030714	EGs			lm log2FC ~ CNV inputdataLinearModel2	0.0816858	0.00912751	0.0708416	0.987668	0.975337	80.0919	0.0129082	0.0105395	-0.00526977	-0.249227	0.00745258	0.0190311	No	No	No	No	Bsn	8	116873721
Thap12	ENSRNOG00000053923	EGs			lm log2FC ~ CNV inputdataLinearModel2	-0.0489324	0.0500593	0.507247	0.488618	-0.022764	0.955485	0.0707945	-0.0578035	0.0289017	0.0414384	0.0408732	0.495629	No	No	No	No	Thap12	1	163663407
Plpp6	ENSRNOG00000015268	EGs			lm log2FC ~ CNV inputdataLinearModel2	-0.103533	0.082243	0.427361	0.613113	0.226226	1.58473	0.116309	-0.0949661	0.047483	0.127988	0.0671512	0.307606	No	No	No	No	Plpp6	1	247084228
Lhfpl4	ENSRNOG00000007727	EGs			lm log2FC ~ CNV inputdataLinearModel2	0.108835	0.0114198	0.0665555	0.98911	0.97822	90.828	0.01615	0.0131864	-0.0065932	-0.176996	0.0093242	0.0335062	No	No	No	No	Lhfpl4	4	145117533
Gnptg	ENSRNOG00000024455	EGs			lm log2FC ~ CNV inputdataLinearModel2	0.0250273	0.0177233	0.392272	0.666006	0.332012	1.99407	0.0250645	0.0204651	-0.0102325	-0.0821475	0.014471	0.111007	No	No	No	No	Gnptg	10	14593056
Ror2	ENSRNOG00000053232	EGs			lm log2FC ~ CNV inputdataLinearModel2	0.223463	0.0608609	0.16928	0.930946	0.861891	13.4814	0.0860703	-0.0702761	0.0351381	-0.197381	0.0496927	0.157013	No	No	No	No	Ror2	17	11953552
Zfp831	ENSRNOG00000024693	EGs			lm log2FC ~ CNV inputdataLinearModel2	0.0541682	0.0269194	0.293617	0.801945	0.60389	4.0491	0.0380697	-0.0310838	0.0155419	-0.152171	0.0219796	0.0913218	No	No	No	No	Zfp831	3	172692452
Mpc1	ENSRNOG00000012415	EGs			lm log2FC ~ CNV inputdataLinearModel2	-0.0746986	0.0077241	0.0655956	0.989421	0.978842	93.5253	0.0109235	-0.00891903	0.00445951	0.0499262	0.0063067	0.0799945	No	No	No	No	Mpc1	1	53026608
Pknox2	ENSRNOG00000028856	EGs			lm log2FC ~ CNV inputdataLinearModel2	-0.142615	0.0518893	0.22215	0.883095	0.76619	7.55395	0.0733826	0.0599167	-0.0299583	0.138954	0.0423675	0.188407	No	No	No	No	Pknox2	8	39361218
Folr1	ENSRNOG00000019902	dup,deldup	UpRegulated	dup_UpRegulated,deldup_UpRegulated	lm log2FC ~ CNV inputdataLinearModel2	-0.487998	0.487185	0.499469	0.500833	0.00166671	1.00334	0.688984	0.562553	-0.281277	2.07772	0.397785	0.120425	No	No	No	No	Folr1	1	166934460
Atrnl1	ENSRNOG00000017406	EGs			lm log2FC ~ CNV inputdataLinearModel2	-0.109673	0.00383889	0.0222746	0.998776	0.997553	816.181	0.005429	0.00443276	-0.00221638	0.0772444	0.00313444	0.0258187	Yes	Negative Correlation	No	No	Atrnl1	1	278557792
Pik3r1	ENSRNOG00000018903	EGs			lm log2FC ~ CNV inputdataLinearModel2	-0.102752	0.0605191	0.33886	0.742444	0.484888	2.88265	0.0855869	0.0698814	-0.0349407	0.140306	0.0494136	0.215572	No	No	No	No	Pik3r1	2	31745088
AC105531.1	ENSRNOG00000053814	EGs			lm log2FC ~ CNV inputdataLinearModel2	0.0714004	0.00732927	0.0651211	0.989573	0.979146	94.9029	0.0103652	-0.00846312	0.00423156	-0.0708204	0.00598433	0.0536669	No	No	No	No	AC105531.1	10	71278650
Kirrel3	ENSRNOG00000009772	EGs			lm log2FC ~ CNV inputdataLinearModel2	0.11412	0.0265874	0.145719	0.948516	0.897032	18.4235	0.0376002	0.0307005	-0.0153502	-0.102415	0.0217085	0.132973	No	No	No	No	Kirrel3	8	36125999
Elavl1	ENSRNOG00000001069	EGs			lm log2FC ~ CNV inputdataLinearModel2	0.0420656	0.0259167	0.351526	0.724857	0.449714	2.63447	0.0366518	-0.0299261	0.014963	-0.0941985	0.0211609	0.140676	No	No	No	No	Elavl1	12	2461502
Chrna4	ENSRNOG00000011202	del,deldup	UpRegulated	del_UpRegulated,deldup_UpRegulated	lm log2FC ~ CNV inputdataLinearModel2	-0.274065	0.144706	0.309267	0.781993	0.563986	3.58701	0.204646	0.167093	-0.0835463	0.52778	0.118152	0.140206	No	No	No	No	Chrna4	3	176527516
Glra1	ENSRNOG00000013588	del,dup	UpRegulated	del_UpRegulated,dup_UpRegulated	lm log2FC ~ CNV inputdataLinearModel2	0.00338012	0.260728	0.991747	0.000168042	-0.999664	0.00016807	0.368725	-0.301063	0.150531	0.905924	0.212883	0.146934	No	No	No	No	Glra1	10	40855559
Tmod3	ENSRNOG00000032436	EGs			lm log2FC ~ CNV inputdataLinearModel2	-0.0270466	0.0955247	0.824347	0.0742169	-0.851566	0.0801666	0.135092	-0.110302	0.0551512	0.143459	0.0779956	0.317022	No	No	No	No	Tmod3	8	82432169
AABR07033745.1	ENSRNOG00000057895	del	DownRegulated	del_DownRegulated	lm log2FC ~ CNV inputdataLinearModel2	0.657654	0.281651	0.257598	0.845014	0.690029	5.45221	0.398314	0.325222	-0.162611	-0.462345	0.229967	0.293838	No	No	No	No	AABR07033745.1	11	38776445
Shisa2	ENSRNOG00000012521	EGs			lm log2FC ~ CNV inputdataLinearModel2	0.237668	0.0409991	0.10875	0.971102	0.942204	33.6042	0.0579815	0.0473417	-0.0236708	-0.119494	0.0334756	0.173888	No	No	No	No	Shisa2	15	39945095
Stmn1	ENSRNOG00000016810	EGs			lm log2FC ~ CNV inputdataLinearModel2	-0.195806	0.0655756	0.205731	0.899152	0.798305	8.91594	0.0927379	0.0757202	-0.0378601	0.395418	0.0535423	0.0856815	No	No	No	No	Stmn1	5	152680407
Ube2g2	ENSRNOG00000001222	EGs			lm log2FC ~ CNV inputdataLinearModel2	0.0891323	0.0243696	0.169906	0.930446	0.860893	13.3774	0.0344639	-0.0281396	0.0140698	-0.0865166	0.0198977	0.143912	No	No	No	No	Ube2g2	20	11700089
RGD1564053	ENSRNOG00000005375	EGs			lm log2FC ~ CNV inputdataLinearModel2	0.139959	0.0284792	0.127796	0.960241	0.920482	24.1516	0.0402756	0.0328849	-0.0164425	-0.0368037	0.0232531	0.358726	No	No	No	No	RGD1564053	5	6936016
Snrpb2	ENSRNOG00000004967	EGs			lm log2FC ~ CNV inputdataLinearModel2	-0.0691657	0.00106759	0.00982558	0.999762	0.999524	4197.34	0.0015098	-0.00123274	0.000616372	0.172786	0.000871682	0.00321163	Yes	Negative Correlation	No	No	Snrpb2	3	137137980
Mpp3	ENSRNOG00000033653	EGs			lm log2FC ~ CNV inputdataLinearModel2	0.0940462	0.0171903	0.115094	0.96767	0.935339	29.9307	0.0243107	0.0198496	-0.00992481	-0.158271	0.0140358	0.0563094	No	No	No	No	Mpp3	10	89930241
Cst6	ENSRNOG00000020455	dup,deldup	DownRegulated	dup_DownRegulated,deldup_DownRegulated	lm log2FC ~ CNV inputdataLinearModel2	0.0128897	0.137448	0.940473	0.00871782	-0.982564	0.00879449	0.194381	-0.158711	0.0793556	-0.481431	0.112226	0.145798	No	No	No	No	Cst6	1	220727292
Rem2	ENSRNOG00000011646	EGs			lm log2FC ~ CNV inputdataLinearModel2	0.2242	0.0298753	0.0843347	0.982553	0.965107	56.3178	0.0422501	-0.034497	0.0172485	-0.205632	0.0243931	0.0751676	No	No	No	No	Rem2	15	33121273
Abhd17a	ENSRNOG00000018212	EGs			lm log2FC ~ CNV inputdataLinearModel2	0.110788	0.0181	0.103097	0.974003	0.948005	37.4655	0.0255972	0.0209	-0.01045	-0.134341	0.0147785	0.0697527	No	No	No	No	Abhd17a	7	11992543
Baiap2	ENSRNOG00000004049	EGs			lm log2FC ~ CNV inputdataLinearModel2	0.066202	0.0253939	0.233177	0.871737	0.743473	6.79645	0.0359124	-0.0293224	0.0146612	-0.138244	0.020734	0.0947749	No	No	No	No	Baiap2	10	109107389
Dlgap4	ENSRNOG00000020225	EGs			lm log2FC ~ CNV inputdataLinearModel2	0.0655274	0.00250413	0.0243166	0.998542	0.997083	684.749	0.00354138	0.00289152	-0.00144576	-0.107733	0.00204461	0.0120806	Yes	Positive Correlation	No	No	Dlgap4	3	152752091
Ormdl3	ENSRNOG00000030445	EGs			lm log2FC ~ CNV inputdataLinearModel2	0.0468611	0.0174321	0.226722	0.878441	0.756881	7.22643	0.0246528	-0.0201289	0.0100645	-0.128783	0.0142333	0.070076	No	No	No	No	Ormdl3	10	86547339
Lrp10	ENSRNOG00000011592	EGs			lm log2FC ~ CNV inputdataLinearModel2	0.0628863	0.0504061	0.430152	0.608839	0.217677	1.55649	0.071285	-0.058204	0.029102	-0.12927	0.0411564	0.196225	No	No	No	No	Lrp10	15	33108671
Sdha	ENSRNOG00000013331	EGs			lm log2FC ~ CNV inputdataLinearModel2	-0.023062	0.0315264	0.597934	0.348581	-0.302837	0.535111	0.0445851	-0.0364036	0.0182018	0.0551993	0.0257412	0.27779	No	No	No	No	Sdha	1	31545631
Prdx2	ENSRNOG00000003520	EGs			lm log2FC ~ CNV inputdataLinearModel2	-0.038755	0.0219214	0.327714	0.757604	0.515209	3.12549	0.0310016	-0.0253127	0.0126563	0.0684662	0.0178988	0.162785	No	No	No	No	Prdx2	19	26084903
Dnajb9	ENSRNOG00000004006	EGs			lm log2FC ~ CNV inputdataLinearModel2	-0.0715494	0.0469484	0.369684	0.699029	0.398058	2.32258	0.0663951	-0.0542113	0.0271057	0.0608144	0.0383332	0.35805	No	No	No	No	Dnajb9	6	64165913
Enpp4	ENSRNOG00000010174	EGs			lm log2FC ~ CNV inputdataLinearModel2	-0.0656314	0.00314211	0.030455	0.997713	0.995426	436.296	0.00444361	0.00362819	-0.0018141	0.110659	0.00256552	0.0147568	Yes	Negative Correlation	No	No	Enpp4	9	19448269
AABR07072078.1	ENSRNOG00000028883	EGs			lm log2FC ~ CNV inputdataLinearModel2	-0.0212902	0.00288688	0.0858005	0.981945	0.963891	54.3875	0.00408267	-0.00333349	0.00166674	0.171022	0.00235713	0.00877374	No	No	No	No	AABR07072078.1	10	10875983
Fbxw7	ENSRNOG00000010889	EGs			lm log2FC ~ CNV inputdataLinearModel2	-0.0831504	0.00582777	0.044546	0.995112	0.990224	203.575	0.00824171	0.00672933	-0.00336467	0.154687	0.00475835	0.019577	Yes	Negative Correlation	No	No	Fbxw7	2	184231260
Ptprm	ENSRNOG00000011700	EGs			lm log2FC ~ CNV inputdataLinearModel2	-0.122534	0.0558364	0.272199	0.828057	0.656114	4.81589	0.0789645	0.0644743	-0.0322371	0.146058	0.0455902	0.192612	No	No	No	No	Ptprm	9	114846095
Mal	ENSRNOG00000015445	EGs			lm log2FC ~ CNV inputdataLinearModel2	-0.0430049	0.072569	0.65943	0.259907	-0.480185	0.351182	0.102628	-0.0837955	0.0418977	0.248841	0.0592523	0.148817	No	No	No	No	Mal	3	120209647
Ramp3	ENSRNOG00000053766	deldup	UpRegulated	deldup_UpRegulated	lm log2FC ~ CNV inputdataLinearModel2	-0.431404	0.382217	0.46156	0.560235	0.12047	1.27394	0.540537	0.441346	-0.220673	0.338725	0.312079	0.473949	No	No	No	No	Ramp3	14	86922223
RF00100	ENSRNOG00000051895	EGs			lm log2FC ~ CNV inputdataLinearModel2	0.219786	0.157245	0.395352	0.661435	0.32287	1.95364	0.222378	-0.181571	0.0907855	0.801137	0.12839	0.101164	No	No	No	No	7SK	X	135846441
Col8a1	ENSRNOG00000039668	dup,deldup	UpRegulated	dup_UpRegulated,deldup_UpRegulated	lm log2FC ~ CNV inputdataLinearModel2	-0.680989	0.542315	0.42814	0.611922	0.223844	1.5768	0.76695	0.626212	-0.313106	2.09823	0.442799	0.132406	No	No	No	No	Col8a1	11	44877859
Spag7	ENSRNOG00000004246	EGs			lm log2FC ~ CNV inputdataLinearModel2	-0.0551444	0.0150124	0.169211	0.931001	0.862001	13.4929	0.0212307	-0.0173348	0.00866739	0.115055	0.0122575	0.0675682	No	No	No	No	Spag7	10	57284989
Jun	ENSRNOG00000026293	EGs			lm log2FC ~ CNV inputdataLinearModel2	0.127367	0.0110971	0.0553269	0.992466	0.984932	131.734	0.0156937	-0.0128138	0.00640692	-0.144728	0.00906075	0.0398038	No	No	No	No	Jun	5	114011189
Arhgef25	ENSRNOG00000005034	EGs			lm log2FC ~ CNV inputdataLinearModel2	0.0596332	0.00773405	0.0821072	0.983458	0.966916	59.4515	0.0109376	-0.00893051	0.00446525	-0.175248	0.00631482	0.0229297	No	No	No	No	Arhgef25	7	70469312
Dctn1	ENSRNOG00000010048	EGs			lm log2FC ~ CNV inputdataLinearModel2	0.0356757	0.0124221	0.213309	0.891871	0.783741	8.24818	0.0175675	-0.0143438	0.00717189	-0.059772	0.0101426	0.107007	No	No	No	No	Dctn1	4	114876770
Tia1	ENSRNOG00000016813	EGs			lm log2FC ~ CNV inputdataLinearModel2	0.072419	0.189991	0.768162	0.12686	-0.74628	0.145291	0.268688	0.219382	-0.109691	-0.0575806	0.155127	0.773732	No	No	No	No	Tia1	4	118207862
Ankh	ENSRNOG00000010960	EGs			lm log2FC ~ CNV inputdataLinearModel2	0.0314148	0.00961482	0.189081	0.91435	0.8287	10.6755	0.0135974	-0.0111022	0.00555112	-0.0643985	0.00785047	0.0772258	No	No	No	No	Ankh	2	80131563
Homer3	ENSRNOG00000020229	EGs			lm log2FC ~ CNV inputdataLinearModel2	0.112915	0.0243828	0.135393	0.955448	0.910895	21.4455	0.0344825	-0.0281549	0.0140774	-0.305653	0.0199085	0.0414073	No	No	No	No	Homer3	16	20881518
Smpd2	ENSRNOG00000000306	EGs			lm log2FC ~ CNV inputdataLinearModel2	0.157281	0.0288254	0.115395	0.967502	0.935005	29.7715	0.0407653	0.0332847	-0.0166424	-0.180875	0.0235358	0.0823754	No	No	No	No	Smpd2	20	46211892
Rgs4	ENSRNOG00000002773	del,deldup	UpRegulated	del_UpRegulated,deldup_UpRegulated	lm log2FC ~ CNV inputdataLinearModel2	-0.447082	0.15683	0.214779	0.890432	0.780863	8.12673	0.221791	0.181092	-0.0905459	0.714277	0.128051	0.11293	No	No	No	No	Rgs4	13	88054817
Abhd16a	ENSRNOG00000056637	EGs			lm log2FC ~ CNV inputdataLinearModel2	0.00662459	0.0193553	0.790065	0.10486	-0.79028	0.117144	0.0273725	0.0223495	-0.0111748	-0.110443	0.0158035	0.0904806	No	No	No	No	Abhd16a	20	5080070
Astn1	ENSRNOG00000005667	EGs			lm log2FC ~ CNV inputdataLinearModel2	0.065553	0.0318704	0.288089	0.80882	0.61764	4.23067	0.0450716	-0.0368008	0.0184004	-0.125234	0.0260221	0.130426	No	No	No	No	Astn1	13	76055410
Fgfr1op2	ENSRNOG00000001811	EGs			lm log2FC ~ CNV inputdataLinearModel2	0.087877	0.0353999	0.243792	0.860381	0.720761	6.16233	0.0500631	0.0408763	-0.0204382	-0.0433211	0.0289039	0.37457	No	No	No	No	Fgfr1op2	4	180887182
Syvn1	ENSRNOG00000020950	EGs			lm log2FC ~ CNV inputdataLinearModel2	-0.00952186	0.0103542	0.526645	0.458195	-0.0836106	0.845681	0.0146431	0.011956	-0.00597802	-0.141844	0.0084542	0.0378991	No	No	No	No	Syvn1	1	221409271
Psma7	ENSRNOG00000056853	EGs			lm log2FC ~ CNV inputdataLinearModel2	-0.0517268	0.00958102	0.116596	0.96683	0.933661	29.148	0.0135496	-0.0110632	0.00553161	0.0528023	0.00782287	0.0936366	No	No	No	No	Psma7	3	175420039
Rab3gap1	ENSRNOG00000003953	EGs			lm log2FC ~ CNV inputdataLinearModel2	-0.00766985	0.040897	0.881979	0.0339766	-0.932047	0.0351716	0.0578371	-0.0472238	0.0236119	0.0737013	0.0333922	0.270824	No	No	No	No	Rab3gap1	13	44615553
Arhgap18	ENSRNOG00000011245	EGs			lm log2FC ~ CNV inputdataLinearModel2	-0.111854	0.116561	0.513118	0.4794	-0.0411995	0.920861	0.164842	0.134593	-0.0672966	0.366671	0.0951718	0.161671	No	No	No	No	Arhgap18	1	19227121
Shf	ENSRNOG00000028685	EGs			lm log2FC ~ CNV inputdataLinearModel2	0.0850737	0.00106409	0.00796231	0.999844	0.999687	6392.01	0.00150485	0.0012287	-0.000614351	-0.129176	0.000868823	0.00428175	Yes	Positive Correlation	No	No	Shf	3	114287718
Pkn1	ENSRNOG00000004131	EGs			lm log2FC ~ CNV inputdataLinearModel2	0.0360287	0.0513011	0.610219	0.330308	-0.339385	0.493223	0.0725507	0.0592374	-0.0296187	-0.0707888	0.0418872	0.340152	No	No	No	No	Pkn1	19	24803524
Cox6c	ENSRNOG00000010807	EGs			lm log2FC ~ CNV inputdataLinearModel2	-0.0437999	0.0247931	0.327913	0.757336	0.514673	3.12093	0.0350628	-0.0286286	0.0143143	0.155345	0.0202435	0.082495	No	No	No	No	Cox6c	7	74723179
Trrap	ENSRNOG00000025244	EGs			lm log2FC ~ CNV inputdataLinearModel2	0.0554474	0.0329921	0.341704	0.738528	0.477057	2.82451	0.0466579	0.038096	-0.019048	-0.151335	0.026938	0.112145	No	No	No	No	Trrap	12	11537950
Yaf2	ENSRNOG00000004773	EGs			lm log2FC ~ CNV inputdataLinearModel2	0.0265975	0.0137063	0.302923	0.790165	0.580331	3.76566	0.0193837	-0.0158267	0.00791335	-0.106154	0.0111912	0.0668681	No	No	No	No	Yaf2	7	134505737
Ftsj3	ENSRNOG00000009857	EGs			lm log2FC ~ CNV inputdataLinearModel2	-0.00970326	0.0912893	0.932586	0.0111716	-0.977657	0.0112978	0.129103	-0.105412	0.0527059	0.0595371	0.0745374	0.57093	No	No	No	No	Ftsj3	10	94439077
Cdkn1a	ENSRNOG00000000521	del	UpRegulated	del_UpRegulated	lm log2FC ~ CNV inputdataLinearModel2	-0.141755	0.175355	0.567203	0.39522	-0.20956	0.653493	0.247989	0.202482	-0.101241	0.533484	0.143177	0.166923	No	No	No	No	Cdkn1a	20	6351458
Rap1a	ENSRNOG00000032463	EGs			lm log2FC ~ CNV inputdataLinearModel2	-0.051471	0.0249664	0.287512	0.809532	0.619064	4.25023	0.0353079	-0.0288287	0.0144144	0.115575	0.020385	0.111143	No	No	No	No	Rap1a	2	208193954
Anxa11	ENSRNOG00000010984	EGs			lm log2FC ~ CNV inputdataLinearModel2	0.0760092	0.0104143	0.0866861	0.981573	0.963146	53.2683	0.0147281	-0.0120254	0.00601272	-0.143294	0.00850327	0.0377338	No	No	No	No	Anxa11	16	3867208
Slc25a23	ENSRNOG00000047781	EGs			lm log2FC ~ CNV inputdataLinearModel2	0.00547099	0.00862907	0.640273	0.286723	-0.426554	0.401979	0.0122034	0.00996399	-0.004982	-0.138062	0.00704561	0.03246	No	No	No	No	Slc25a23	9	9988055
Prkag2	ENSRNOG00000009085	EGs			lm log2FC ~ CNV inputdataLinearModel2	0.0790762	0.0401245	0.298933	0.795247	0.590494	3.88394	0.0567446	-0.0463318	0.0231659	-0.139641	0.0327615	0.146706	No	No	No	No	Prkag2	4	6559545
Scn4b	ENSRNOG00000026679	EGs			lm log2FC ~ CNV inputdataLinearModel2	-0.357574	0.0315497	0.0560257	0.992275	0.98455	128.452	0.044618	0.0364305	-0.0182152	0.0117338	0.0257602	0.727897	No	No	No	No	Scn4b	8	49441106
Hmgn3	ENSRNOG00000031032	EGs			lm log2FC ~ CNV inputdataLinearModel2	-0.0601287	0.0713729	0.554303	0.415114	-0.169772	0.709735	0.100937	0.0824143	-0.0412072	0.145617	0.0582757	0.242347	No	No	No	No	Hmgn3	8	90628209
Metrn	ENSRNOG00000019692	EGs			lm log2FC ~ CNV inputdataLinearModel2	0.0870068	0.0136657	0.0991799	0.975925	0.95185	40.5364	0.0193261	-0.0157797	0.00788987	-0.128981	0.011158	0.0549362	No	No	No	No	Metrn	10	15164439
Zdhhc24	ENSRNOG00000019825	EGs			lm log2FC ~ CNV inputdataLinearModel2	0.0517256	0.0340946	0.371007	0.697122	0.394244	2.30166	0.048217	-0.039369	0.0196845	-0.171015	0.0278381	0.102729	No	No	No	No	Zdhhc24	1	220137257
Mgat4b	ENSRNOG00000003235	EGs			lm log2FC ~ CNV inputdataLinearModel2	0.0738745	0.024164	0.201252	0.903349	0.806698	9.34653	0.0341731	0.0279022	-0.0139511	-0.108527	0.0197299	0.114485	No	No	No	No	Mgat4b	10	35726544
Osbp2	ENSRNOG00000019645	EGs			lm log2FC ~ CNV inputdataLinearModel2	0.0769391	0.0107759	0.088587	0.980761	0.961523	50.9786	0.0152394	0.0124429	-0.00622146	-0.0566097	0.00879847	0.0981603	No	No	No	No	Osbp2	14	83943977
Zfp68	ENSRNOG00000001317	EGs			lm log2FC ~ CNV inputdataLinearModel2	-0.0447038	0.027131	0.347264	0.730816	0.461631	2.71493	0.038369	-0.0313281	0.0156641	0.113067	0.0221523	0.123168	No	No	No	No	Zfp68	12	18152659
Cspg4	ENSRNOG00000017208	EGs			lm log2FC ~ CNV inputdataLinearModel2	0.0802299	0.0428855	0.312511	0.777771	0.555542	3.49986	0.0606493	-0.0495199	0.02476	-0.168542	0.0350159	0.130408	No	No	No	No	Cspg4	8	61532465
Ap2a1	ENSRNOG00000026243	EGs			lm log2FC ~ CNV inputdataLinearModel2	0.0373927	0.0340574	0.470304	0.546579	0.0931577	1.20546	0.0481645	-0.0393261	0.0196631	-0.117781	0.0278078	0.147601	No	No	No	No	Ap2a1	1	100896947
Naca	ENSRNOG00000002632	EGs			lm log2FC ~ CNV inputdataLinearModel2	-0.0148057	0.0147661	0.499147	0.50134	0.00267923	1.00537	0.0208824	-0.0170504	0.00852522	0.141386	0.0120565	0.0541559	No	No	No	No	Naca	7	2458264
Ndufb7	ENSRNOG00000028717	EGs			lm log2FC ~ CNV inputdataLinearModel2	-0.02783	0.0198887	0.395016	0.661935	0.323869	1.95801	0.0281268	-0.0229654	0.0114827	0.114665	0.016239	0.0895631	No	No	No	No	Ndufb7	19	24701049
Zfp704	ENSRNOG00000054426	EGs			lm log2FC ~ CNV inputdataLinearModel2	0.0176631	0.0325629	0.683591	0.227341	-0.545319	0.294231	0.046051	0.0376005	-0.0188002	-0.217378	0.0265875	0.0774803	No	No	No	No	Zfp704	2	94377072
Kif13b	ENSRNOG00000013089	EGs			lm log2FC ~ CNV inputdataLinearModel2	-0.10286	0.00142539	0.00882142	0.999808	0.999616	5207.48	0.00201581	-0.0016459	0.000822951	0.154667	0.00116383	0.0047903	Yes	Negative Correlation	No	No	Kif13b	15	48030973
Antxr1	ENSRNOG00000008678	EGs			lm log2FC ~ CNV inputdataLinearModel2	-0.106267	0.0537515	0.298123	0.796273	0.592547	3.90854	0.0760161	-0.0620669	0.0310334	0.204136	0.0438879	0.134817	No	No	No	No	Antxr1	4	118946268
Tmem164	ENSRNOG00000012787	EGs			lm log2FC ~ CNV inputdataLinearModel2	0.0770266	0.0361764	0.279529	0.819281	0.638562	4.53346	0.0511612	0.0417729	-0.0208865	-0.0871705	0.0295379	0.20799	No	No	No	No	Tmem164	X	113948654
Kbtbd2	ENSRNOG00000013809	EGs			lm log2FC ~ CNV inputdataLinearModel2	-0.0687713	0.0521899	0.413273	0.634551	0.269103	1.73636	0.0738077	-0.0602638	0.0301319	0.0466239	0.0426129	0.471405	No	No	No	No	Kbtbd2	4	87088759
Ndufb4	ENSRNOG00000002721	EGs			lm log2FC ~ CNV inputdataLinearModel2	-0.055063	0.027215	0.292233	0.803674	0.607348	4.09357	0.0384878	-0.0314252	0.0157126	0.158615	0.0222209	0.0886095	No	No	No	No	Ndufb4	11	65960277
Otog	ENSRNOG00000010983	del,dup	DownRegulated	del_DownRegulated,dup_DownRegulated	lm log2FC ~ CNV inputdataLinearModel2	-0.000210123	0.31355	0.999573	4.49088e-07	-0.999999	4.49088e-07	0.443427	0.362057	-0.181028	-0.606101	0.256013	0.254432	No	No	No	No	Otog	1	102258124
Flt3lg	ENSRNOG00000056212	EGs			lm log2FC ~ CNV inputdataLinearModel2	0.152396	0.0245813	0.101809	0.974643	0.949285	38.4361	0.0347632	-0.028384	0.014192	-0.398539	0.0200705	0.0320333	No	No	No	No	Flt3lg	1	101124479
Irf2bp2	ENSRNOG00000049900	EGs			lm log2FC ~ CNV inputdataLinearModel2	0.090994	0.014291	0.0991735	0.975928	0.951856	40.5417	0.0202105	0.0165018	-0.00825089	-0.164821	0.0116685	0.0449944	No	No	No	No	Irf2bp2	19	59499876
Syp	ENSRNOG00000059720	EGs			lm log2FC ~ CNV inputdataLinearModel2	0.0495191	0.0221355	0.267612	0.83346	0.66692	5.00456	0.0313044	-0.0255599	0.0127799	-0.090539	0.0180736	0.125435	No	No	No	No	Syp	X	15695566
Afg3l2	ENSRNOG00000017965	EGs			lm log2FC ~ CNV inputdataLinearModel2	-0.0577344	0.0412687	0.395081	0.661839	0.323678	1.95717	0.0583627	-0.047653	0.0238265	0.0120007	0.0336957	0.782185	No	No	No	No	Afg3l2	18	63141418
Ldhb	ENSRNOG00000013000	EGs			lm log2FC ~ CNV inputdataLinearModel2	-0.0515699	0.000141015	0.0017408	0.999993	0.999985	133739	0.000199426	-0.000162831	8.14153e-05	0.0963404	0.000115139	0.000760839	Yes	Negative Correlation	No	No	Ldhb	4	176701983
Zmat4	ENSRNOG00000042690	EGs			lm log2FC ~ CNV inputdataLinearModel2	-0.155427	0.00570484	0.0233562	0.998655	0.997309	742.277	0.00806786	-0.00658738	0.00329369	0.219049	0.00465798	0.0135354	Yes	Negative Correlation	No	No	Zmat4	16	72762562
Ncln	ENSRNOG00000004793	EGs			lm log2FC ~ CNV inputdataLinearModel2	0.0198786	0.0749116	0.834872	0.0657837	-0.868433	0.0704159	0.105941	0.0865005	-0.0432503	-0.105413	0.0611651	0.334712	No	No	No	No	Ncln	7	11081536
Ankrd34b	ENSRNOG00000040166	EGs			lm log2FC ~ CNV inputdataLinearModel2	-0.0935256	0.108858	0.548138	0.424674	-0.150653	0.738144	0.153948	-0.125698	0.0628491	0.145179	0.0888821	0.349734	No	No	No	No	Ankrd34b	2	22000106
Prex1	ENSRNOG00000006952	EGs			lm log2FC ~ CNV inputdataLinearModel2	0.0491877	0.020455	0.250892	0.852561	0.705122	5.78246	0.0289278	0.0236194	-0.0118097	-0.114134	0.0167015	0.0925013	No	No	No	No	Prex1	3	163329975
Laptm5	ENSRNOG00000011054	EGs			lm log2FC ~ CNV inputdataLinearModel2	0.0254985	0.0595338	0.742382	0.155009	-0.689983	0.183444	0.0841935	0.0687437	-0.0343719	-0.149584	0.0486091	0.200024	No	No	No	No	Laptm5	5	149047681
Smc1a	ENSRNOG00000003139	EGs			lm log2FC ~ CNV inputdataLinearModel2	0.0108828	0.0569436	0.879782	0.0352382	-0.929524	0.0365253	0.0805304	-0.0657528	0.0328764	0.0881673	0.0464942	0.308939	No	No	No	No	Smc1a	X	21711019
Meis1	ENSRNOG00000004606	EGs			lm log2FC ~ CNV inputdataLinearModel2	-0.152324	0.0841965	0.32146	0.765974	0.531948	3.27303	0.119072	0.0972218	-0.0486109	0.418236	0.0687462	0.103715	No	No	No	No	Meis1	14	103181281
Slitrk6	ENSRNOG00000022337	del	UpRegulated	del_UpRegulated	lm log2FC ~ CNV inputdataLinearModel2	-0.20893	0.120342	0.332684	0.750882	0.501765	3.01417	0.170189	0.138959	-0.0694794	0.448448	0.0982587	0.137319	No	No	No	No	Slitrk6	15	95507640
Egfl6	ENSRNOG00000004275	deldup	DownRegulated	deldup_DownRegulated	lm log2FC ~ CNV inputdataLinearModel2	0.0453385	0.0600145	0.588116	0.363349	-0.273303	0.570718	0.0848733	-0.0692987	0.0346494	-0.469976	0.0490016	0.0661376	No	No	No	No	Egfl6	X	29430831
AABR07030823.1	ENSRNOG00000046001	dup	UpRegulated	dup_UpRegulated	lm log2FC ~ CNV inputdataLinearModel2	-0.0650281	0.0669474	0.509258	0.48546	-0.0290798	0.943484	0.0946779	-0.0773042	0.0386521	0.545364	0.0546623	0.0635966	No	No	No	No	AABR07030823.1	10	105282095
Ddx46	ENSRNOG00000021637	EGs			lm log2FC ~ CNV inputdataLinearModel2	0.00390411	0.0476025	0.947904	0.00668148	-0.986637	0.00672643	0.0673202	-0.0549667	0.0274833	0.0990593	0.0388673	0.238036	No	No	No	No	Ddx46	17	9475538
Ggps1	ENSRNOG00000016767	EGs			lm log2FC ~ CNV inputdataLinearModel2	-0.0384693	0.013434	0.213888	0.891305	0.782609	8.20003	0.0189986	0.0155123	-0.00775614	0.0981855	0.0109688	0.0708266	No	No	No	No	Ggps1	17	53956203
Mrpl21	ENSRNOG00000013845	EGs			lm log2FC ~ CNV inputdataLinearModel2	-0.116853	0.0435173	0.226953	0.878203	0.756407	7.21041	0.0615427	0.0502494	-0.0251247	0.152197	0.0355317	0.14601	No	No	No	No	Mrpl21	1	218532045
Sntb1	ENSRNOG00000004821	del	UpRegulated	del_UpRegulated	lm log2FC ~ CNV inputdataLinearModel2	-0.162838	0.0554128	0.208813	0.896218	0.792436	8.63558	0.0783655	-0.0639851	0.0319926	0.407516	0.0452443	0.0703923	No	No	No	No	Sntb1	7	95397113
Prag1	ENSRNOG00000011407	EGs			lm log2FC ~ CNV inputdataLinearModel2	0.0885815	0.000524531	0.00376967	0.999965	0.99993	28519.6	0.000741798	0.000605676	-0.000302838	-0.175712	0.000428277	0.00155169	Yes	Positive Correlation	No	No	Prag1	16	59666775
Tmem201	ENSRNOG00000023152	EGs			lm log2FC ~ CNV inputdataLinearModel2	0.04226	0.0244856	0.334312	0.748667	0.497334	2.97878	0.0346278	0.0282735	-0.0141367	-0.174297	0.0199924	0.0727042	No	No	No	No	Tmem201	5	166672450
Khsrp	ENSRNOG00000047628	EGs			lm log2FC ~ CNV inputdataLinearModel2	0.0261382	0.021777	0.442215	0.590271	0.180541	1.44063	0.0307974	0.0251459	-0.012573	-0.167826	0.0177809	0.0671979	No	No	No	No	Khsrp	9	10013854
Synpo	ENSRNOG00000019181	EGs			lm log2FC ~ CNV inputdataLinearModel2	0.0338814	0.00808964	0.149208	0.946067	0.892133	17.5414	0.0114405	0.00934111	-0.00467055	-0.149934	0.00660516	0.0280274	No	No	No	No	Synpo	18	55865467
Orc3	ENSRNOG00000008314	EGs			lm log2FC ~ CNV inputdataLinearModel2	-0.0707404	0.00194067	0.0174604	0.999248	0.998496	1328.72	0.00274452	0.00224089	-0.00112045	0.0660495	0.00158455	0.0152698	Yes	Negative Correlation	No	No	Orc3	5	50020815
Pop4	ENSRNOG00000027646	EGs			lm log2FC ~ CNV inputdataLinearModel2	-0.0344186	0.0161973	0.280017	0.818691	0.637382	4.51544	0.0229064	-0.018703	0.00935152	0.180673	0.013225	0.0465168	No	No	No	No	Pop4	1	94661128
RGD1565641	ENSRNOG00000038902	EGs			lm log2FC ~ CNV inputdataLinearModel2	-0.0376276	0.0918083	0.752375	0.143818	-0.712363	0.167976	0.129837	-0.106011	0.0530056	0.223451	0.0749612	0.206057	No	No	No	No	Rbis	2	88344527
Fam19a4	ENSRNOG00000005830	del	UpRegulated	del_UpRegulated	lm log2FC ~ CNV inputdataLinearModel2	-0.792126	0.192903	0.152073	0.944016	0.888031	16.8622	0.272805	-0.222745	0.111372	0.157682	0.157504	0.499641	No	No	No	No	Tafa4	4	129196659
Chmp2a	ENSRNOG00000043328	EGs			lm log2FC ~ CNV inputdataLinearModel2	-0.013404	0.014067	0.515361	0.475881	-0.0482383	0.907963	0.0198937	0.0162431	-0.00812157	0.10886	0.0114856	0.0669211	No	No	No	No	Chmp2a	1	65541322
Zfp35	ENSRNOG00000049137	EGs			lm log2FC ~ CNV inputdataLinearModel2	-0.0434433	0.00515748	0.0752258	0.986102	0.972204	70.953	0.00729378	-0.00595535	0.00297767	0.118562	0.00421107	0.0226018	No	No	No	No	Zfp35	18	15883182
Synm	ENSRNOG00000014030	EGs			lm log2FC ~ CNV inputdataLinearModel2	0.198021	0.00600534	0.0193008	0.999081	0.998162	1087.29	0.00849284	-0.00693437	0.00346719	-0.0397276	0.00490334	0.0781788	Yes	Positive Correlation	No	No	Synm	1	128692112
Xiap	ENSRNOG00000006967	EGs			lm log2FC ~ CNV inputdataLinearModel2	-0.0727085	0.00867217	0.0755746	0.985973	0.971947	70.2935	0.0122643	-0.0100138	0.00500688	0.0622906	0.0070808	0.0720576	No	No	No	No	Xiap	X	128409472
Cd200	ENSRNOG00000002141	EGs			lm log2FC ~ CNV inputdataLinearModel2	-0.0722429	0.00425182	0.0374247	0.996548	0.993096	288.696	0.00601298	0.00490958	-0.00245479	0.0984435	0.0034716	0.022441	Yes	Negative Correlation	No	No	Cd200	11	60371684
Gpr37	ENSRNOG00000002524	EGs			lm log2FC ~ CNV inputdataLinearModel2	-0.0634787	0.0613396	0.489091	0.517132	0.0342649	1.07096	0.0867473	-0.0708289	0.0354144	0.116565	0.0500836	0.258349	No	No	No	No	Gpr37	4	51822153
LOC100912564	ENSRNOG00000058444	EGs			lm log2FC ~ CNV inputdataLinearModel2	0.105426	0.0625154	0.340745	0.739851	0.479701	2.84395	0.0884101	-0.0721865	0.0360933	-0.251338	0.0510436	0.127555	No	No	No	No	LOC100912564	17	44744591
Srr	ENSRNOG00000002991	EGs			lm log2FC ~ CNV inputdataLinearModel2	0.122799	0.0155822	0.0803521	0.984154	0.968307	62.1063	0.0220365	0.0179927	-0.00899637	-0.041651	0.0127228	0.188732	No	No	No	No	Srr	10	61756138
RGD1562608	ENSRNOG00000029466	EGs			lm log2FC ~ CNV inputdataLinearModel2	-0.112025	0.0656167	0.337321	0.744556	0.489112	2.91475	0.0927961	0.0757677	-0.0378838	0.192838	0.0535758	0.17252	No	No	No	No	RGD1562608	18	17403407
Asb15	ENSRNOG00000006365	dup	DownRegulated	dup_DownRegulated	lm log2FC ~ CNV inputdataLinearModel2	-0.221654	0.408424	0.683456	0.227519	-0.544963	0.294529	0.577599	0.471607	-0.235804	-2.44084	0.333477	0.0864421	No	No	No	No	Asb15	4	51614676
Dop1b	ENSRNOG00000051204	EGs			lm log2FC ~ CNV inputdataLinearModel2	0.034172	0.0323509	0.482577	0.527354	0.0547089	1.11575	0.0457511	0.0373556	-0.0186778	-0.162144	0.0264144	0.102807	No	No	No	No	Dop1b	11	33925498
Ywhag	ENSRNOG00000001436	EGs			lm log2FC ~ CNV inputdataLinearModel2	0.0204022	0.0200608	0.494629	0.508436	0.0168728	1.03432	0.0283702	-0.0231642	0.0115821	-0.109383	0.0163796	0.0946275	No	No	No	No	Ywhag	12	23789638
Smad4	ENSRNOG00000051965	EGs			lm log2FC ~ CNV inputdataLinearModel2	0.03303	0.00427546	0.0819496	0.983521	0.967042	59.683	0.00604642	-0.00493688	0.00246844	-0.0843167	0.0034909	0.0263424	No	No	No	No	Smad4	18	69627757
Epn1	ENSRNOG00000015753	EGs			lm log2FC ~ CNV inputdataLinearModel2	0.0185713	0.0141407	0.414296	0.633004	0.266007	1.72482	0.0199979	-0.0163282	0.00816411	-0.101347	0.0115458	0.0722146	No	No	No	No	Epn1	1	72294153
Pbld1	ENSRNOG00000000386	EGs			lm log2FC ~ CNV inputdataLinearModel2	-0.242037	0.029137	0.0762708	0.985715	0.97143	69.0039	0.0412059	-0.0336445	0.0168222	0.235456	0.0237902	0.0641059	No	No	No	No	Pbld1	20	27103317
Fgf1	ENSRNOG00000013867	EGs			lm log2FC ~ CNV inputdataLinearModel2	-0.189404	0.0862589	0.272062	0.82822	0.65644	4.8214	0.121988	0.0996032	-0.0498016	0.424431	0.0704301	0.104687	No	No	No	No	Fgf1	18	32273770
Spag6l	ENSRNOG00000025787	del,dup	UpRegulated	del_UpRegulated,dup_UpRegulated	lm log2FC ~ CNV inputdataLinearModel2	-0.0624749	0.0311419	0.294388	0.800978	0.601956	4.02457	0.0440413	-0.0359596	0.0179798	0.55339	0.0254273	0.029231	No	No	No	No	Spag6l	11	88424414
Ahdc1	ENSRNOG00000042855	EGs			lm log2FC ~ CNV inputdataLinearModel2	0.0842817	0.0251243	0.184436	0.918389	0.836778	11.2533	0.0355311	-0.029011	0.0145055	-0.132536	0.0205139	0.09776	No	No	No	No	Ahdc1	5	151211342
Bcl11b	ENSRNOG00000005776	EGs			lm log2FC ~ CNV inputdataLinearModel2	0.112976	0.0691061	0.349484	0.727717	0.455435	2.67265	0.0977307	-0.0797968	0.0398984	-0.216824	0.0564249	0.162075	No	No	No	No	Bcl11b	6	131834097
Grik4	ENSRNOG00000030910	EGs			lm log2FC ~ CNV inputdataLinearModel2	0.0650075	0.0526384	0.433311	0.60399	0.207979	1.52519	0.0744419	-0.0607815	0.0303908	-0.291053	0.042979	0.0933334	No	No	No	No	Grik4	8	46806147
Tnks1bp1	ENSRNOG00000009195	EGs			lm log2FC ~ CNV inputdataLinearModel2	0.0754723	0.0090907	0.0763137	0.985699	0.971398	68.9256	0.0128562	0.010497	-0.00524852	-0.152841	0.00742253	0.0308923	No	No	No	No	Tnks1bp1	3	72460889
Grm8	ENSRNOG00000021468	del	UpRegulated	del_UpRegulated	lm log2FC ~ CNV inputdataLinearModel2	-0.283218	0.0172614	0.0387523	0.996299	0.992598	269.211	0.0244113	0.0199317	-0.00996586	0.493347	0.0140939	0.0181819	Yes	Negative Correlation	No	No	Grm8	4	54474136
Gabarapl2	ENSRNOG00000019425	EGs			lm log2FC ~ CNV inputdataLinearModel2	-0.0336117	0.0511389	0.629828	0.301674	-0.396652	0.431996	0.0723213	-0.0590501	0.029525	0.0740213	0.0417547	0.326966	No	No	No	No	Gabarapl2	19	44164935
Asphd2	ENSRNOG00000061004	EGs			lm log2FC ~ CNV inputdataLinearModel2	0.0500083	0.0251258	0.296405	0.798442	0.596884	3.96135	0.0355333	-0.0290128	0.0145064	-0.206976	0.0205151	0.0628952	No	No	No	No	Asphd2	12	50269347
Zfp467	ENSRNOG00000007707	EGs			lm log2FC ~ CNV inputdataLinearModel2	0.107148	0.0291498	0.169101	0.931088	0.862176	13.5113	0.041224	0.0336592	-0.0168296	-0.0968152	0.0238007	0.153461	No	No	No	No	Zfp467	4	78067689
Unc13a	ENSRNOG00000018452	EGs			lm log2FC ~ CNV inputdataLinearModel2	0.0571836	0.00469602	0.0521633	0.993301	0.986602	148.28	0.00664118	-0.0054225	0.00271125	-0.149849	0.00383429	0.0162861	No	No	No	No	Unc13a	16	20056765
Ano6	ENSRNOG00000006995	EGs			lm log2FC ~ CNV inputdataLinearModel2	0.104315	0.0170752	0.103292	0.973905	0.94781	37.3216	0.024148	-0.0197167	0.00985837	-0.0965974	0.0139418	0.0912528	No	No	No	No	Ano6	7	137142170
Rab31	ENSRNOG00000042189	EGs			lm log2FC ~ CNV inputdataLinearModel2	-0.0588886	0.00681962	0.073397	0.986767	0.973533	74.5663	0.0096444	-0.00787462	0.00393731	0.037518	0.0055682	0.0937986	No	No	No	No	Rab31	9	113370033
Mettl9	ENSRNOG00000025940	EGs			lm log2FC ~ CNV inputdataLinearModel2	-0.0443379	0.0628047	0.608658	0.332616	-0.334769	0.498387	0.0888193	-0.0725206	0.0362603	0.0623671	0.0512798	0.438088	No	No	No	No	Mettl9	1	190964885
Cplx1	ENSRNOG00000000060	EGs			lm log2FC ~ CNV inputdataLinearModel2	-0.114949	0.00661636	0.0366028	0.996698	0.993396	301.837	0.00935695	-0.00763992	0.00381996	0.0537652	0.00540224	0.0637526	Yes	Negative Correlation	No	No	Cplx1	14	2194933
Zfp395	ENSRNOG00000014191	EGs			lm log2FC ~ CNV inputdataLinearModel2	-0.0316384	0.0309332	0.492825	0.51127	0.0225393	1.04612	0.0437461	-0.0357186	0.0178593	0.168712	0.0252568	0.0946017	No	No	No	No	Zfp395	15	48789165
Mrpl42	ENSRNOG00000042740	EGs			lm log2FC ~ CNV inputdataLinearModel2	-0.0187279	0.0476559	0.761623	0.133775	-0.732449	0.154435	0.0673956	-0.0550283	0.0275141	0.141397	0.0389109	0.170959	No	No	No	No	Mrpl42	7	36573654
Slit3	ENSRNOG00000007377	EGs			lm log2FC ~ CNV inputdataLinearModel2	0.120691	0.0500073	0.250069	0.853477	0.706953	5.82485	0.0707209	-0.0577434	0.0288717	-0.176367	0.0408308	0.144832	No	No	No	No	Slit3	10	20320878
Foxg1	ENSRNOG00000047891	EGs			lm log2FC ~ CNV inputdataLinearModel2	0.0661033	0.00866892	0.0830139	0.983093	0.966185	58.1454	0.0122597	0.01001	-0.005005	-0.180119	0.00707814	0.0250044	No	No	No	No	Foxg1	6	69971227
Dlg3	ENSRNOG00000002767	EGs			lm log2FC ~ CNV inputdataLinearModel2	0.0694272	0.0274479	0.239681	0.864827	0.729655	6.39795	0.0388172	-0.0316941	0.015847	-0.0939619	0.0224111	0.149057	No	No	No	No	Dlg3	X	70596576
Utrn	ENSRNOG00000011058	EGs			lm log2FC ~ CNV inputdataLinearModel2	-0.131452	0.0197288	0.0948386	0.977971	0.955942	44.3947	0.0279007	0.0227809	-0.0113904	0.134795	0.0161085	0.0757192	No	No	No	No	Utrn	1	6451810
Dag1	ENSRNOG00000019400	EGs			lm log2FC ~ CNV inputdataLinearModel2	0.0349377	0.0199258	0.329969	0.754563	0.509126	3.07437	0.0281794	-0.0230084	0.0115042	-0.102036	0.0162694	0.10066	No	No	No	No	Dag1	8	116980497
Gdpd5	ENSRNOG00000036859	EGs			lm log2FC ~ CNV inputdataLinearModel2	-0.279139	0.0730704	0.162991	0.935871	0.871741	14.5935	0.103337	0.0843745	-0.0421872	0.0897739	0.0596618	0.373413	No	No	No	No	Gdpd5	1	164380577
Nrros	ENSRNOG00000001752	EGs			lm log2FC ~ CNV inputdataLinearModel2	0.125106	0.043293	0.212091	0.893056	0.786111	8.35065	0.0612256	0.0499905	-0.0249952	-0.220815	0.0353486	0.101054	No	No	No	No	Nrros	11	71872830
Ttll3	ENSRNOG00000009032	EGs			lm log2FC ~ CNV inputdataLinearModel2	0.125717	0.0694596	0.321343	0.76613	0.532259	3.27587	0.0982306	0.080205	-0.0401025	-0.204315	0.0567135	0.172372	No	No	No	No	Ttll3	4	145342193
Cbln2	ENSRNOG00000013654	del	UpRegulated	del_UpRegulated	lm log2FC ~ CNV inputdataLinearModel2	-0.349899	0.0786554	0.140768	0.951898	0.903796	19.7893	0.111236	0.0908234	-0.0454117	0.431205	0.0642218	0.0941236	No	No	No	No	Cbln2	18	83777665
Fam220a	ENSRNOG00000024605	EGs			lm log2FC ~ CNV inputdataLinearModel2	0.0755663	0.00851872	0.0714656	0.987451	0.974902	78.6878	0.0120473	-0.00983657	0.00491828	-0.0869991	0.0069555	0.0507892	No	No	No	No	Fam220a	12	13043038
Wdr36	ENSRNOG00000027355	EGs			lm log2FC ~ CNV inputdataLinearModel2	0.120911	0.0105969	0.0556525	0.992377	0.984755	130.189	0.0149862	0.0122362	-0.0061181	-0.0328181	0.0086523	0.164107	No	No	No	No	Wdr36	18	25637588
Mmadhc	ENSRNOG00000004740	EGs			lm log2FC ~ CNV inputdataLinearModel2	-0.0442054	0.0155528	0.215372	0.88985	0.7797	8.07852	0.021995	-0.0179589	0.00897943	0.0792263	0.0126988	0.10118	No	No	No	No	Mmadhc	3	35783623
Furin	ENSRNOG00000011352	EGs			lm log2FC ~ CNV inputdataLinearModel2	0.0901028	0.0173286	0.120958	0.964332	0.928665	27.0366	0.0245063	-0.0200093	0.0100047	-0.0858562	0.0141487	0.103978	No	No	No	No	Furin	1	142185094
Fzd6	ENSRNOG00000004660	EGs			lm log2FC ~ CNV inputdataLinearModel2	0.238942	0.010377	0.0276305	0.998117	0.996235	530.198	0.0146753	0.0119824	-0.00599118	-0.0969869	0.00847281	0.0554745	Yes	Positive Correlation	No	No	Fzd6	7	77899322
AABR07061755.1	ENSRNOG00000042732	EGs			lm log2FC ~ CNV inputdataLinearModel2	0.0832883	0.00108332	0.00827999	0.999831	0.999662	5910.88	0.00153205	0.00125091	-0.000625457	-0.197663	0.00088453	0.00284882	Yes	Positive Correlation	No	No	AABR07061755.1	4	142453013
St6galnac5	ENSRNOG00000049676	EGs			lm log2FC ~ CNV inputdataLinearModel2	0.0909838	0.0626599	0.383943	0.678289	0.356578	2.10838	0.0886144	-0.0723534	0.0361767	-0.176401	0.0511616	0.179708	No	No	No	No	St6galnac5	2	258025177
Adcyap1r1	ENSRNOG00000012098	EGs			lm log2FC ~ CNV inputdataLinearModel2	0.0966238	0.0218322	0.141469	0.951426	0.902853	19.5873	0.0308754	-0.0252096	0.0126048	-0.0853819	0.0178259	0.13103	No	No	No	No	Adcyap1r1	4	85662892
Cul9	ENSRNOG00000018372	EGs			lm log2FC ~ CNV inputdataLinearModel2	0.00974842	0.0699533	0.911851	0.0190502	-0.9619	0.0194201	0.0989289	0.0807751	-0.0403875	-0.0926684	0.0571166	0.351642	No	No	No	No	Cul9	9	16747662
Rps24	ENSRNOG00000010189	EGs			lm log2FC ~ CNV inputdataLinearModel2	-0.0303815	0.0223869	0.404277	0.648105	0.29621	1.84176	0.0316598	0.0258501	-0.0129251	0.230386	0.0182788	0.0504038	No	No	No	No	Rps24	16	757403
Slc9a1	ENSRNOG00000007982	EGs			lm log2FC ~ CNV inputdataLinearModel2	0.0985083	0.00511733	0.0330415	0.997309	0.994617	370.561	0.00723699	-0.00590898	0.00295449	-0.151622	0.00417828	0.017539	Yes	Positive Correlation	No	No	Slc9a1	5	151573092
AABR07035839.1	ENSRNOG00000046171	EGs			lm log2FC ~ CNV inputdataLinearModel2	0.107459	0.284722	0.770252	0.124683	-0.750635	0.142443	0.402658	0.328769	-0.164385	-0.133236	0.232475	0.668691	No	No	No	No	AABR07035839.1	12	24590645
Gcn1	ENSRNOG00000021871	EGs			lm log2FC ~ CNV inputdataLinearModel2	0.0240929	0.00732126	0.187809	0.915465	0.83093	10.8294	0.0103538	-0.00845386	0.00422693	-0.10287	0.00597778	0.0369525	No	No	No	No	Gcn1	12	46728699
LOC108348151	ENSRNOG00000046980	EGs			lm log2FC ~ CNV inputdataLinearModel2	0.0545068	0.0735124	0.593827	0.354742	-0.290516	0.549768	0.103962	0.0848848	-0.0424424	-0.280415	0.0600226	0.134242	No	No	No	No	LOC108348151	10	11373346
Sf1	ENSRNOG00000021085	EGs			lm log2FC ~ CNV inputdataLinearModel2	0.0196744	0.031386	0.643537	0.282097	-0.435807	0.392945	0.0443866	0.0362415	-0.0181207	-0.10639	0.0256266	0.150479	No	No	No	No	Sf1	1	221735517
Rai14	ENSRNOG00000028872	EGs			lm log2FC ~ CNV inputdataLinearModel2	-0.119185	0.0534563	0.268412	0.832523	0.665046	4.97098	0.0755986	0.061726	-0.030863	0.355373	0.0436469	0.0778	No	No	No	No	Rai14	2	60546091
Arhgap21	ENSRNOG00000008659	EGs			lm log2FC ~ CNV inputdataLinearModel2	0.0744927	0.00492146	0.0419981	0.995654	0.991308	229.108	0.00695999	-0.00568281	0.0028414	-0.0736632	0.00401835	0.0346934	Yes	Positive Correlation	No	No	Arhgap21	17	87725867
Map7d1	ENSRNOG00000010237	EGs			lm log2FC ~ CNV inputdataLinearModel2	0.0428065	0.0110379	0.160657	0.937655	0.875311	15.0399	0.01561	0.0127455	-0.00637276	-0.0783145	0.00901244	0.0729414	No	No	No	No	Map7d1	5	144250419
Ube2d1	ENSRNOG00000000611	EGs			lm log2FC ~ CNV inputdataLinearModel2	-0.0290419	0.0627001	0.723855	0.176645	-0.646709	0.214543	0.0886713	-0.0723998	0.0361999	0.0937909	0.0511944	0.318081	No	No	No	No	Ube2d1	20	18547370
Lrrc4b	ENSRNOG00000019418	EGs			lm log2FC ~ CNV inputdataLinearModel2	0.083018	0.0256449	0.190737	0.912888	0.825776	10.4795	0.0362674	-0.0296122	0.0148061	-0.135089	0.020939	0.0978983	No	No	No	No	Lrrc4b	1	100447998
Ankrd6	ENSRNOG00000007110	EGs			lm log2FC ~ CNV inputdataLinearModel2	0.0568838	0.0447654	0.42446	0.617547	0.235094	1.6147	0.0633079	0.0516907	-0.0258453	-0.045095	0.0365508	0.43362	No	No	No	No	Ankrd6	5	48052401
Lrrfip1	ENSRNOG00000019892	EGs			lm log2FC ~ CNV inputdataLinearModel2	0.00939477	0.0396954	0.852052	0.0530425	-0.893915	0.0560136	0.0561377	-0.0458363	0.0229181	0.156002	0.0324111	0.13041	No	No	No	No	Lrrfip1	9	98190829
Myh7b	ENSRNOG00000018997	EGs			lm log2FC ~ CNV inputdataLinearModel2	-0.276609	0.15605	0.326996	0.75857	0.517141	3.14199	0.220688	0.180191	-0.0900956	0.174538	0.127414	0.401442	No	No	No	No	Myh7b	3	151126591
Cdca7	ENSRNOG00000001514	EGs			lm log2FC ~ CNV inputdataLinearModel2	-0.106546	0.0414378	0.236134	0.868615	0.73723	6.61121	0.0586019	-0.0478482	0.0239241	0.345518	0.0338338	0.062141	No	No	No	No	Cdca7	3	59153280
Mark2	ENSRNOG00000021184	EGs			lm log2FC ~ CNV inputdataLinearModel2	0.0447693	0.0303373	0.379144	0.685312	0.370624	2.17775	0.0429034	0.0350304	-0.0175152	-0.0695201	0.0247703	0.217902	No	No	No	No	Mark2	1	222525990
Arhgdia	ENSRNOG00000036688	EGs			lm log2FC ~ CNV inputdataLinearModel2	0.0279948	0.00196892	0.0447008	0.995078	0.990156	202.162	0.00278447	-0.00227351	0.00113675	-0.0892714	0.00160761	0.0114631	Yes	Positive Correlation	No	No	Arhgdia	10	109754004
Smap2	ENSRNOG00000011421	EGs			lm log2FC ~ CNV inputdataLinearModel2	0.0231011	0.00134223	0.0369476	0.996635	0.993271	296.218	0.0018982	0.00154987	-0.000774937	-0.077395	0.00109593	0.00901405	Yes	Positive Correlation	No	No	Smap2	5	139885326
Cfap36	ENSRNOG00000003901	EGs			lm log2FC ~ CNV inputdataLinearModel2	-0.0170288	0.000310588	0.01161	0.999667	0.999335	3006.06	0.000439238	0.000358636	-0.000179318	0.140369	0.000253594	0.00115013	Yes	Negative Correlation	No	No	Cfap36	14	113618964
Cwf19l2	ENSRNOG00000024372	EGs			lm log2FC ~ CNV inputdataLinearModel2	-0.0179143	0.051225	0.785826	0.108975	-0.78205	0.122303	0.072443	-0.0591495	0.0295747	0.127565	0.041825	0.201699	No	No	No	No	Cwf19l2	6	18970564
AABR07068316.1	ENSRNOG00000019648	EGs			lm log2FC ~ CNV inputdataLinearModel2	0.344912	0.0585214	0.106997	0.972018	0.944035	34.7366	0.0827617	0.0675747	-0.0337873	-0.095052	0.0477825	0.29654	No	No	No	No	AABR07068316.1	9	97926787
AABR07029195.1	ENSRNOG00000003401	EGs			lm log2FC ~ CNV inputdataLinearModel2	0.107305	0.0509002	0.28197	0.816322	0.632643	4.4443	0.0719837	-0.0587745	0.0293872	-0.415505	0.0415598	0.0634652	No	No	No	No	AABR07029195.1	10	12871040
Tnnc2	ENSRNOG00000015155	EGs			lm log2FC ~ CNV inputdataLinearModel2	-0.464663	0.13175	0.175889	0.925589	0.851177	12.4388	0.186322	0.152131	-0.0760656	0.196829	0.107573	0.318422	No	No	No	No	Tnnc2	3	161243587
Nudt7	ENSRNOG00000011976	EGs			lm log2FC ~ CNV inputdataLinearModel2	-0.227394	0.137089	0.345383	0.733432	0.466865	2.75139	0.193873	0.158297	-0.0791485	0.483852	0.111933	0.144728	No	No	No	No	Nudt7	19	46455761
AABR07033324.1	ENSRNOG00000061099	EGs			lm log2FC ~ CNV inputdataLinearModel2	0.431221	0.150306	0.213516	0.891668	0.783336	8.2309	0.212565	0.173558	-0.0867792	-0.596196	0.122724	0.12924	No	No	No	No	AABR07033324.1	11	17336444
Spns2	ENSRNOG00000057040	EGs			lm log2FC ~ CNV inputdataLinearModel2	0.0672209	0.0168194	0.156085	0.941083	0.882166	15.973	0.0237863	0.0194214	-0.00971071	-0.122495	0.013733	0.0710752	No	No	No	No	Spns2	10	59010428
Fjx1	ENSRNOG00000005347	EGs			lm log2FC ~ CNV inputdataLinearModel2	0.187987	0.00998377	0.0337783	0.997187	0.994375	354.542	0.0141192	-0.0115283	0.00576413	-0.133641	0.00815172	0.038784	Yes	Positive Correlation	No	No	Fjx1	3	92288818
Ublcp1	ENSRNOG00000004477	EGs			lm log2FC ~ CNV inputdataLinearModel2	-0.0476988	0.0184422	0.234871	0.869952	0.739904	6.68946	0.0260812	0.0212952	-0.0106476	0.100138	0.015058	0.0950184	No	No	No	No	Ublcp1	10	30103613
Ass1	ENSRNOG00000008837	EGs			lm log2FC ~ CNV inputdataLinearModel2	-0.243184	0.0092127	0.024106	0.998567	0.997134	696.778	0.0130287	0.0106379	-0.00531896	0.293352	0.00752214	0.0163207	Yes	Negative Correlation	No	No	Ass1	3	10327414
Npdc1	ENSRNOG00000013895	EGs			lm log2FC ~ CNV inputdataLinearModel2	0.0610962	0.0022796	0.0237423	0.99861	0.99722	718.31	0.00322384	-0.00263225	0.00131613	-0.0707234	0.00186128	0.0167506	Yes	Positive Correlation	No	No	Npdc1	3	2625015
Lgmn	ENSRNOG00000007089	EGs			lm log2FC ~ CNV inputdataLinearModel2	-0.0570654	0.0326885	0.331169	0.752939	0.505878	3.04758	0.0462286	-0.0377455	0.0188727	0.0292584	0.0266901	0.470796	No	No	No	No	Lgmn	6	126282233
Hivep1	ENSRNOG00000014460	EGs			lm log2FC ~ CNV inputdataLinearModel2	-0.195654	0.0505192	0.160866	0.937496	0.874992	14.999	0.0714449	0.0583345	-0.0291673	0.185603	0.0412487	0.139221	No	No	No	No	Hivep1	17	22278798
Hdgfl3	ENSRNOG00000019740	EGs			lm log2FC ~ CNV inputdataLinearModel2	-0.0496955	0.00667054	0.0849446	0.982302	0.964603	55.5024	0.00943356	-0.00770247	0.00385124	0.0853256	0.00544647	0.0405814	No	No	No	No	Hdgfl3	1	143702853
Elavl4	ENSRNOG00000023601	EGs			lm log2FC ~ CNV inputdataLinearModel2	-0.134619	0.0122785	0.0579054	0.99175	0.983499	120.205	0.0173645	-0.014178	0.00708902	0.122409	0.0100254	0.0520234	No	No	No	No	Elavl4	5	130001372
Cldn9	ENSRNOG00000003654	EGs			lm log2FC ~ CNV inputdataLinearModel2	0.151472	0.0176219	0.0737316	0.986646	0.973292	73.8852	0.0249212	0.0203481	-0.010174	-0.230201	0.0143883	0.0397389	No	No	No	No	Cldn9	10	13003011
Tank	ENSRNOG00000008859	EGs			lm log2FC ~ CNV inputdataLinearModel2	-0.0880634	0.0150918	0.108051	0.971469	0.942937	34.0492	0.0213431	-0.0174266	0.00871328	0.10762	0.0123224	0.0725767	No	No	No	No	Tank	3	47439076
Yae1	ENSRNOG00000013438	EGs			lm log2FC ~ CNV inputdataLinearModel2	-0.0576998	0.01959	0.208368	0.896643	0.793287	8.67525	0.0277044	-0.0226205	0.0113103	0.111433	0.0159951	0.0907604	No	No	No	No	Yae1	17	49610548
Atf4	ENSRNOG00000017801	EGs			lm log2FC ~ CNV inputdataLinearModel2	-0.0256835	0.00792609	0.190561	0.913044	0.826088	10.5001	0.0112092	-0.00915226	0.00457613	0.139815	0.00647162	0.0294462	No	No	No	No	Atf4	7	121480723
Bok	ENSRNOG00000018214	deldup	DownRegulated	deldup_DownRegulated	lm log2FC ~ CNV inputdataLinearModel2	0.0637464	0.0727789	0.542057	0.434129	-0.131743	0.767186	0.102925	-0.0840378	0.0420189	-0.348781	0.0594237	0.107433	No	No	No	No	Bok	9	100829552
AABR07024542.1	ENSRNOG00000058571	EGs			lm log2FC ~ CNV inputdataLinearModel2	0.117839	0.0373213	0.195264	0.908836	0.817673	9.9693	0.0527803	-0.0430949	0.0215475	-0.0968547	0.0304727	0.194053	No	No	No	No	AABR07024542.1	16	4439102
Pgs1	ENSRNOG00000002949	EGs			lm log2FC ~ CNV inputdataLinearModel2	0.0203141	0.0162214	0.428983	0.61063	0.221259	1.56825	0.0229406	0.0187309	-0.00936545	-0.129833	0.0132447	0.0647199	No	No	No	No	Pgs1	10	106991935
Sgk3	ENSRNOG00000049052	EGs			lm log2FC ~ CNV inputdataLinearModel2	-0.0655718	0.118634	0.678549	0.234014	-0.531973	0.305506	0.167773	0.136986	-0.0684931	0.349884	0.0968639	0.171939	No	No	No	No	Sgk3	5	9048614
Hltf	ENSRNOG00000000082	EGs			lm log2FC ~ CNV inputdataLinearModel2	-0.0906412	0.0524522	0.333968	0.749137	0.498273	2.98623	0.0741786	-0.0605666	0.0302833	0.0321164	0.042827	0.590372	No	No	No	No	Hltf	2	104854572
Rexo1	ENSRNOG00000017916	EGs			lm log2FC ~ CNV inputdataLinearModel2	0.0411316	0.0175693	0.256996	0.845698	0.691396	5.4808	0.0248467	0.0202872	-0.0101436	-0.117981	0.0143452	0.0770279	No	No	No	No	Rexo1	7	12022285
Hist2h2aa2	ENSRNOG00000047898	del	DownRegulated	del_DownRegulated	lm log2FC ~ CNV inputdataLinearModel2	0.151402	0.00982021	0.0412346	0.995811	0.991621	237.695	0.0138879	0.0113394	-0.0056697	-0.603461	0.00801817	0.00845825	Yes	Positive Correlation	No	No	Hist2h2aa3	2	198381798
Nat2	ENSRNOG00000049498	del,dup	UpRegulated	del_UpRegulated,dup_UpRegulated	lm log2FC ~ CNV inputdataLinearModel2	-0.184628	0.0562496	0.188268	0.915063	0.830127	10.7735	0.079549	-0.0649515	0.0324757	0.671262	0.0459276	0.0434896	No	No	No	No	Nat2	16	23961067
Slco1a2	ENSRNOG00000031249	deldup	UpRegulated	deldup_UpRegulated	lm log2FC ~ CNV inputdataLinearModel2	-0.750819	0.664724	0.461328	0.560597	0.121193	1.27581	0.940062	0.767557	-0.383779	2.84768	0.542745	0.119897	No	No	No	No	Slco1a2	4	176445858
Ppfia3	ENSRNOG00000020731	EGs			lm log2FC ~ CNV inputdataLinearModel2	0.0188753	0.0338649	0.676289	0.237026	-0.525948	0.310661	0.0478922	0.0391038	-0.0195519	-0.0709043	0.0276506	0.236715	No	No	No	No	Ppfia3	1	101327998
RGD1564664	ENSRNOG00000055564	EGs			lm log2FC ~ CNV inputdataLinearModel2	0.139469	0.00152784	0.00697373	0.99988	0.99976	8332.89	0.0021607	0.0017642	-0.000882101	-0.174243	0.00124748	0.00455776	Yes	Positive Correlation	No	No	RGD1564664	3	82854777
Slc7a14	ENSRNOG00000028097	EGs			lm log2FC ~ CNV inputdataLinearModel2	0.0194256	0.0453944	0.742583	0.15478	-0.69044	0.183124	0.0641974	-0.052417	0.0262085	-0.281228	0.0370644	0.0834223	No	No	No	No	Slc7a14	2	115678344
Tymp	ENSRNOG00000032394	EGs			lm log2FC ~ CNV inputdataLinearModel2	0.0348035	0.0236767	0.380303	0.683619	0.367239	2.16075	0.0334839	0.0273395	-0.0136697	-0.0797076	0.0193319	0.151478	No	No	No	No	Tymp	7	130342483
Rims3	ENSRNOG00000011171	EGs			lm log2FC ~ CNV inputdataLinearModel2	-0.308455	0.26362	0.450209	0.577893	0.155786	1.36907	0.372816	0.304403	-0.152201	0.326514	0.215245	0.371042	No	No	No	No	Rims3	5	139783951
Bdp1	ENSRNOG00000017864	EGs			lm log2FC ~ CNV inputdataLinearModel2	-0.035394	0.00997989	0.174963	0.926351	0.852701	12.5779	0.0141137	-0.0115238	0.00576189	0.086928	0.00814855	0.0595022	No	No	No	No	Bdp1	2	30250633
AABR07065602.1	ENSRNOG00000028650	EGs			lm log2FC ~ CNV inputdataLinearModel2	0.12306	0.075087	0.348779	0.728703	0.457405	2.68599	0.106189	0.086703	-0.0433515	-0.204047	0.0613083	0.185817	No	No	No	No	Inf2	6	137164535
Tmem25	ENSRNOG00000014218	EGs			lm log2FC ~ CNV inputdataLinearModel2	0.0289165	0.029359	0.504834	0.492408	-0.0151849	0.970085	0.0415198	0.0339008	-0.0169504	-0.14357	0.0239715	0.105323	No	No	No	No	Tmem25	8	49100759
Gcc2	ENSRNOG00000000823	EGs			lm log2FC ~ CNV inputdataLinearModel2	-0.0232042	0.0203392	0.458173	0.565514	0.131027	1.30157	0.028764	-0.0234857	0.0117428	0.112912	0.0166069	0.0929666	No	No	No	No	Gcc2	20	27832932
Serpinb1a	ENSRNOG00000016581	deldup	UpRegulated	deldup_UpRegulated	lm log2FC ~ CNV inputdataLinearModel2	-0.350969	0.271674	0.419359	0.62532	0.25064	1.66894	0.384205	0.313702	-0.156851	0.51299	0.221821	0.259823	No	No	No	No	Serpinb1a	17	32904119
Agtrap	ENSRNOG00000008619	EGs			lm log2FC ~ CNV inputdataLinearModel2	0.0903537	0.0372361	0.248859	0.854818	0.709637	5.88793	0.0526599	0.0429966	-0.0214983	-0.114295	0.0304032	0.165512	No	No	No	No	Agtrap	5	164886813
Tac3	ENSRNOG00000004229	EGs			lm log2FC ~ CNV inputdataLinearModel2	0.364383	0.00342889	0.0059905	0.999911	0.999823	11293	0.00484918	-0.00395934	0.00197967	-0.056918	0.00279968	0.0312888	Yes	Positive Correlation	No	No	Tac3	7	71023976
Nr4a3	ENSRNOG00000005964	EGs			lm log2FC ~ CNV inputdataLinearModel2	0.0530027	0.0431555	0.435032	0.601344	0.202687	1.50843	0.061031	-0.0498316	0.0249158	-0.252414	0.0352363	0.0882996	No	No	No	No	Nr4a3	5	63781801
Abl2	ENSRNOG00000004305	EGs			lm log2FC ~ CNV inputdataLinearModel2	0.0938054	0.0142874	0.0962231	0.977328	0.954656	43.1074	0.0202054	-0.0164976	0.00824881	-0.121142	0.0116656	0.0611159	No	No	No	No	Abl2	13	74154835
Timm44	ENSRNOG00000001058	EGs			lm log2FC ~ CNV inputdataLinearModel2	-0.0648916	0.0356136	0.319541	0.768522	0.537044	3.32006	0.0503652	0.041123	-0.0205615	0.0994385	0.0290783	0.181114	No	No	No	No	Timm44	12	2517006
Zc2hc1a	ENSRNOG00000022356	EGs			lm log2FC ~ CNV inputdataLinearModel2	-0.0672148	0.00440323	0.0416453	0.995727	0.991454	233.017	0.0062271	-0.00508441	0.0025422	0.0935072	0.00359522	0.0244651	Yes	Negative Correlation	No	No	Zc2hc1a	2	96482944
Gltp	ENSRNOG00000001192	EGs			lm log2FC ~ CNV inputdataLinearModel2	-0.0826579	0.00416566	0.0320562	0.997467	0.994933	393.732	0.00589114	0.00481009	-0.00240505	0.104553	0.00340125	0.0207027	Yes	Negative Correlation	No	No	Gltp	12	47667556
Ppp2r3a	ENSRNOG00000022999	EGs			lm log2FC ~ CNV inputdataLinearModel2	-0.0985612	0.00602293	0.0388545	0.99628	0.992559	267.792	0.0085177	0.00695468	-0.00347734	0.10481	0.0049177	0.0298484	Yes	Negative Correlation	No	No	Ppp2r3a	8	109482614
Fcgr3a	ENSRNOG00000024382	EGs			lm log2FC ~ CNV inputdataLinearModel2	-0.285716	0.0667965	0.146207	0.948176	0.896353	18.2962	0.0944645	0.0771299	-0.038565	0.261065	0.0545391	0.131111	No	No	No	No	Fcgr3a	13	89385859
Akr7a3	ENSRNOG00000017899	EGs			lm log2FC ~ CNV inputdataLinearModel2	-0.216795	0.0549697	0.158087	0.939593	0.879186	15.5544	0.0777389	-0.0634736	0.0317368	0.272679	0.0448826	0.103856	No	No	No	No	Akr7a3	5	157801163
Cfdp1	ENSRNOG00000019326	EGs			lm log2FC ~ CNV inputdataLinearModel2	-0.00432455	0.0223123	0.878122	0.0362057	-0.927589	0.0375658	0.0315544	-0.025764	0.012882	0.128887	0.0182179	0.0893927	No	No	No	No	Cfdp1	19	43971474
Snx8	ENSRNOG00000001258	EGs			lm log2FC ~ CNV inputdataLinearModel2	-0.0561266	0.0596043	0.519125	0.469977	-0.0600455	0.886711	0.0842932	-0.0688251	0.0344125	0.112169	0.0486667	0.260606	No	No	No	No	Snx8	12	16340922
Atf6b	ENSRNOG00000000431	EGs			lm log2FC ~ CNV inputdataLinearModel2	0.0309387	0.0628404	0.708747	0.195104	-0.609792	0.242396	0.0888697	0.0725618	-0.0362809	-0.088195	0.051309	0.335438	No	No	No	No	Atf6b	20	4414276
Rgs19	ENSRNOG00000016547	EGs			lm log2FC ~ CNV inputdataLinearModel2	0.108345	0.0330468	0.188472	0.914884	0.829768	10.7487	0.0467352	0.0381591	-0.0190796	-0.0809867	0.0269826	0.204741	No	No	No	No	Rgs19	3	177196687
Eif4a2	ENSRNOG00000001815	EGs			lm log2FC ~ CNV inputdataLinearModel2	-0.0470196	0.0248513	0.309531	0.781651	0.563302	3.57982	0.035145	-0.0286958	0.0143479	0.0769978	0.020291	0.164037	No	No	No	No	Eif4a2	11	81373048
Ercc6l	ENSRNOG00000003208	del	UpRegulated	del_UpRegulated	lm log2FC ~ CNV inputdataLinearModel2	-0.405225	0.0288059	0.0451788	0.994972	0.989944	197.893	0.0407377	0.0332622	-0.0166311	0.56281	0.0235199	0.026589	Yes	Negative Correlation	No	No	Ercc6l	X	72018373
Zfp512b	ENSRNOG00000015558	EGs			lm log2FC ~ CNV inputdataLinearModel2	0.0582205	0.126117	0.724667	0.175674	-0.648653	0.213112	0.178356	0.145627	-0.0728134	-0.0362676	0.102974	0.784418	No	No	No	No	Zfp512b	3	177078709
Sms	ENSRNOG00000007688	EGs			lm log2FC ~ CNV inputdataLinearModel2	-0.123247	0.0640693	0.305193	0.787254	0.574508	3.70044	0.0906077	0.0739809	-0.0369904	0.131164	0.0523124	0.241597	No	No	No	No	Sms	X	40363646
LOC100911027	ENSRNOG00000046250	EGs			lm log2FC ~ CNV inputdataLinearModel2	0.130195	0.0967675	0.406907	0.644154	0.288308	1.8102	0.13685	-0.111738	0.0558688	-0.333303	0.0790104	0.148177	No	No	No	No	LOC100911027	1	54719971
Lrrc10b	ENSRNOG00000030180	del	DownRegulated	del_DownRegulated	lm log2FC ~ CNV inputdataLinearModel2	0.195601	0.0199374	0.0646665	0.989717	0.979435	96.2513	0.0281957	-0.0230217	0.0115108	-0.423416	0.0162788	0.0244636	No	No	No	No	Lrrc10b	1	226500692
Thbs3	ENSRNOG00000059903	EGs			lm log2FC ~ CNV inputdataLinearModel2	0.235023	0.186189	0.42652	0.614399	0.228799	1.59336	0.263311	0.214993	-0.107496	-0.0959435	0.152023	0.641594	No	No	No	No	Thbs3	2	188528979
Sema6b	ENSRNOG00000045998	EGs			lm log2FC ~ CNV inputdataLinearModel2	0.0499595	0.000828038	0.0105505	0.999725	0.999451	3640.28	0.00117102	-0.000956136	0.000478068	-0.147262	0.00067609	0.00292274	Yes	Positive Correlation	No	No	Sema6b	9	10941613
Traf3	ENSRNOG00000008145	EGs			lm log2FC ~ CNV inputdataLinearModel2	0.0546444	0.071031	0.582542	0.371792	-0.256417	0.591828	0.100453	0.0820195	-0.0410098	-0.0237574	0.0579966	0.752492	No	No	No	No	Traf3	6	135610743
Cdc42bpg	ENSRNOG00000027456	EGs			lm log2FC ~ CNV inputdataLinearModel2	0.154868	0.1058	0.38155	0.681797	0.363594	2.14265	0.149624	0.122168	-0.0610839	-0.10832	0.0863857	0.428584	No	No	No	No	Cdc42bpg	1	221673590
Il34	ENSRNOG00000017602	EGs			lm log2FC ~ CNV inputdataLinearModel2	0.0528628	0.0437963	0.44046	0.592981	0.185961	1.45689	0.0619374	0.0505717	-0.0252858	-0.133823	0.0357596	0.16623	No	No	No	No	Il34	19	40855433
Rnf41	ENSRNOG00000023456	EGs			lm log2FC ~ CNV inputdataLinearModel2	0.0251444	0.0159678	0.360193	0.712616	0.425231	2.47966	0.0225819	-0.018438	0.00921902	-0.107898	0.0130377	0.0765538	No	No	No	No	Rnf41	7	2827247
Ar	ENSRNOG00000005639	EGs			lm log2FC ~ CNV inputdataLinearModel2	0.0850396	0.0673082	0.426237	0.614832	0.229664	1.59627	0.0951882	-0.0777209	0.0388604	-0.242125	0.0549569	0.142091	No	No	No	No	Ar	X	67656253
LOC100911625	ENSRNOG00000013141	EGs			lm log2FC ~ CNV inputdataLinearModel2	-0.000747644	0.027378	0.982619	0.000745184	-0.99851	0.000745739	0.0387183	-0.0316133	0.0158067	-0.300562	0.022354	0.047261	No	No	No	No	Eno2	4	157285179
Matr3	ENSRNOG00000019875	EGs			lm log2FC ~ CNV inputdataLinearModel2	-0.0284791	0.0236545	0.441253	0.591757	0.183514	1.44952	0.0334526	-0.0273139	0.013657	0.105698	0.0193139	0.115058	No	No	No	No	Matr3	18	28361283
Snx13	ENSRNOG00000004186	EGs			lm log2FC ~ CNV inputdataLinearModel2	-0.0465627	0.00532302	0.0724635	0.9871	0.974199	76.5173	0.00752789	-0.00614649	0.00307325	0.0695288	0.00434623	0.0397433	No	No	No	No	Snx13	6	54488038
Sall3	ENSRNOG00000026116	EGs			lm log2FC ~ CNV inputdataLinearModel2	0.0600386	0.0256182	0.256752	0.845974	0.691949	5.49243	0.0362296	0.0295814	-0.0147907	-0.194952	0.0209172	0.068045	No	No	No	No	Sall3	18	77573702
Zfp513	ENSRNOG00000005298	EGs			lm log2FC ~ CNV inputdataLinearModel2	0.0403599	0.159054	0.841797	0.0604935	-0.879013	0.0643886	0.224937	0.18366	-0.0918301	-0.101396	0.129867	0.577982	No	No	No	No	Zfp513	6	26537707
Spred3	ENSRNOG00000051915	EGs			lm log2FC ~ CNV inputdataLinearModel2	0.126338	0.00871409	0.043841	0.995265	0.99053	210.196	0.0123236	0.0100622	-0.00503108	-0.0991529	0.00711503	0.0456045	Yes	Positive Correlation	No	No	Spred3	1	88103719
Dock4	ENSRNOG00000004823	EGs			lm log2FC ~ CNV inputdataLinearModel2	0.130819	0.108047	0.439493	0.594474	0.188947	1.46593	0.152802	-0.124762	0.0623812	-0.16852	0.0882204	0.307023	No	No	No	No	Dock4	6	60566196
Nicn1	ENSRNOG00000049083	EGs			lm log2FC ~ CNV inputdataLinearModel2	-0.0746804	0.0286558	0.233249	0.871661	0.743321	6.79185	0.0405255	0.0330889	-0.0165444	0.0460455	0.0233974	0.299297	No	No	No	No	Nicn1	8	117062884
Pdha1	ENSRNOG00000025383	EGs			lm log2FC ~ CNV inputdataLinearModel2	-0.0462122	0.0599136	0.581739	0.373011	-0.253977	0.594925	0.0847307	-0.0691823	0.0345912	0.052782	0.0489193	0.475832	No	No	No	No	Pdha1	X	37329779
Fbxo10	ENSRNOG00000012634	EGs			lm log2FC ~ CNV inputdataLinearModel2	0.108777	0.0759016	0.387848	0.672545	0.345091	2.05386	0.107341	-0.0876437	0.0438218	-0.110457	0.0619734	0.325502	No	No	No	No	Fbxo10	5	60591023
Shb	ENSRNOG00000011503	EGs			lm log2FC ~ CNV inputdataLinearModel2	-0.102238	0.041536	0.245671	0.858329	0.716658	6.05861	0.0587407	-0.0479616	0.0239808	0.181159	0.033914	0.117815	No	No	No	No	Shb	5	60971257
Ctxn3	ENSRNOG00000022957	del,dup,deldup	UpRegulated	del_UpRegulated,dup_UpRegulated,deldup_UpRegulated	lm log2FC ~ CNV inputdataLinearModel2	-0.304704	0.0688171	0.141408	0.951468	0.902935	19.6049	0.0973221	0.0794632	-0.0397316	1.05824	0.0561889	0.0337707	No	No	No	No	Ctxn3	18	52550739
Psmd6	ENSRNOG00000006751	EGs			lm log2FC ~ CNV inputdataLinearModel2	-0.01745	0.0607722	0.821991	0.0761684	-0.847663	0.0824483	0.0859449	-0.0701737	0.0350869	0.0768277	0.0496203	0.365078	No	No	No	No	Psmd6	15	12407524
Alox12b	ENSRNOG00000022210	del	DownRegulated	del_DownRegulated	lm log2FC ~ CNV inputdataLinearModel2	0.459716	0.0710173	0.0975743	0.976692	0.953384	41.9035	0.100434	0.0820037	-0.0410019	-0.602343	0.0579854	0.0610969	No	No	No	No	Alox12b	10	55744588
Zmynd8	ENSRNOG00000019154	EGs			lm log2FC ~ CNV inputdataLinearModel2	0.022801	0.0422564	0.684992	0.225499	-0.549002	0.291154	0.0597595	0.0487934	-0.0243967	-0.120695	0.0345022	0.177258	No	No	No	No	Zmynd8	3	162480804
Hhip	ENSRNOG00000018268	EGs			lm log2FC ~ CNV inputdataLinearModel2	0.0304388	0.0506531	0.655525	0.265307	-0.469386	0.361113	0.0716343	-0.0584892	0.0292446	0.308922	0.0413581	0.0847261	No	No	No	No	Hhip	19	31524671
Glra2	ENSRNOG00000003313	EGs			lm log2FC ~ CNV inputdataLinearModel2	0.159241	0.00520122	0.0207863	0.998934	0.997869	937.34	0.00735564	0.00600585	-0.00300293	-0.0976675	0.00424678	0.0276641	Yes	Positive Correlation	No	No	Glra2	X	30612903
Znrf1	ENSRNOG00000019028	EGs			lm log2FC ~ CNV inputdataLinearModel2	0.0218197	0.0824868	0.83537	0.0653969	-0.869206	0.0699729	0.116654	0.0952476	-0.0476238	-0.172077	0.0673502	0.237502	No	No	No	No	Znrf1	19	43750278
Rapgef2	ENSRNOG00000021581	EGs			lm log2FC ~ CNV inputdataLinearModel2	0.0613678	0.0470543	0.416439	0.629755	0.25951	1.70091	0.0665449	-0.0543337	0.0271668	-0.104536	0.0384197	0.224219	No	No	No	No	Rapgef2	2	177836202
Pcdh1	ENSRNOG00000060410	EGs			lm log2FC ~ CNV inputdataLinearModel2	0.0588814	0.0448822	0.414627	0.632502	0.265004	1.7211	0.063473	-0.0518255	0.0259128	-0.261012	0.0366462	0.0888013	No	No	No	No	Pcdh1	18	31328919
Otud7b	ENSRNOG00000042068	EGs			lm log2FC ~ CNV inputdataLinearModel2	-0.0706837	0.019471	0.171124	0.92947	0.85894	13.1783	0.0275362	-0.0224832	0.0112416	0.0923521	0.015898	0.108528	No	No	No	No	Otud7b	2	198231291
Fgfr1op	ENSRNOG00000055093	EGs			lm log2FC ~ CNV inputdataLinearModel2	-0.100725	0.0784361	0.421205	0.622511	0.245022	1.64908	0.110925	0.0905702	-0.0452851	0.181845	0.0640428	0.215571	No	No	No	No	Fgfr1op	1	53122322
AABR07002848.1	ENSRNOG00000050453	del	DownRegulated	del_DownRegulated	lm log2FC ~ CNV inputdataLinearModel2	0.302759	0.169454	0.324841	0.761462	0.522924	3.1922	0.239644	0.195668	-0.0978342	-0.225414	0.138359	0.350461	No	No	No	No	AABR07002848.1	1	86873253
Hpcal4	ENSRNOG00000050983	EGs			lm log2FC ~ CNV inputdataLinearModel2	0.00782753	0.00337005	0.258819	0.843623	0.687246	5.39481	0.00476597	0.0038914	-0.0019457	-0.141439	0.00275164	0.0123836	No	No	No	No	Hpcal4	5	140870140
Ik	ENSRNOG00000017251	EGs			lm log2FC ~ CNV inputdataLinearModel2	-0.00291448	0.0422018	0.956104	0.00474673	-0.990507	0.00476937	0.0596824	-0.0487305	0.0243652	0.0899876	0.0344576	0.232807	No	No	No	No	Wdr55	18	29587901
Dlg4	ENSRNOG00000018526	EGs			lm log2FC ~ CNV inputdataLinearModel2	0.0366654	0.0153073	0.251777	0.851574	0.703148	5.73736	0.0216478	-0.0176754	0.0088377	-0.0950535	0.0124984	0.0832304	No	No	No	No	Dlg4	10	56627411
Clec3a	ENSRNOG00000012238	dup,deldup	UpRegulated	dup_UpRegulated,deldup_UpRegulated	lm log2FC ~ CNV inputdataLinearModel2	-0.735253	0.0291513	0.0252274	0.998431	0.996861	636.149	0.0412261	0.033661	-0.0168305	1.25888	0.0238019	0.0120352	Yes	Negative Correlation	No	No	Clec3a	19	46733633
Bhlhe22	ENSRNOG00000021745	EGs			lm log2FC ~ CNV inputdataLinearModel2	0.164077	0.0034788	0.0134957	0.999551	0.999101	2224.52	0.00491977	0.00401697	-0.00200849	-0.162461	0.00284043	0.0111294	Yes	Positive Correlation	No	No	Bhlhe22	2	102685513
Tbkbp1	ENSRNOG00000009370	EGs			lm log2FC ~ CNV inputdataLinearModel2	0.0654759	0.0207769	0.195615	0.908518	0.817037	9.93115	0.029383	0.0239912	-0.0119956	-0.0675364	0.0169643	0.15667	No	No	No	No	Tbkbp1	10	85071064
Sec61a1	ENSRNOG00000013743	EGs			lm log2FC ~ CNV inputdataLinearModel2	0.0567502	0.0123527	0.136444	0.954764	0.909527	21.1061	0.0174694	-0.0142637	0.00713186	-0.0895678	0.010086	0.0713872	No	No	No	No	Sec61a1	4	120453581
Slc41a1	ENSRNOG00000042320	EGs			lm log2FC ~ CNV inputdataLinearModel2	0.0297844	0.0326311	0.529015	0.454486	-0.0910271	0.833135	0.0461473	-0.0376791	0.0188396	-0.133869	0.0266432	0.125068	No	No	No	No	Slc41a1	13	48607308
Tspan18	ENSRNOG00000008758	EGs			lm log2FC ~ CNV inputdataLinearModel2	0.30194	0.0437704	0.0916485	0.979418	0.958836	47.5861	0.0619007	-0.0505417	0.0252708	-0.102904	0.0357384	0.2128	No	No	No	No	Tspan18	3	82097068
Cd200r1	ENSRNOG00000039048	del,deldup	UpRegulated	del_UpRegulated,deldup_UpRegulated	lm log2FC ~ CNV inputdataLinearModel2	-0.805053	0.483937	0.344567	0.734565	0.46913	2.7674	0.68439	0.558802	-0.279401	1.02722	0.395133	0.233775	No	No	No	No	Cd200r1	11	60848131
Celsr2	ENSRNOG00000020058	EGs			lm log2FC ~ CNV inputdataLinearModel2	0.0625811	0.0101998	0.102855	0.974123	0.948246	37.6446	0.0144247	-0.0117777	0.00588885	-0.220307	0.0083281	0.0240542	No	No	No	No	Celsr2	2	211183311
Pcsk5	ENSRNOG00000012036	EGs			lm log2FC ~ CNV inputdataLinearModel2	-0.0123513	0.0340376	0.778395	0.116355	-0.76729	0.131676	0.0481365	-0.0393033	0.0196516	-0.234542	0.0277916	0.075085	No	No	No	No	Pcsk5	1	236031988
Ajap1	ENSRNOG00000050137	EGs			lm log2FC ~ CNV inputdataLinearModel2	0.0456152	0.0342016	0.409579	0.640131	0.280262	1.77879	0.0483684	0.0394927	-0.0197463	-0.12803	0.0279255	0.136717	No	No	No	No	Ajap1	5	170615886
Tsn	ENSRNOG00000002319	EGs			lm log2FC ~ CNV inputdataLinearModel2	-0.0262705	0.0527088	0.705644	0.198982	-0.602037	0.248411	0.0745415	-0.0608629	0.0304314	0.051905	0.0430366	0.440706	No	No	No	No	Tsn	13	34238717
Gnl2	ENSRNOG00000009430	EGs			lm log2FC ~ CNV inputdataLinearModel2	-0.0753005	0.00796071	0.0670539	0.988947	0.977894	89.473	0.0112581	-0.00919224	0.00459612	0.067353	0.00649989	0.0612472	No	No	No	No	Gnl2	5	143027977
Ptgds	ENSRNOG00000015550	EGs			lm log2FC ~ CNV inputdataLinearModel2	-0.0615339	0.0622246	0.503553	0.494419	-0.0111622	0.977922	0.0879989	0.0718508	-0.0359254	0.254394	0.0508062	0.125491	No	No	No	No	Ptgds	3	2686123
AABR07057997.1	ENSRNOG00000054801	del	DownRegulated	del_DownRegulated	lm log2FC ~ CNV inputdataLinearModel2	0.218684	0.0139175	0.040461	0.995966	0.991932	246.897	0.0196822	0.0160705	-0.00803524	-0.313866	0.0113636	0.0230388	Yes	Positive Correlation	No	No	AABR07057997.1	7	97356333
Kcnab2	ENSRNOG00000011550	EGs			lm log2FC ~ CNV inputdataLinearModel2	0.015686	0.0421234	0.773062	0.121781	-0.756437	0.138669	0.0595714	-0.0486399	0.0243199	-0.212828	0.0343936	0.101998	No	No	No	No	Kcnab2	5	169572517
Pnrc1	ENSRNOG00000007793	EGs			lm log2FC ~ CNV inputdataLinearModel2	0.0583559	0.0119068	0.128135	0.960033	0.920066	24.0205	0.0168387	-0.0137487	0.00687437	-0.108063	0.00972182	0.0571192	No	No	No	No	Pnrc1	5	48501472
Cfap43	ENSRNOG00000036585	dup	UpRegulated	dup_UpRegulated	lm log2FC ~ CNV inputdataLinearModel2	0.000817236	0.155787	0.99666	2.75184e-05	-0.999945	2.75191e-05	0.220316	-0.179887	0.0899434	0.442557	0.127199	0.178174	No	No	No	No	Cfap43	1	267511523
Fam19a5	ENSRNOG00000049349	EGs			lm log2FC ~ CNV inputdataLinearModel2	0.0995529	0.00994049	0.0633573	0.990128	0.980256	100.298	0.014058	-0.0114783	0.00573914	-0.0747576	0.00811637	0.0688476	No	No	No	No	Tafa5	7	128500011
Fbxo30	ENSRNOG00000014852	EGs			lm log2FC ~ CNV inputdataLinearModel2	-0.163925	0.0559157	0.209276	0.895774	0.791548	8.59453	0.0790768	0.0645659	-0.0322829	0.0546485	0.045655	0.443071	No	No	No	No	Fbxo30	1	5366379
Wdtc1	ENSRNOG00000008377	EGs			lm log2FC ~ CNV inputdataLinearModel2	0.0187222	0.0222361	0.554484	0.414835	-0.170331	0.708919	0.0314466	-0.025676	0.012838	-0.130185	0.0181557	0.0882144	No	No	No	No	Wdtc1	5	151487577
Prkcq	ENSRNOG00000019057	EGs			lm log2FC ~ CNV inputdataLinearModel2	-0.0402666	0.0118093	0.181613	0.920801	0.841601	11.6264	0.0167008	-0.0136362	0.00681809	0.160809	0.00964223	0.0381266	No	No	No	No	Prkcq	17	70971915
Kctd9	ENSRNOG00000012951	EGs			lm log2FC ~ CNV inputdataLinearModel2	-0.109314	0.0959654	0.458662	0.564752	0.129503	1.29754	0.135716	0.110811	-0.0554057	0.167036	0.0783554	0.279232	No	No	No	No	Kctd9	15	44411865
Enpp2	ENSRNOG00000004089	deldup	UpRegulated	deldup_UpRegulated	lm log2FC ~ CNV inputdataLinearModel2	-0.275475	0.197289	0.39566	0.660978	0.321955	1.94966	0.279009	0.22781	-0.113905	0.801462	0.161086	0.126272	No	No	No	No	Enpp2	7	94480396
Chst1	ENSRNOG00000007989	EGs			lm log2FC ~ CNV inputdataLinearModel2	0.0755019	0.0396006	0.307522	0.784253	0.568506	3.63506	0.0560037	-0.0457269	0.0228634	-0.223404	0.0323338	0.0915039	No	No	No	No	Chst1	3	81498022
Ccdc25	ENSRNOG00000015939	EGs			lm log2FC ~ CNV inputdataLinearModel2	-0.0729826	0.0294392	0.244087	0.86006	0.72012	6.14593	0.0416333	-0.0339934	0.0169967	0.0681376	0.024037	0.215904	No	No	No	No	Ccdc25	15	42522108
Shank2	ENSRNOG00000050206	EGs			lm log2FC ~ CNV inputdataLinearModel2	0.120493	0.0563848	0.278636	0.82036	0.64072	4.56669	0.0797401	0.0651075	-0.0325538	-0.0759101	0.046038	0.347067	No	No	No	No	Shank2	1	217151166
Itgb4	ENSRNOG00000005580	EGs			lm log2FC ~ CNV inputdataLinearModel2	0.250738	0.0761779	0.187773	0.915496	0.830993	10.8338	0.107732	0.0879627	-0.0439813	-0.0943887	0.062199	0.370928	No	No	No	No	Itgb4	10	104523996
Plekhg5	ENSRNOG00000022694	EGs			lm log2FC ~ CNV inputdataLinearModel2	0.042724	0.0344136	0.431677	0.606499	0.212998	1.54129	0.0486681	-0.0397374	0.0198687	-0.271891	0.0280986	0.0655588	No	No	No	No	Plekhg5	5	169244778
Atxn2l	ENSRNOG00000018686	EGs			lm log2FC ~ CNV inputdataLinearModel2	0.0129303	0.0953425	0.914186	0.0180605	-0.963879	0.0183926	0.134835	0.110092	-0.055046	-0.108397	0.0778468	0.396494	No	No	No	No	Atxn2l	1	197908094
Prickle2	ENSRNOG00000012364	EGs			lm log2FC ~ CNV inputdataLinearModel2	0.0875112	0.0387676	0.265483	0.835945	0.67189	5.09553	0.0548257	-0.044765	0.0223825	-0.110052	0.0316536	0.178295	No	No	No	No	Prickle2	4	124238167
Usp27x	ENSRNOG00000002844	EGs			lm log2FC ~ CNV inputdataLinearModel2	0.0580272	0.00455072	0.0498242	0.993887	0.987775	162.594	0.00643569	0.00525472	-0.00262736	-0.10517	0.00371564	0.0224823	Yes	Positive Correlation	No	No	Usp27x	X	15988604
Nars	ENSRNOG00000017852	EGs			lm log2FC ~ CNV inputdataLinearModel2	-0.0314828	0.0573804	0.680532	0.231382	-0.537236	0.301036	0.0811482	-0.0662572	0.0331286	0.0349614	0.0468509	0.591875	No	No	No	No	Nars1	18	59986360
Chm	ENSRNOG00000000161	EGs			lm log2FC ~ CNV inputdataLinearModel2	-0.120152	0.0615287	0.301295	0.792244	0.584489	3.81335	0.0870147	-0.0710472	0.0355236	0.048285	0.050238	0.512618	No	No	No	No	Chm	X	84666900
Mrvi1	ENSRNOG00000017767	EGs			lm log2FC ~ CNV inputdataLinearModel2	-0.204014	0.017027	0.0530094	0.993083	0.986165	143.563	0.0240799	-0.0196611	0.00983056	0.0842581	0.0139025	0.104104	No	No	No	No	Mrvi1	1	175681960
Hcn4	ENSRNOG00000009450	EGs			lm log2FC ~ CNV inputdataLinearModel2	-0.166412	0.00546336	0.020893	0.998923	0.997847	927.785	0.00772636	0.00630855	-0.00315427	0.198903	0.00446082	0.0142751	Yes	Negative Correlation	No	No	Hcn4	8	63600663
Bdkrb2	ENSRNOG00000047300	del,dup,deldup	DownRegulated	del_DownRegulated,dup_DownRegulated,deldup_DownRegulated	lm log2FC ~ CNV inputdataLinearModel2	0.349947	0.206364	0.339199	0.741978	0.483957	2.87564	0.291843	0.238289	-0.119145	-1.0228	0.168496	0.103943	No	No	No	No	Bdkrb2	6	129399468
Ptx3	ENSRNOG00000012280	del,dup	Both	del_DownRegulated,dup_UpRegulated	lm log2FC ~ CNV inputdataLinearModel2	0.514156	0.00246205	0.00304845	0.999977	0.999954	43611	0.00348187	-0.00284293	0.00142147	-0.0830402	0.00201026	0.0154084	Yes	Positive Correlation	No	No	Ptx3	2	158097843
Ccdc190	ENSRNOG00000025005	dup	UpRegulated	dup_UpRegulated	lm log2FC ~ CNV inputdataLinearModel2	0.0338663	0.0492779	0.616679	0.320798	-0.358404	0.472316	0.0696894	-0.0569012	0.0284506	0.564067	0.0402352	0.0453336	No	No	No	No	Ccdc190	13	88265331
Lrriq4	ENSRNOG00000009004	del,dup	UpRegulated	del_UpRegulated,dup_UpRegulated	lm log2FC ~ CNV inputdataLinearModel2	-0.0203753	0.462133	0.97195	0.00194013	-0.99612	0.0019439	0.653554	-0.533625	0.266812	0.565426	0.37733	0.37463	No	No	No	No	Lrriq4	2	116347336
Psmb9	ENSRNOG00000000459	dup	DownRegulated	dup_DownRegulated	lm log2FC ~ CNV inputdataLinearModel2	-0.461706	0.0742448	0.101503	0.974793	0.949587	38.6722	0.104998	0.0857305	-0.0428652	0.0401256	0.0606206	0.627766	No	No	No	No	Psmb9	20	3973420
Fam177a1	ENSRNOG00000046391	EGs			lm log2FC ~ CNV inputdataLinearModel2	-0.0497946	0.0792988	0.643042	0.282796	-0.434408	0.394303	0.112145	-0.0915664	0.0457832	0.108302	0.0647472	0.343029	No	No	No	No	Fam177a1	6	76041669
LOC688655	ENSRNOG00000005811	EGs			lm log2FC ~ CNV inputdataLinearModel2	-0.00169122	0.0945853	0.988618	0.000319606	-0.999361	0.000319708	0.133764	-0.109218	0.0546089	-0.292275	0.0772286	0.164457	No	No	No	No	LOC688655	6	34553367
Fam162a	ENSRNOG00000002255	EGs			lm log2FC ~ CNV inputdataLinearModel2	-0.0525305	0.042276	0.431409	0.606911	0.213823	1.54396	0.0597874	-0.0488162	0.0244081	0.0966289	0.0345182	0.218422	No	No	No	No	Fam162a	11	67618625
Itsn1	ENSRNOG00000002001	EGs			lm log2FC ~ CNV inputdataLinearModel2	0.0203204	0.00178937	0.0559153	0.992305	0.984611	128.962	0.00253056	0.00206619	-0.0010331	-0.0980834	0.00146102	0.00948218	No	No	No	No	Itsn1	11	31893489
Celf6	ENSRNOG00000052224	EGs			lm log2FC ~ CNV inputdataLinearModel2	0.0455034	0.0871214	0.693578	0.214328	-0.571343	0.272796	0.123208	0.100599	-0.0502996	-0.133624	0.0711343	0.311427	No	No	No	No	Celf6	8	64364741
Usp37	ENSRNOG00000022720	EGs			lm log2FC ~ CNV inputdataLinearModel2	-0.0172135	0.0132407	0.417417	0.62827	0.256541	1.69013	0.0187251	-0.015289	0.0076445	0.066047	0.010811	0.10329	No	No	No	No	Usp37	9	81716876
Atp1a4	ENSRNOG00000032378	del,dup	DownRegulated	del_DownRegulated,dup_DownRegulated	lm log2FC ~ CNV inputdataLinearModel2	0.0232915	0.361541	0.959044	0.00413313	-0.991734	0.00415028	0.511297	0.417472	-0.208736	-0.415076	0.295197	0.393556	No	No	No	No	Atp1a4	13	90605794
RGD1305110	ENSRNOG00000054669	EGs			lm log2FC ~ CNV inputdataLinearModel2	-0.0474812	0.0476109	0.500868	0.498636	-0.0027273	0.99456	0.0673319	-0.0549763	0.0274882	0.0887429	0.0388741	0.262844	No	No	No	No	RGD1305110	14	108305418
Slfn2	ENSRNOG00000037113	EGs			lm log2FC ~ CNV inputdataLinearModel2	-0.279512	0.125238	0.268168	0.832809	0.665617	4.98117	0.177113	-0.144612	0.0723059	0.093055	0.102256	0.529969	No	No	No	No	Slfn2	10	70370300
LOC100363372	ENSRNOG00000057227	EGs			lm log2FC ~ CNV inputdataLinearModel2	-0.0544018	0.0415953	0.41557	0.631072	0.262145	1.71056	0.0588246	0.0480301	-0.024015	0.174688	0.0339624	0.122245	No	No	No	No	LOC100363372	X	1031035
Pnpo	ENSRNOG00000046493	EGs			lm log2FC ~ CNV inputdataLinearModel2	-0.0991812	0.0559329	0.326896	0.758705	0.517409	3.1443	0.0791011	0.0645858	-0.0322929	0.119283	0.045669	0.232778	No	No	No	No	Pnpo	10	84874927
Cmtm4	ENSRNOG00000011009	EGs			lm log2FC ~ CNV inputdataLinearModel2	0.0890117	0.0276248	0.191575	0.912145	0.82429	10.3824	0.0390673	-0.0318983	0.0159492	-0.0759228	0.0225555	0.183843	No	No	No	No	Cmtm4	19	784618
Spag9	ENSRNOG00000002749	EGs			lm log2FC ~ CNV inputdataLinearModel2	-0.0577168	0.020738	0.219596	0.885661	0.771322	7.7459	0.0293279	0.0239461	-0.0119731	0.0689919	0.0169325	0.153215	No	No	No	No	Spag9	10	81693770
Susd6	ENSRNOG00000045941	EGs			lm log2FC ~ CNV inputdataLinearModel2	0.0918351	0.0156767	0.107636	0.971685	0.94337	34.317	0.0221702	-0.0181019	0.00905094	-0.184749	0.0128	0.0440365	No	No	No	No	Susd6	6	104437159
Wdr63	ENSRNOG00000014893	dup	UpRegulated	dup_UpRegulated	lm log2FC ~ CNV inputdataLinearModel2	-0.0509747	0.0165898	0.200307	0.904225	0.808451	9.44117	0.0234615	-0.0191563	0.00957813	0.633189	0.0135455	0.0136168	No	No	No	No	Wdr63	2	251912368
Spock3	ENSRNOG00000029903	EGs			lm log2FC ~ CNV inputdataLinearModel2	-0.0809211	0.00676705	0.0531139	0.993055	0.986111	142.996	0.00957005	-0.00781391	0.00390696	0.0693921	0.00552527	0.0505834	No	No	No	No	Spock3	16	28372411
Slit2	ENSRNOG00000003840	EGs			lm log2FC ~ CNV inputdataLinearModel2	0.157508	0.021506	0.0863892	0.981698	0.963397	53.6398	0.0304141	-0.024833	0.0124165	-0.204872	0.0175596	0.0544316	No	No	No	No	Slit2	14	66831848
Egr3	ENSRNOG00000017828	EGs			lm log2FC ~ CNV inputdataLinearModel2	0.0650157	0.0158296	0.152042	0.944038	0.888076	16.8692	0.0223865	0.0182785	-0.00913923	-0.153146	0.0129248	0.0536007	No	No	No	No	Egr3	15	51756736
RGD1310852	ENSRNOG00000006370	EGs			lm log2FC ~ CNV inputdataLinearModel2	0.071048	0.0412398	0.334811	0.747987	0.495973	2.96804	0.058322	-0.0476197	0.0238098	-0.132542	0.0336722	0.158382	No	No	No	No	RGD1310852	7	97889517
Ttbk2	ENSRNOG00000011059	EGs			lm log2FC ~ CNV inputdataLinearModel2	-0.0628553	0.0166446	0.1648	0.934472	0.868943	14.2606	0.023539	-0.0192195	0.00960977	0.0585667	0.0135903	0.145157	No	No	No	No	Ttbk2	3	112684152
Noc3l	ENSRNOG00000013965	EGs			lm log2FC ~ CNV inputdataLinearModel2	-0.039304	0.100381	0.762414	0.132931	-0.734138	0.15331	0.14196	-0.11591	0.057955	0.100824	0.0819607	0.434532	No	No	No	No	Noc3l	1	257469538
AABR07036007.1	ENSRNOG00000053790	EGs			lm log2FC ~ CNV inputdataLinearModel2	-0.0894846	0.0159192	0.112081	0.969323	0.938646	31.5976	0.0225131	0.0183819	-0.00919094	0.129076	0.012998	0.0638924	No	No	No	No	AABR07036007.1	12	30441055
Elmo1	ENSRNOG00000059705	EGs			lm log2FC ~ CNV inputdataLinearModel2	-0.0874067	0.00665722	0.0483939	0.994233	0.988465	172.387	0.00941473	-0.0076871	0.00384355	0.130124	0.0054356	0.0265778	Yes	Negative Correlation	No	No	Elmo1	17	46353330
Immt	ENSRNOG00000009097	EGs			lm log2FC ~ CNV inputdataLinearModel2	-0.0227111	0.0206186	0.46928	0.54818	0.0963602	1.21327	0.0291592	-0.0238084	0.0119042	0.0623051	0.016835	0.168005	No	No	No	No	Immt	4	99753500
Heph	ENSRNOG00000012294	dup	UpRegulated	dup_UpRegulated	lm log2FC ~ CNV inputdataLinearModel2	0.17609	0.095919	0.317532	0.771178	0.542357	3.37022	0.13565	-0.110758	0.0553788	0.515791	0.0783175	0.0959314	No	No	No	No	Heph	X	65563122
Jade2	ENSRNOG00000004956	EGs			lm log2FC ~ CNV inputdataLinearModel2	0.042213	0.0139195	0.202774	0.901932	0.803864	9.19702	0.0196851	-0.0160728	0.00803641	-0.127036	0.0113652	0.0568034	No	No	No	No	Jade2	10	37270183
Pik3ca	ENSRNOG00000056371	EGs			lm log2FC ~ CNV inputdataLinearModel2	-0.085792	0.0106899	0.0789175	0.984712	0.969423	64.4093	0.0151178	0.0123436	-0.0061718	0.0460468	0.00872824	0.119257	No	No	No	No	Pik3ca	2	118831350
Slc22a17	ENSRNOG00000016414	EGs			lm log2FC ~ CNV inputdataLinearModel2	0.0528843	0.0246174	0.277353	0.821904	0.643808	4.61496	0.0348143	-0.0284258	0.0142129	-0.137287	0.0201001	0.0925496	No	No	No	No	Slc22a17	15	33569843
Pigs	ENSRNOG00000011366	EGs			lm log2FC ~ CNV inputdataLinearModel2	0.0133339	0.0411901	0.800694	0.0948516	-0.810297	0.104791	0.0582516	-0.0475623	0.0237811	-0.138955	0.0336316	0.151176	No	No	No	No	Pigs	10	65591622
Ckmt1	ENSRNOG00000014573	EGs			lm log2FC ~ CNV inputdataLinearModel2	-0.052652	0.0576985	0.529093	0.454364	-0.0912724	0.832723	0.081598	-0.0666245	0.0333122	0.0546541	0.0471106	0.452895	No	No	No	No	Ckmt1	3	113318563
Zranb1	ENSRNOG00000017294	EGs			lm log2FC ~ CNV inputdataLinearModel2	-0.0591277	0.0189521	0.197468	0.906833	0.813667	9.73345	0.0268023	0.021884	-0.010942	0.104267	0.0154743	0.0937962	No	No	No	No	Zranb1	1	204959174
Ngly1	ENSRNOG00000006143	EGs			lm log2FC ~ CNV inputdataLinearModel2	-0.0450822	0.0303723	0.377427	0.687813	0.375627	2.20321	0.0429529	-0.0350709	0.0175354	0.0994971	0.0247988	0.155504	No	No	No	No	Ngly1	15	10405164
Clptm1l	ENSRNOG00000016923	EGs			lm log2FC ~ CNV inputdataLinearModel2	0.0518698	0.0220002	0.255376	0.847532	0.695064	5.55875	0.0311129	-0.0254036	0.0127018	-0.078748	0.017963	0.142775	No	No	No	No	Clptm1l	1	32281207
Smco4	ENSRNOG00000011162	del	DownRegulated	del_DownRegulated	lm log2FC ~ CNV inputdataLinearModel2	0.137806	0.0372972	0.168269	0.931748	0.863497	13.6517	0.0527462	0.0430671	-0.0215335	-0.326025	0.030453	0.0592927	No	No	No	No	Smco4	8	14060394
Ccr5	ENSRNOG00000049115	EGs			lm log2FC ~ CNV inputdataLinearModel2	0.296734	0.042072	0.0896644	0.980294	0.960587	49.7451	0.0594988	0.0485805	-0.0242903	0.0508792	0.0343516	0.378063	No	No	No	No	Ccr5	8	133197032
As3mt	ENSRNOG00000020081	EGs			lm log2FC ~ CNV inputdataLinearModel2	-0.10572	0.00265284	0.0159714	0.999371	0.998741	1588.15	0.00375168	0.00306323	-0.00153162	0.159372	0.00216603	0.00865177	Yes	Negative Correlation	No	No	As3mt	1	266482858
Lmo2	ENSRNOG00000009401	EGs			lm log2FC ~ CNV inputdataLinearModel2	0.19712	0.0300837	0.0964144	0.977239	0.954477	42.9339	0.0425448	-0.0347377	0.0173688	-0.0482269	0.0245632	0.2999	No	No	No	No	Lmo2	3	93909156
Eprs	ENSRNOG00000002393	EGs			lm log2FC ~ CNV inputdataLinearModel2	-0.0183102	0.0386422	0.718296	0.183355	-0.63329	0.224522	0.0546484	-0.0446202	0.0223101	0.0870815	0.0315512	0.221293	No	No	No	No	Eprs	13	103300932
Epha8	ENSRNOG00000013036	del	DownRegulated	del_DownRegulated	lm log2FC ~ CNV inputdataLinearModel2	0.205024	0.0217386	0.0672491	0.988883	0.977766	88.9504	0.030743	0.0251016	-0.0125508	-0.295635	0.0177495	0.0381759	No	No	No	No	Epha8	5	155295314
Lrrc34	ENSRNOG00000027935	dup	UpRegulated	dup_UpRegulated	lm log2FC ~ CNV inputdataLinearModel2	0.0324493	0.119938	0.831789	0.068205	-0.86359	0.0731974	0.169618	-0.138493	0.0692463	0.609721	0.0979291	0.101383	No	No	No	No	Lrrc34	2	116372519
Dnajc6	ENSRNOG00000052887	EGs			lm log2FC ~ CNV inputdataLinearModel2	0.0345553	0.0267576	0.419468	0.625155	0.250309	1.66777	0.037841	-0.030897	0.0154485	-0.102752	0.0218475	0.133374	No	No	No	No	Dnajc6	5	120340646
Ppig	ENSRNOG00000007673	EGs			lm log2FC ~ CNV inputdataLinearModel2	-0.0124621	0.00528096	0.255171	0.847763	0.695526	5.56871	0.0074684	-0.00609793	0.00304896	0.106897	0.00431188	0.0256653	No	No	No	No	Ppig	3	55960067
Ttll7	ENSRNOG00000031997	EGs			lm log2FC ~ CNV inputdataLinearModel2	-0.0567767	0.00299239	0.0335217	0.99723	0.99446	360.001	0.00423188	-0.00345532	0.00172766	0.074223	0.00244328	0.0209487	Yes	Negative Correlation	No	No	Ttll7	2	252771017
Rgs16	ENSRNOG00000027024	EGs			lm log2FC ~ CNV inputdataLinearModel2	-0.222632	0.00192201	0.0054959	0.999925	0.999851	13417.2	0.00271814	0.00221935	-0.00110968	0.134775	0.00156932	0.00741248	Yes	Negative Correlation	No	No	Rgs16	13	71179910
Ptgs2	ENSRNOG00000002525	EGs			lm log2FC ~ CNV inputdataLinearModel2	0.152205	0.0494533	0.199996	0.904512	0.809024	9.47252	0.0699375	-0.0571037	0.0285519	-0.196829	0.0403784	0.128812	No	No	No	No	Ptgs2	13	67351087
Rab11fip5	ENSRNOG00000056009	EGs			lm log2FC ~ CNV inputdataLinearModel2	-0.00149171	0.0115158	0.917991	0.0165027	-0.966995	0.0167796	0.0162858	0.0132973	-0.00664864	-0.144013	0.0094026	0.0415058	No	No	No	No	Rab11fip5	4	117115076
Sord	ENSRNOG00000017291	EGs			lm log2FC ~ CNV inputdataLinearModel2	-0.0778662	0.0181183	0.145542	0.948639	0.897277	18.4699	0.0256231	0.0209212	-0.0104606	0.0776592	0.0147935	0.119836	No	No	No	No	Sord	3	114176309
AABR07062583.1	ENSRNOG00000049378	EGs			lm log2FC ~ CNV inputdataLinearModel2	-0.0725955	0.0126784	0.110072	0.970402	0.940804	32.7862	0.01793	-0.0146398	0.00731988	0.0965592	0.0103519	0.0679907	No	No	No	No	AABR07062583.1	4	183476093
AABR07071661.1	ENSRNOG00000053820	EGs			lm log2FC ~ CNV inputdataLinearModel2	-0.0163334	0.013079	0.429845	0.60931	0.21862	1.55957	0.0184965	-0.0151023	0.00755116	0.211857	0.010679	0.0320625	No	No	No	No	Zcwpw2	8	126305191
LOC502684	ENSRNOG00000023721	del	UpRegulated	del_UpRegulated	lm log2FC ~ CNV inputdataLinearModel2	-0.183395	0.0838125	0.272897	0.827229	0.654458	4.78801	0.118529	0.0967784	-0.0483892	0.629054	0.0684327	0.0689844	No	No	No	No	LOC502684	3	147894558
Plekha1	ENSRNOG00000020497	EGs			lm log2FC ~ CNV inputdataLinearModel2	-0.100836	0.0237082	0.14701	0.947616	0.895232	18.0898	0.0335284	0.0273759	-0.0136879	0.0984543	0.0193577	0.123593	No	No	No	No	Plekha1	1	201429771
Ncor2	ENSRNOG00000001004	EGs			lm log2FC ~ CNV inputdataLinearModel2	0.0402692	0.0562386	0.604397	0.338938	-0.322124	0.512717	0.0795333	0.0649387	-0.0324693	-0.206185	0.0459186	0.139502	No	No	No	No	Ncor2	12	36871999
Gse1	ENSRNOG00000017489	EGs			lm log2FC ~ CNV inputdataLinearModel2	0.0809499	0.0100859	0.0789126	0.984714	0.969427	64.4174	0.0142636	-0.0116462	0.0058231	-0.176122	0.0082351	0.0297454	No	No	No	No	Gse1	19	54060622
Trps1	ENSRNOG00000024998	EGs			lm log2FC ~ CNV inputdataLinearModel2	0.100953	0.0376995	0.227526	0.877614	0.755228	7.17087	0.0533151	-0.0435316	0.0217658	-0.166475	0.0307815	0.116398	No	No	No	No	Trps1	7	90090828
Scara3	ENSRNOG00000016177	EGs			lm log2FC ~ CNV inputdataLinearModel2	0.0255425	0.0141042	0.321187	0.766337	0.532674	3.27967	0.0199464	-0.0162862	0.00814308	-0.202212	0.011516	0.0362166	No	No	No	No	Scara3	15	42605473
Med15	ENSRNOG00000001877	EGs			lm log2FC ~ CNV inputdataLinearModel2	0.0548695	0.0116752	0.133471	0.956685	0.91337	22.0867	0.0165113	0.0134814	-0.0067407	-0.137435	0.00953279	0.0440868	No	No	No	No	Med15	11	87553868
Zhx3	ENSRNOG00000027988	EGs			lm log2FC ~ CNV inputdataLinearModel2	0.0860139	0.040211	0.278398	0.820647	0.641294	4.5756	0.0568669	-0.0464316	0.0232158	-0.13183	0.0328321	0.155389	No	No	No	No	Zhx3	3	156764751
Tut7	ENSRNOG00000016629	EGs			lm log2FC ~ CNV inputdataLinearModel2	-0.0588737	0.0135251	0.143757	0.949869	0.899739	18.9479	0.0191274	0.0156175	-0.00780873	0.0819262	0.0110432	0.0852988	No	No	No	No	Tut7	17	5225835
Sfr1	ENSRNOG00000012641	EGs			lm log2FC ~ CNV inputdataLinearModel2	-0.0607376	0.0278408	0.273619	0.82637	0.652741	4.75939	0.0393729	-0.0321478	0.0160739	0.14029	0.022732	0.102266	No	No	No	No	Sfr1	1	267483145
Hrasls	ENSRNOG00000001711	del,deldup	UpRegulated	del_UpRegulated,deldup_UpRegulated	lm log2FC ~ CNV inputdataLinearModel2	-0.495699	0.390551	0.42482	0.616997	0.233994	1.61095	0.552322	0.450969	-0.225485	0.532707	0.318883	0.343391	No	No	No	No	Plaat1	11	75125952
Lmx1a	ENSRNOG00000004642	del,dup,deldup	UpRegulated	del_UpRegulated,dup_UpRegulated,deldup_UpRegulated	lm log2FC ~ CNV inputdataLinearModel2	-0.193723	0.336329	0.667316	0.249117	-0.501765	0.331766	0.475642	0.38836	-0.19418	2.25223	0.274612	0.077241	No	No	No	No	Lmx1a	13	85918252
Sec11c	ENSRNOG00000017036	EGs			lm log2FC ~ CNV inputdataLinearModel2	-0.029783	0.04519	0.629029	0.302827	-0.394347	0.434363	0.0639083	-0.0521809	0.0260905	0.088282	0.0368975	0.252028	No	No	No	No	Sec11c	18	61490031
Klk6	ENSRNOG00000031927	EGs			lm log2FC ~ CNV inputdataLinearModel2	-0.184221	0.0360086	0.122887	0.9632	0.926399	26.1737	0.0509238	-0.0415791	0.0207896	0.100285	0.0294009	0.181552	No	No	No	No	Klk6	1	99762253
Dcc	ENSRNOG00000033099	EGs			lm log2FC ~ CNV inputdataLinearModel2	0.123718	0.0902365	0.401178	0.652747	0.305494	1.87974	0.127614	-0.104196	0.0520981	-0.179126	0.0736778	0.248425	No	No	No	No	Dcc	18	66523120
Sowaha	ENSRNOG00000060061	EGs			lm log2FC ~ CNV inputdataLinearModel2	0.160791	0.0366584	0.142702	0.95059	0.90118	19.2388	0.0518429	0.0423295	-0.0211648	-0.208308	0.0299315	0.090853	No	No	No	No	Sowaha	10	38836614
Zkscan2	ENSRNOG00000024245	EGs			lm log2FC ~ CNV inputdataLinearModel2	0.176651	0.0404255	0.14322	0.950237	0.900473	19.0951	0.0571703	-0.0466794	0.0233397	-0.0752011	0.0330073	0.263307	No	No	No	No	Zkscan2	1	193437614
Eif4g1	ENSRNOG00000001738	EGs			lm log2FC ~ CNV inputdataLinearModel2	0.0317967	0.0213784	0.376831	0.688682	0.377364	2.21215	0.0302336	-0.0246856	0.0123428	-0.147278	0.0174554	0.0751018	No	No	No	No	Eif4g1	11	83908109
Frg1	ENSRNOG00000009846	EGs			lm log2FC ~ CNV inputdataLinearModel2	-0.0964722	0.0779557	0.432671	0.604973	0.209946	1.53147	0.110246	0.0900155	-0.0450078	0.249557	0.0636506	0.158983	No	No	No	No	Frg1	16	53957858
Tmpo	ENSRNOG00000008797	EGs			lm log2FC ~ CNV inputdataLinearModel2	-0.0620118	0.00476058	0.0487769	0.994141	0.988282	169.679	0.00673247	-0.00549704	0.00274852	0.0751912	0.00388699	0.0328807	Yes	Negative Correlation	No	No	Tmpo	7	31847410
Enkur	ENSRNOG00000018631	dup	UpRegulated	dup_UpRegulated	lm log2FC ~ CNV inputdataLinearModel2	-0.00525573	0.128729	0.974023	0.00166414	-0.996672	0.00166691	0.18205	0.148643	-0.0743217	0.479681	0.105107	0.137325	No	No	No	No	Enkur	17	88071757
AABR07070078.1	ENSRNOG00000060536	del,dup	Both	del_DownRegulated,dup_UpRegulated	lm log2FC ~ CNV inputdataLinearModel2	0.874414	0.307512	0.215285	0.889935	0.779871	8.08558	0.434887	0.355084	-0.177542	-0.0647424	0.251082	0.839345	No	No	No	No	AABR07070078.1	8	48088104
Kcne2	ENSRNOG00000029811	del,deldup	UpRegulated	del_UpRegulated,deldup_UpRegulated	lm log2FC ~ CNV inputdataLinearModel2	-0.461581	0.498707	0.524601	0.461396	-0.0772085	0.856651	0.705279	0.575858	-0.287929	1.39695	0.407193	0.180564	No	No	No	No	Kcne2	11	32440237
Abhd8	ENSRNOG00000000054	EGs			lm log2FC ~ CNV inputdataLinearModel2	-0.0130998	0.0291687	0.731277	0.167842	-0.664317	0.201694	0.0412508	0.0336811	-0.0168406	-0.140147	0.0238161	0.107162	No	No	No	No	Abhd8	16	19866022
Ndufb5	ENSRNOG00000011949	EGs			lm log2FC ~ CNV inputdataLinearModel2	-0.0165935	0.0389363	0.74353	0.153705	-0.692589	0.181622	0.0550643	-0.0449598	0.0224799	0.0940278	0.0317914	0.207564	No	No	No	No	Ndufb5	2	119139717
Fzd9	ENSRNOG00000001452	EGs			lm log2FC ~ CNV inputdataLinearModel2	0.0883671	0.0446571	0.297891	0.796567	0.593134	3.91562	0.0631547	-0.0515656	0.0257828	-0.1872	0.0364624	0.122466	No	No	No	No	Fzd9	12	24473981
Ccdc186	ENSRNOG00000051680	EGs			lm log2FC ~ CNV inputdataLinearModel2	-0.0287186	0.0267702	0.477656	0.535069	0.0701373	1.15086	0.0378588	-0.0309116	0.0154558	0.0937463	0.0218578	0.145828	No	No	No	No	Ccdc186	1	277606995
Porcn	ENSRNOG00000004819	EGs			lm log2FC ~ CNV inputdataLinearModel2	0.0820294	0.0230226	0.174194	0.92698	0.853961	12.6949	0.0325589	-0.0265842	0.0132921	-0.140346	0.0187979	0.0847641	No	No	No	No	Porcn	X	15035569
Cacna1a	ENSRNOG00000052707	EGs			lm log2FC ~ CNV inputdataLinearModel2	0.0149569	0.016207	0.525525	0.459948	-0.0801031	0.851675	0.0229202	0.0187143	-0.00935713	-0.175802	0.013233	0.0478296	No	No	No	No	Cacna1a	19	25526751
Shisa7	ENSRNOG00000016877	EGs			lm log2FC ~ CNV inputdataLinearModel2	0.0465857	0.0127994	0.170699	0.929811	0.859622	13.2472	0.0181011	0.0147795	-0.00738975	-0.267788	0.0104507	0.0248321	No	No	No	No	Shisa7	1	72545596
Cav2	ENSRNOG00000057713	EGs			lm log2FC ~ CNV inputdataLinearModel2	-0.216292	0.0130065	0.0382362	0.996397	0.992794	276.544	0.0183939	-0.0150186	0.00750928	0.0463793	0.0106197	0.1433	Yes	Negative Correlation	No	No	Cav2	4	44573264
Smpd5	ENSRNOG00000037299	del	DownRegulated	del_DownRegulated	lm log2FC ~ CNV inputdataLinearModel2	0.33543	0.205703	0.350208	0.726704	0.453408	2.65904	0.290908	0.237525	-0.118763	-0.10632	0.167956	0.640724	No	No	No	No	Smpd5	7	117351648
Ip6k2	ENSRNOG00000020361	EGs			lm log2FC ~ CNV inputdataLinearModel2	0.0978289	0.0142271	0.0919382	0.979289	0.958577	47.2825	0.0201202	-0.0164281	0.00821403	-0.0609568	0.0116164	0.119882	No	No	No	No	Ip6k2	8	117574161
Susd4	ENSRNOG00000003562	EGs			lm log2FC ~ CNV inputdataLinearModel2	0.0247739	0.0312924	0.573685	0.385287	-0.229426	0.626775	0.0442541	0.0361333	-0.0180667	-0.0649141	0.0255501	0.238717	No	No	No	No	Susd4	13	101181994
Atp11a	ENSRNOG00000017154	EGs			lm log2FC ~ CNV inputdataLinearModel2	-0.0791832	0.0136149	0.108401	0.971285	0.94257	33.8252	0.0192543	0.0157211	-0.00786054	0.112333	0.0111165	0.0627953	No	No	No	No	Atp11a	16	81990340
Gucy1a1	ENSRNOG00000012302	EGs			lm log2FC ~ CNV inputdataLinearModel2	-0.224763	0.127783	0.329103	0.755732	0.511465	3.09387	0.180713	0.147551	-0.0737757	0.216455	0.104335	0.285942	No	No	No	No	Gucy1a1	2	181045703
Rd3l	ENSRNOG00000043031	del	UpRegulated	del_UpRegulated	lm log2FC ~ CNV inputdataLinearModel2	-0.344981	0.00555482	0.0102498	0.999741	0.999482	3857.01	0.00785571	-0.00641416	0.00320708	0.569761	0.00453549	0.00506761	Yes	Negative Correlation	No	No	Rd3l	6	136548307
Synpo2	ENSRNOG00000014867	EGs			lm log2FC ~ CNV inputdataLinearModel2	-0.253192	0.229467	0.468732	0.549037	0.0980742	1.21748	0.324515	-0.264965	0.132483	0.160625	0.187359	0.548812	No	No	No	No	Synpo2	2	227255902
Phip	ENSRNOG00000008652	EGs			lm log2FC ~ CNV inputdataLinearModel2	-0.0474333	0.0160723	0.207983	0.897011	0.794023	8.70981	0.0227297	0.0185587	-0.00927937	0.0907535	0.013123	0.091422	No	No	No	No	Phip	8	90392143
Rictor	ENSRNOG00000011341	EGs			lm log2FC ~ CNV inputdataLinearModel2	-0.0307287	0.0370012	0.55879	0.408177	-0.183646	0.689695	0.0523276	-0.0427253	0.0213627	0.0767762	0.0302114	0.238662	No	No	No	No	Rictor	2	56052643
Ajm1	ENSRNOG00000033863	EGs			lm log2FC ~ CNV inputdataLinearModel2	0.0821591	0.0402288	0.289872	0.806613	0.613226	4.17097	0.0568921	0.0464522	-0.0232261	-0.161634	0.0328467	0.127633	No	No	No	No	Ajm1	3	2800650
Plcl2	ENSRNOG00000013368	EGs			lm log2FC ~ CNV inputdataLinearModel2	-0.072191	0.050589	0.389127	0.670658	0.341316	2.03636	0.0715437	-0.0584151	0.0292076	0.0906337	0.0413057	0.272232	No	No	No	No	Plcl2	9	1782536
RGD1304622	ENSRNOG00000000040	EGs			lm log2FC ~ CNV inputdataLinearModel2	-0.183392	0.118132	0.364307	0.706749	0.413497	2.41004	0.167064	0.136408	-0.0682038	0.20954	0.0964547	0.274638	No	No	No	No	RGD1304622	13	72861090
Ccdc47	ENSRNOG00000009006	EGs			lm log2FC ~ CNV inputdataLinearModel2	-0.0216686	0.0191097	0.460103	0.562506	0.125012	1.28575	0.0270252	-0.022066	0.011033	0.0758234	0.015603	0.129201	No	No	No	No	Ccdc47	10	94388430
Mfsd13a	ENSRNOG00000019674	EGs			lm log2FC ~ CNV inputdataLinearModel2	0.0419053	0.0314074	0.409456	0.640316	0.280632	1.78022	0.0444168	0.0362662	-0.0181331	-0.133251	0.0256441	0.121038	No	No	No	No	Mfsd13a	1	266105124
Cherp	ENSRNOG00000012323	EGs			lm log2FC ~ CNV inputdataLinearModel2	0.0581566	0.013883	0.14918	0.946087	0.892173	17.5483	0.0196335	0.0160307	-0.00801533	-0.115446	0.0113354	0.0623087	No	No	No	No	Cherp	16	19068783
Dok6	ENSRNOG00000038190	EGs			lm log2FC ~ CNV inputdataLinearModel2	0.0288465	0.0017932	0.0395237	0.996151	0.992301	258.778	0.00253597	-0.00207061	0.00103531	-0.107696	0.00146414	0.00865441	Yes	Positive Correlation	No	No	Dok6	18	86420361
Glt8d2	ENSRNOG00000033579	del	UpRegulated	del_UpRegulated	lm log2FC ~ CNV inputdataLinearModel2	-0.456309	0.204745	0.268508	0.832411	0.664821	4.96696	0.289553	0.236419	-0.11821	0.410479	0.167174	0.246215	No	No	No	No	Glt8d2	7	27174882
Agpat1	ENSRNOG00000000437	EGs			lm log2FC ~ CNV inputdataLinearModel2	0.0467476	0.00576834	0.0781596	0.985002	0.970005	65.6775	0.00815767	-0.00666071	0.00333035	-0.120401	0.00470983	0.0248906	No	No	No	No	Agpat1	20	4369178
Ephb2	ENSRNOG00000012531	EGs			lm log2FC ~ CNV inputdataLinearModel2	0.140281	0.0126936	0.0574493	0.991879	0.983757	122.132	0.0179514	-0.0146573	0.00732865	-0.0954983	0.0103643	0.0688219	No	No	No	No	Ephb2	5	155022493
Fen1	ENSRNOG00000020531	EGs			lm log2FC ~ CNV inputdataLinearModel2	-0.124922	0.01924	0.0972854	0.976829	0.953657	42.1567	0.0272095	-0.0222164	0.0111082	0.0843011	0.0157094	0.117288	No	No	No	No	Fen1	1	226251518
Pygl	ENSRNOG00000006388	del	UpRegulated	del_UpRegulated	lm log2FC ~ CNV inputdataLinearModel2	-0.20288	0.0128236	0.0401858	0.996021	0.992041	250.299	0.0181353	0.0148074	-0.0074037	0.440301	0.0104704	0.015136	Yes	Negative Correlation	No	No	Pygl	6	92597706
Atp13a1	ENSRNOG00000010776	EGs			lm log2FC ~ CNV inputdataLinearModel2	0.0361724	0.0453	0.571026	0.389356	-0.221288	0.637615	0.0640639	0.052308	-0.026154	-0.0825651	0.0369873	0.268126	No	No	No	No	Atp13a1	16	21364101
Jade1	ENSRNOG00000014066	EGs			lm log2FC ~ CNV inputdataLinearModel2	-0.0804802	0.031375	0.236647	0.86807	0.73614	6.57977	0.044371	0.0362287	-0.0181144	0.0626397	0.0256176	0.247144	No	No	No	No	Jade1	2	128461224
Iqcb1	ENSRNOG00000038868	EGs			lm log2FC ~ CNV inputdataLinearModel2	-0.0152452	0.00566931	0.226654	0.87851	0.757021	7.23115	0.00801761	0.00654635	-0.00327318	0.176866	0.00462897	0.0166579	No	No	No	No	Iqcb1	11	66824065
Wnt9b	ENSRNOG00000003807	EGs			lm log2FC ~ CNV inputdataLinearModel2	-0.51429	0.296136	0.3326	0.750997	0.501994	3.01602	0.4188	-0.341949	0.170974	0.290811	0.241794	0.441575	No	No	No	No	Wnt9b	10	91785893
Cbfa2t3	ENSRNOG00000014723	EGs			lm log2FC ~ CNV inputdataLinearModel2	0.0184285	0.0677869	0.831013	0.0688211	-0.862358	0.0739075	0.0958651	0.0782736	-0.0391368	-0.223494	0.0553478	0.154548	No	No	No	No	Cbfa2t3	19	55441572
Rhob	ENSRNOG00000021403	EGs			lm log2FC ~ CNV inputdataLinearModel2	0.0652276	0.0482793	0.40564	0.646059	0.292117	1.82533	0.0682773	-0.0557482	0.0278741	-0.124488	0.0394199	0.19523	No	No	No	No	Rhob	6	33689127
Prss35	ENSRNOG00000025184	del	DownRegulated	del_DownRegulated	lm log2FC ~ CNV inputdataLinearModel2	0.301167	0.03717	0.0781761	0.984996	0.969992	65.6494	0.0525663	0.0429202	-0.0214601	-0.205687	0.0303491	0.0932606	No	No	No	No	Prss35	8	94423808
LOC100910275	ENSRNOG00000049965	EGs			lm log2FC ~ CNV inputdataLinearModel2	0.182911	0.0571155	0.192683	0.911157	0.822314	10.2558	0.0807736	0.0659513	-0.0329757	-0.149036	0.0466346	0.193059	No	No	No	No	LOC100910275	6	138353145
Kat2a	ENSRNOG00000018364	EGs			lm log2FC ~ CNV inputdataLinearModel2	0.00270231	0.000558683	0.129788	0.959009	0.918019	23.3959	0.000790097	0.000645111	-0.000322556	-0.0810003	0.000456163	0.00358516	No	No	No	No	Kat2a	10	88611586
Rin3	ENSRNOG00000007062	EGs			lm log2FC ~ CNV inputdataLinearModel2	0.0642073	0.0596019	0.476331	0.537146	0.0742912	1.16051	0.0842899	0.0688224	-0.0344112	-0.204132	0.0486648	0.148988	No	No	No	No	Rin3	6	126170720
Ago1	ENSRNOG00000055915	EGs			lm log2FC ~ CNV inputdataLinearModel2	0.055451	0.00984962	0.111914	0.969414	0.938827	31.6942	0.0139295	0.0113734	-0.00568668	-0.143114	0.00804218	0.0357368	No	No	No	No	Ago1	5	144448792
Htra4	ENSRNOG00000061160	EGs			lm log2FC ~ CNV inputdataLinearModel2	-0.16721	0.0790587	0.28117	0.817293	0.634586	4.47325	0.111806	0.0912891	-0.0456445	0.249279	0.0645511	0.161311	No	No	No	No	Htra4	16	71787966
Gdf10	ENSRNOG00000051993	EGs			lm log2FC ~ CNV inputdataLinearModel2	0.179551	0.0637438	0.217175	0.88807	0.776139	7.93413	0.0901473	0.073605	-0.0368025	-0.225204	0.0520466	0.14459	No	No	No	No	Gdf10	16	10250404
Rbm42	ENSRNOG00000024278	EGs			lm log2FC ~ CNV inputdataLinearModel2	0.0651248	0.0463761	0.393945	0.663525	0.32705	1.97199	0.0655857	-0.0535505	0.0267753	-0.114597	0.0378659	0.203166	No	No	No	No	Rbm42	1	89099277
Cdh4	ENSRNOG00000052405	EGs			lm log2FC ~ CNV inputdataLinearModel2	0.169576	0.0630001	0.226453	0.878716	0.757433	7.24513	0.0890955	0.0727462	-0.0363731	-0.0475209	0.0514393	0.525195	No	No	No	No	Cdh4	3	175144495
Lin37	ENSRNOG00000020929	EGs			lm log2FC ~ CNV inputdataLinearModel2	0.0676475	0.0854043	0.57353	0.385523	-0.228954	0.627401	0.12078	0.0986164	-0.0493082	-0.0712293	0.0697323	0.49324	No	No	No	No	Lin37	1	89010257
Kcnq2	ENSRNOG00000011624	EGs			lm log2FC ~ CNV inputdataLinearModel2	-0.0186471	0.00583612	0.193099	0.910784	0.821569	10.2088	0.00825353	-0.00673898	0.00336949	-0.201573	0.00476518	0.0150468	No	No	No	No	Kcnq2	3	176589906
Mapk8ip3	ENSRNOG00000033568	EGs			lm log2FC ~ CNV inputdataLinearModel2	0.00918328	0.0128114	0.604075	0.339416	-0.321167	0.513813	0.018118	-0.0147933	0.00739665	-0.0693652	0.0104604	0.0952859	No	No	No	No	Mapk8ip3	10	14260787
Ppp4r3b	ENSRNOG00000003712	EGs			lm log2FC ~ CNV inputdataLinearModel2	-0.0388278	0.0133864	0.211359	0.893766	0.787531	8.41316	0.0189312	-0.0154573	0.00772863	0.0631371	0.0109299	0.109126	No	No	No	No	Ppp4r3b	14	113570150
Sipa1l3	ENSRNOG00000020703	EGs			lm log2FC ~ CNV inputdataLinearModel2	0.125198	0.043544	0.213086	0.892088	0.784176	8.26681	0.0615806	-0.0502803	0.0251402	-0.316511	0.0355536	0.0712127	No	No	No	No	Sipa1l3	1	87260835
Rad50	ENSRNOG00000033065	EGs			lm log2FC ~ CNV inputdataLinearModel2	-0.00413108	0.0192492	0.865416	0.04403	-0.91194	0.046058	0.0272224	-0.022227	0.0111135	0.0936623	0.0157169	0.105841	No	No	No	No	Rad50	10	39001498
Foxp4	ENSRNOG00000022804	EGs			lm log2FC ~ CNV inputdataLinearModel2	-0.0174833	0.0323396	0.684485	0.226165	-0.54767	0.292265	0.0457351	0.0373426	-0.0186713	-0.207128	0.0264052	0.0807223	No	No	No	No	Foxp4	9	15068399
Prr32	ENSRNOG00000049388	deldup	UpRegulated	deldup_UpRegulated	lm log2FC ~ CNV inputdataLinearModel2	-0.73405	0.58481	0.428266	0.611728	0.223456	1.57552	0.827046	0.67528	-0.33764	2.01542	0.477495	0.148098	No	No	No	No	Prr32	X	131617798
Maml2	ENSRNOG00000005879	EGs			lm log2FC ~ CNV inputdataLinearModel2	0.135349	0.0556998	0.248539	0.855173	0.710345	5.90478	0.0787715	-0.0643166	0.0321583	-0.20346	0.0454787	0.14	No	No	No	No	Maml2	8	11931767
Tmem158	ENSRNOG00000004757	del	DownRegulated	del_DownRegulated	lm log2FC ~ CNV inputdataLinearModel2	0.426695	0.151164	0.216751	0.888489	0.776979	7.96776	0.213779	0.17455	-0.0872748	-0.580848	0.123425	0.133294	No	No	No	No	Tmem158	8	132344710
Slc39a5	ENSRNOG00000033361	EGs			lm log2FC ~ CNV inputdataLinearModel2	0.0269989	0.0498843	0.684182	0.226563	-0.546874	0.29293	0.070547	0.0576014	-0.0288007	-0.255043	0.0407303	0.100817	No	No	No	No	Slc39a5	7	2813875
Frrs1l	ENSRNOG00000043103	EGs			lm log2FC ~ CNV inputdataLinearModel2	0.12047	0.0349849	0.179927	0.922225	0.844451	11.8577	0.0494761	-0.0403971	0.0201985	-0.111578	0.028565	0.159553	No	No	No	No	Frrs1l	5	74000227
Ccdc92	ENSRNOG00000021691	EGs			lm log2FC ~ CNV inputdataLinearModel2	0.0439821	0.0262894	0.342978	0.736767	0.473534	2.79891	0.0371789	0.0303564	-0.0151782	-0.0976055	0.0214652	0.13781	No	No	No	No	Ccdc92	12	37211316
Mcu	ENSRNOG00000045920	EGs			lm log2FC ~ CNV inputdataLinearModel2	0.122791	0.0570513	0.276895	0.822455	0.64491	4.63238	0.0806828	-0.0658772	0.0329386	-0.0544228	0.0465822	0.450681	No	No	No	No	Mcu	20	29038480
Sfxn5	ENSRNOG00000037871	EGs			lm log2FC ~ CNV inputdataLinearModel2	0.047058	0.00508885	0.0685775	0.988441	0.976882	85.5122	0.00719672	-0.0058761	0.00293805	-0.0689686	0.00415503	0.038307	No	No	No	No	Sfxn5	4	116993914
Atad1	ENSRNOG00000010861	EGs			lm log2FC ~ CNV inputdataLinearModel2	-0.0593703	0.0321092	0.315621	0.773696	0.547392	3.41883	0.0454093	-0.0370765	0.0185383	0.0247341	0.0262171	0.518524	No	No	No	No	Atad1	1	251235508
Adgrv1	ENSRNOG00000016306	EGs			lm log2FC ~ CNV inputdataLinearModel2	-0.0343653	0.0241996	0.390586	0.668503	0.337006	2.01662	0.0342234	0.0279433	-0.0139717	0.222784	0.0197589	0.0563151	No	No	No	No	Adgrv1	2	8926850
St3gal2	ENSRNOG00000017932	EGs			lm log2FC ~ CNV inputdataLinearModel2	0.0128813	0.000618652	0.0305515	0.997699	0.995397	433.54	0.000874906	-0.000714357	0.000357179	-0.121564	0.000505127	0.00264529	Yes	Positive Correlation	No	No	St3gal2	19	43274493
Fsd1	ENSRNOG00000050318	EGs			lm log2FC ~ CNV inputdataLinearModel2	-0.0601283	0.0148286	0.153929	0.942668	0.885335	16.4421	0.0209708	0.0171226	-0.00856128	0.11382	0.0121075	0.0674663	No	No	No	No	Fsd1	9	11067369
Nsmce4a	ENSRNOG00000020452	EGs			lm log2FC ~ CNV inputdataLinearModel2	-0.0778893	0.0046899	0.0382861	0.996388	0.992775	275.822	0.00663252	0.00541543	-0.00270772	0.117549	0.00382929	0.0207313	Yes	Negative Correlation	No	No	Nsmce4a	1	201096059
Grm3	ENSRNOG00000005519	EGs			lm log2FC ~ CNV inputdataLinearModel2	-0.0797571	0.0076441	0.0608293	0.990898	0.981796	108.864	0.0108104	0.00882665	-0.00441332	0.131251	0.00624138	0.0302505	No	No	No	No	Grm3	4	21317695
Ttc39b	ENSRNOG00000042603	EGs			lm log2FC ~ CNV inputdataLinearModel2	-0.138515	0.00988328	0.045347	0.994935	0.989869	196.423	0.0139771	0.0114122	-0.00570612	0.0922431	0.00806967	0.0555517	Yes	Negative Correlation	No	No	Ttc39b	5	101304982
Rasgrp2	ENSRNOG00000021098	EGs			lm log2FC ~ CNV inputdataLinearModel2	-0.0865502	0.0699173	0.432579	0.605114	0.210229	1.53238	0.098878	0.0807336	-0.0403668	0.273617	0.0570873	0.130946	No	No	No	No	Rasgrp2	1	221773254
Parva	ENSRNOG00000015713	EGs			lm log2FC ~ CNV inputdataLinearModel2	0.133168	0.0256924	0.121334	0.964113	0.928225	26.865	0.0363346	-0.0296671	0.0148335	-0.117699	0.0209778	0.112287	No	No	No	No	Parva	1	177249226
Zfp62	ENSRNOG00000051756	EGs			lm log2FC ~ CNV inputdataLinearModel2	-0.0260839	0.0258055	0.496584	0.505366	0.0107318	1.0217	0.0364944	-0.0297976	0.0148988	0.0993181	0.0210701	0.133084	No	No	No	No	Zfp62	10	34489940
Zfp2	ENSRNOG00000030750	EGs			lm log2FC ~ CNV inputdataLinearModel2	-0.0609011	0.00521552	0.0543869	0.992719	0.985439	136.35	0.00737585	-0.00602236	0.00301118	0.0935248	0.00425845	0.0289671	No	No	No	No	Zfp2	10	36388137
Susd1	ENSRNOG00000056819	EGs			lm log2FC ~ CNV inputdataLinearModel2	0.038205	0.0590768	0.634547	0.294892	-0.410216	0.418223	0.0835472	0.068216	-0.034108	-0.213938	0.048236	0.141176	No	No	No	No	Susd1	5	76416739
Elf2	ENSRNOG00000010815	EGs			lm log2FC ~ CNV inputdataLinearModel2	-0.073626	0.0127846	0.109453	0.970731	0.941462	33.1658	0.0180801	-0.0147623	0.00738117	0.073465	0.0104386	0.089855	No	No	No	No	Elf2	2	140310375
Mycl	ENSRNOG00000014259	EGs			lm log2FC ~ CNV inputdataLinearModel2	0.144645	0.0413789	0.177382	0.924353	0.848706	12.2193	0.0585186	-0.0477803	0.0238901	-0.168636	0.0337858	0.125878	No	No	No	No	Mycl	5	140692779
Neurod2	ENSRNOG00000028417	EGs			lm log2FC ~ CNV inputdataLinearModel2	0.162958	0.00773483	0.0301946	0.997752	0.995504	443.864	0.0109387	-0.00893141	0.0044657	-0.297318	0.00631546	0.0135207	Yes	Positive Correlation	No	No	Neurod2	10	86280892
Cox7b	ENSRNOG00000054689	EGs			lm log2FC ~ CNV inputdataLinearModel2	-0.0513486	0.0169159	0.202595	0.902099	0.804198	9.21439	0.0239227	0.0195328	-0.0097664	0.136684	0.0138118	0.0641122	No	No	No	No	Cox7b	X	77065397
Scrt2	ENSRNOG00000005148	del	DownRegulated	del_DownRegulated	lm log2FC ~ CNV inputdataLinearModel2	0.275618	0.0178812	0.0412439	0.995809	0.991617	237.588	0.0252878	0.0206474	-0.0103237	-0.352891	0.0145999	0.0263234	Yes	Positive Correlation	No	No	Scrt2	3	147585947
Wnk2	ENSRNOG00000016684	EGs			lm log2FC ~ CNV inputdataLinearModel2	0.028599	0.0379971	0.58925	0.361636	-0.276729	0.566504	0.053736	0.0438752	-0.0219376	-0.098472	0.0310245	0.194306	No	No	No	No	Wnk2	17	15924048
Tmem184b	ENSRNOG00000022802	EGs			lm log2FC ~ CNV inputdataLinearModel2	0.0168485	0.0299575	0.673845	0.240299	-0.519402	0.316308	0.0423663	0.0345919	-0.017296	-0.0917766	0.0244602	0.165817	No	No	No	No	Tmem184b	7	120593336
Far1	ENSRNOG00000013176	EGs			lm log2FC ~ CNV inputdataLinearModel2	-0.0524082	0.0160962	0.189704	0.913802	0.827603	10.6011	0.0227634	0.0185863	-0.00929313	0.0964076	0.0131425	0.0862536	No	No	No	No	Far1	1	178351680
Ncam2	ENSRNOG00000002126	EGs			lm log2FC ~ CNV inputdataLinearModel2	-0.0511654	0.00666615	0.0824782	0.983309	0.966618	58.9119	0.00942735	-0.0076974	0.0038487	0.167917	0.00544288	0.0206282	No	No	No	No	Ncam2	11	20471764
Gem	ENSRNOG00000015160	EGs			lm log2FC ~ CNV inputdataLinearModel2	-0.125946	0.154166	0.56392	0.400269	-0.199462	0.667414	0.218023	-0.178015	0.0890076	0.260444	0.125876	0.286611	No	No	No	No	Gem	5	25349928
Lrriq1	ENSRNOG00000004564	EGs			lm log2FC ~ CNV inputdataLinearModel2	-0.0399839	0.0139935	0.214322	0.89088	0.78176	8.16423	0.0197898	-0.0161583	0.00807916	0.269397	0.0114257	0.0269841	No	No	No	No	Lrriq1	7	45056399
Cd320	ENSRNOG00000006901	EGs			lm log2FC ~ CNV inputdataLinearModel2	0.0342581	0.0574974	0.657919	0.261993	-0.476013	0.355001	0.0813136	0.0663923	-0.0331961	-0.147024	0.0469464	0.196765	No	No	No	No	Cd320	7	18700344
Cmbl	ENSRNOG00000011260	EGs			lm log2FC ~ CNV inputdataLinearModel2	-0.0445494	0.0068686	0.0973869	0.976781	0.953561	42.0675	0.00971367	0.00793118	-0.00396559	0.16819	0.00560819	0.0212198	No	No	No	No	Cmbl	2	84645084
Add2	ENSRNOG00000015903	EGs			lm log2FC ~ CNV inputdataLinearModel2	0.0559081	0.046059	0.438699	0.595698	0.191396	1.4734	0.0651373	-0.0531844	0.0265922	-0.111981	0.037607	0.206265	No	No	No	No	Add2	4	117743710
H1fx	ENSRNOG00000027722	EGs			lm log2FC ~ CNV inputdataLinearModel2	0.214543	0.00366348	0.0108697	0.999709	0.999417	3429.59	0.00518094	0.00423022	-0.00211511	-0.198517	0.00299122	0.00959173	Yes	Positive Correlation	No	No	H1f10	4	119889371
Trhde	ENSRNOG00000005278	EGs			lm log2FC ~ CNV inputdataLinearModel2	0.0530755	0.00654626	0.0781253	0.985016	0.970031	65.7357	0.00925781	0.00755897	-0.00377949	-0.16061	0.005345	0.0211784	No	No	No	No	Trhde	7	57253023
Yy1	ENSRNOG00000004339	EGs			lm log2FC ~ CNV inputdataLinearModel2	0.111875	0.0371441	0.204077	0.900712	0.801423	9.07167	0.0525297	-0.0428903	0.0214452	-0.120086	0.030328	0.157487	No	No	No	No	Yy1	6	132702448
Dgkh	ENSRNOG00000010065	EGs			lm log2FC ~ CNV inputdataLinearModel2	0.118215	0.0229839	0.122249	0.963576	0.927152	26.4546	0.0325041	-0.0265395	0.0132697	-0.251211	0.0187663	0.0474694	No	No	No	No	Dgkh	15	60803098
Mdh1	ENSRNOG00000008103	EGs			lm log2FC ~ CNV inputdataLinearModel2	-0.040843	0.00702798	0.108483	0.971242	0.942485	33.7734	0.00993906	-0.00811521	0.0040576	0.050035	0.00573832	0.0726938	No	No	No	No	Mdh1	14	106378942
Tmem242	ENSRNOG00000016973	EGs			lm log2FC ~ CNV inputdataLinearModel2	-0.148139	0.0237946	0.10139	0.974849	0.949698	38.7601	0.0336506	-0.0274756	0.0137378	0.0326508	0.0194282	0.34171	No	No	No	No	Tmem242	1	46302970
Hs6st2	ENSRNOG00000030880	EGs			lm log2FC ~ CNV inputdataLinearModel2	-0.0550178	0.0719066	0.584215	0.369253	-0.261494	0.585421	0.101691	-0.0830306	0.0415153	0.247895	0.0587115	0.148049	No	No	No	No	Hs6st2	X	138677580
Map7d2	ENSRNOG00000005176	EGs			lm log2FC ~ CNV inputdataLinearModel2	0.0015733	0.0538589	0.981409	0.000852588	-0.998295	0.000853316	0.076168	-0.0621909	0.0310955	0.0919347	0.0439756	0.284038	No	No	No	No	Map7d2	X	38397261
Selenop	ENSRNOG00000053086	EGs			lm log2FC ~ CNV inputdataLinearModel2	-0.0551287	0.00761738	0.087411	0.981266	0.962531	52.3775	0.0107726	-0.00879579	0.00439789	0.081626	0.00621956	0.0484142	No	No	No	No	Selenop	2	53109684
Arl2	ENSRNOG00000021010	EGs			lm log2FC ~ CNV inputdataLinearModel2	-0.0423925	0.0375067	0.461119	0.560922	0.121844	1.2775	0.0530424	0.043309	-0.0216545	0.144529	0.0306241	0.132927	No	No	No	No	Arl2	1	221504170
Rab40b	ENSRNOG00000036661	EGs			lm log2FC ~ CNV inputdataLinearModel2	0.0594986	0.0510515	0.45145	0.575967	0.151933	1.35831	0.0721977	-0.0589491	0.0294746	-0.186339	0.0416833	0.140103	No	No	No	No	Rab40b	10	110557729
Optn	ENSRNOG00000017941	EGs			lm log2FC ~ CNV inputdataLinearModel2	-0.00732968	0.0498816	0.907119	0.0211355	-0.957729	0.0215918	0.0705432	-0.0575983	0.0287992	0.0757854	0.0407282	0.313936	No	No	No	No	Optn	17	77167740
Bag4	ENSRNOG00000042560	EGs			lm log2FC ~ CNV inputdataLinearModel2	0.0869169	0.0384194	0.264962	0.83655	0.6731	5.11808	0.0543333	-0.0443629	0.0221815	-0.119935	0.0313693	0.162861	No	No	No	No	Bag4	16	71058022
Pus3	ENSRNOG00000012994	EGs			lm log2FC ~ CNV inputdataLinearModel2	-0.0737579	0.0608353	0.439064	0.595135	0.19027	1.46996	0.0860341	-0.0702465	0.0351233	0.0866221	0.0496718	0.331459	No	No	No	No	Pus3	8	36766977
Unc13c	ENSRNOG00000056612	EGs			lm log2FC ~ CNV inputdataLinearModel2	0.0990548	0.153553	0.635273	0.293852	-0.412297	0.416133	0.217157	0.177308	-0.0886541	-0.224701	0.125376	0.324001	No	No	No	No	Unc13c	8	80203609
Grp	ENSRNOG00000016999	EGs			lm log2FC ~ CNV inputdataLinearModel2	-0.107469	0.00811554	0.0479835	0.99433	0.98866	175.359	0.0114771	0.00937102	-0.00468551	0.500792	0.00662631	0.00842304	Yes	Negative Correlation	No	No	Grp	18	61563053
Fbln2	ENSRNOG00000007338	EGs			lm log2FC ~ CNV inputdataLinearModel2	0.152183	0.062748	0.24897	0.854695	0.709391	5.88209	0.0887391	0.0724552	-0.0362276	-0.167887	0.0512335	0.188561	No	No	No	No	Fbln2	4	122835436
Upf1	ENSRNOG00000020134	EGs			lm log2FC ~ CNV inputdataLinearModel2	0.00723992	0.0144855	0.704931	0.199876	-0.600248	0.249806	0.0204855	0.0167264	-0.00836318	-0.0964714	0.0118273	0.0776616	No	No	No	No	Upf1	16	20824864
Kif1bp	ENSRNOG00000000395	EGs			lm log2FC ~ CNV inputdataLinearModel2	0.0533539	0.0345877	0.366157	0.704099	0.408199	2.37951	0.0489144	-0.0399385	0.0199692	-0.108299	0.0282408	0.162393	No	No	No	No	Kifbp	20	32191734
Lrrn2	ENSRNOG00000009691	EGs			lm log2FC ~ CNV inputdataLinearModel2	0.0736576	0.0894961	0.561608	0.40383	-0.192341	0.677373	0.126567	-0.103341	0.0516706	-0.211674	0.0730732	0.211617	No	No	No	No	Lrrn2	13	49660356
Gpt2	ENSRNOG00000059579	EGs			lm log2FC ~ CNV inputdataLinearModel2	0.0900111	0.0342809	0.231661	0.873325	0.746651	6.89424	0.0484805	-0.0395842	0.0197921	-0.0487856	0.0279903	0.331607	No	No	No	No	Gpt2	19	22590881
Il6r	ENSRNOG00000020811	EGs			lm log2FC ~ CNV inputdataLinearModel2	0.087694	0.00373446	0.0270942	0.99819	0.99638	551.421	0.00528133	0.00431219	-0.00215609	-0.140772	0.00304918	0.0137873	Yes	Positive Correlation	No	No	Il6r	2	189205701
Dnajb5	ENSRNOG00000000130	EGs			lm log2FC ~ CNV inputdataLinearModel2	0.0938771	0.00713593	0.0482988	0.994255	0.98851	173.069	0.0100917	-0.00823986	0.00411993	-0.0635886	0.00582646	0.0581694	Yes	Positive Correlation	No	No	Dnajb5	5	58393233
RF00100	ENSRNOG00000061125	EGs			lm log2FC ~ CNV inputdataLinearModel2	0.0886739	0.207762	0.743188	0.154093	-0.691813	0.182163	0.293819	-0.239902	0.119951	0.612031	0.169637	0.172131	No	No	No	No	7SK	4	177070627
Adcy10	ENSRNOG00000053410	del	UpRegulated	del_UpRegulated	lm log2FC ~ CNV inputdataLinearModel2	-0.679504	0.0160133	0.0149999	0.999445	0.99889	1800.63	0.0226462	-0.0184905	0.00924526	0.436523	0.0130748	0.0190624	Yes	Negative Correlation	No	No	Adcy10	13	83721300
Yjefn3	ENSRNOG00000039191	deldup	DownRegulated	deldup_DownRegulated	lm log2FC ~ CNV inputdataLinearModel2	0.0732987	0.145989	0.703772	0.201335	-0.59733	0.25209	0.206459	-0.168573	0.0842866	-0.36708	0.119199	0.199886	No	No	No	No	Yjefn3	16	21282467
Lypla2	ENSRNOG00000010067	EGs			lm log2FC ~ CNV inputdataLinearModel2	0.0647643	0.029416	0.271417	0.828983	0.657965	4.84736	0.0416005	-0.0339666	0.0169833	-0.130567	0.024018	0.115813	No	No	No	No	Lypla2	5	154315033
Golgb1	ENSRNOG00000030314	EGs			lm log2FC ~ CNV inputdataLinearModel2	-0.0218495	0.00510685	0.146172	0.948201	0.896402	18.3053	0.00722217	0.00589688	-0.00294844	0.0927913	0.00416972	0.0285883	No	No	No	No	Golgb1	11	66761584
Echdc1	ENSRNOG00000011622	EGs			lm log2FC ~ CNV inputdataLinearModel2	-0.0323228	0.0328306	0.504961	0.492207	-0.0155854	0.969308	0.0464294	-0.0379095	0.0189547	0.0996044	0.026806	0.167365	No	No	No	No	Echdc1	1	30874418
Tecpr1	ENSRNOG00000001010	EGs			lm log2FC ~ CNV inputdataLinearModel2	-0.00352954	0.00389396	0.531226	0.451029	-0.0979425	0.821589	0.00550688	-0.00449635	0.00224818	-0.149745	0.0031794	0.0135147	No	No	No	No	Tecpr1	12	12374790
Praf2	ENSRNOG00000057147	EGs			lm log2FC ~ CNV inputdataLinearModel2	0.0864009	0.0507217	0.337946	0.7437	0.487399	2.90167	0.0717313	-0.0585684	0.0292842	-0.131952	0.0414141	0.193609	No	No	No	No	Praf2	X	15618991
Cipc	ENSRNOG00000011111	EGs			lm log2FC ~ CNV inputdataLinearModel2	0.0429192	0.0107693	0.156509	0.940769	0.881537	15.883	0.01523	0.0124353	-0.00621763	-0.0766315	0.00879306	0.0727307	No	No	No	No	Cipc	6	110968061
Spc25	ENSRNOG00000006731	del,deldup	DownRegulated	del_DownRegulated,deldup_DownRegulated	lm log2FC ~ CNV inputdataLinearModel2	0.124402	0.141109	0.540007	0.437323	-0.125354	0.777218	0.199558	-0.162939	0.0814693	-0.534696	0.115215	0.135111	No	No	No	No	Spc25	3	55438536
Cdh9	ENSRNOG00000033837	EGs			lm log2FC ~ CNV inputdataLinearModel2	0.0621303	0.0276829	0.266844	0.834359	0.668718	5.03715	0.0391495	-0.0319654	0.0159827	-0.289393	0.022603	0.0496223	No	No	No	No	Cdh9	2	66940057
Kremen1	ENSRNOG00000051487	EGs			lm log2FC ~ CNV inputdataLinearModel2	-0.0853104	0.0385047	0.269911	0.830761	0.661522	4.9088	0.0544539	0.0444615	-0.0222307	0.221616	0.031439	0.0897137	No	No	No	No	Kremen1	14	85438707
Hsf1	ENSRNOG00000021732	EGs			lm log2FC ~ CNV inputdataLinearModel2	0.0202962	0.139844	0.908245	0.0206294	-0.958741	0.0210639	0.19777	0.161478	-0.0807391	-0.0837514	0.114182	0.597115	No	No	No	No	Hsf1	7	117538523
Sybu	ENSRNOG00000004200	EGs			lm log2FC ~ CNV inputdataLinearModel2	0.082632	0.0553073	0.375502	0.690613	0.381225	2.23219	0.0782163	-0.0638633	0.0319317	-0.0663447	0.0451582	0.380462	No	No	No	No	Sybu	7	83600617
Atp6v1g1	ENSRNOG00000008163	EGs			lm log2FC ~ CNV inputdataLinearModel2	-0.0146096	0.00253392	0.109329	0.970796	0.941593	33.2424	0.00358351	-0.00292592	0.00146296	0.0800039	0.00206894	0.0164596	No	No	No	No	Atp6v1g1	5	79367663
Chst11	ENSRNOG00000008885	EGs			lm log2FC ~ CNV inputdataLinearModel2	0.114663	0.0220988	0.121208	0.964186	0.928372	26.9221	0.0312524	-0.0255174	0.0127587	-0.166034	0.0180436	0.0689134	No	No	No	No	Chst11	7	26645422
Castor1	ENSRNOG00000006740	EGs			lm log2FC ~ CNV inputdataLinearModel2	0.28446	0.182848	0.363694	0.707625	0.415249	2.42026	0.258586	0.211134	-0.105567	-0.115516	0.149295	0.580769	No	No	No	No	Castor1	14	84447885
AABR07001064.1	ENSRNOG00000017678	EGs			lm log2FC ~ CNV inputdataLinearModel2	0.0722979	0.0805256	0.534241	0.446318	-0.107364	0.80609	0.11388	-0.092983	0.0464915	-0.130612	0.0657489	0.296891	No	No	No	No	AABR07001064.1	1	36954496
Vgf	ENSRNOG00000001416	EGs			lm log2FC ~ CNV inputdataLinearModel2	0.187423	0.00517935	0.0175882	0.999237	0.998474	1309.47	0.00732471	0.0059806	-0.0029903	-0.137427	0.00422892	0.0195839	Yes	Positive Correlation	No	No	Vgf	12	22677607
Arap2	ENSRNOG00000056826	EGs			lm log2FC ~ CNV inputdataLinearModel2	-0.0366371	0.0275416	0.410374	0.638932	0.277863	1.76956	0.0389497	0.0318023	-0.0159011	0.153946	0.0224876	0.0923409	No	No	No	No	Arap2	14	48726045
AABR07000276.1	ENSRNOG00000016624	del,dup	DownRegulated	del_DownRegulated,dup_DownRegulated	lm log2FC ~ CNV inputdataLinearModel2	0.332517	0.601235	0.678388	0.234228	-0.531544	0.305872	0.850275	0.694246	-0.347123	-0.717525	0.490906	0.381985	No	No	No	No	AABR07000276.1	1	7800941
Chst2	ENSRNOG00000047734	EGs			lm log2FC ~ CNV inputdataLinearModel2	0.0739502	0.00457605	0.039344	0.996185	0.992371	261.154	0.00647152	-0.00528397	0.00264198	-0.0831637	0.00373633	0.0285825	Yes	Positive Correlation	No	No	Chst2	8	103188651
Smc6	ENSRNOG00000004908	EGs			lm log2FC ~ CNV inputdataLinearModel2	-0.0312619	0.0246699	0.425314	0.616243	0.232486	1.60582	0.0348885	-0.0284863	0.0142432	0.077103	0.0201429	0.162679	No	No	No	No	Smc6	6	36941233
Wdr35	ENSRNOG00000028783	EGs			lm log2FC ~ CNV inputdataLinearModel2	0.0136374	0.0218531	0.644821	0.280284	-0.439433	0.389436	0.0309049	-0.0252338	0.0126169	0.103896	0.017843	0.108276	No	No	No	No	Wdr35	6	34094306
Cabin1	ENSRNOG00000001237	EGs			lm log2FC ~ CNV inputdataLinearModel2	0.031765	0.0117268	0.225142	0.880058	0.760116	7.33736	0.0165842	-0.0135409	0.00677045	-0.138597	0.00957486	0.0439107	No	No	No	No	Cabin1	20	13836030
Dlst	ENSRNOG00000005061	EGs			lm log2FC ~ CNV inputdataLinearModel2	-0.0286549	0.0256415	0.464704	0.555329	0.110657	1.24885	0.0362625	-0.0296082	0.0148041	0.0532	0.0209362	0.238683	No	No	No	No	Dlst	6	108936664
Stard10	ENSRNOG00000019491	EGs			lm log2FC ~ CNV inputdataLinearModel2	-0.156274	0.0718059	0.274201	0.825677	0.651354	4.73648	0.101549	0.0829144	-0.0414572	0.156124	0.0586293	0.228696	No	No	No	No	Stard10	1	166428761
Cfap45	ENSRNOG00000008492	dup	UpRegulated	dup_UpRegulated	lm log2FC ~ CNV inputdataLinearModel2	0.100741	0.0659531	0.369021	0.699984	0.399968	2.33316	0.0932718	-0.0761561	0.038078	0.6038	0.0538505	0.0566277	No	No	No	No	Cfap45	13	90909486
Fam129b	ENSRNOG00000015845	EGs			lm log2FC ~ CNV inputdataLinearModel2	0.0766762	0.0130362	0.10721	0.971907	0.943813	34.5956	0.0184359	0.0150529	-0.00752644	-0.0760272	0.010644	0.0885528	No	No	No	No	Niban2	3	11921715
AABR07054460.4	ENSRNOG00000058515	del,dup	DownRegulated	del_DownRegulated,dup_DownRegulated	lm log2FC ~ CNV inputdataLinearModel2	0.0993998	0.206589	0.714506	0.187985	-0.62403	0.231504	0.29216	0.238548	-0.119274	-0.534391	0.168679	0.194646	No	No	No	No	AABR07054460.4	3	154850173
Srf	ENSRNOG00000018232	EGs			lm log2FC ~ CNV inputdataLinearModel2	0.0335658	0.0246825	0.403653	0.64904	0.298081	1.84933	0.0349063	0.0285009	-0.0142505	-0.0869603	0.0201532	0.144978	No	No	No	No	Srf	9	16737642
Fgf13	ENSRNOG00000042753	EGs			lm log2FC ~ CNV inputdataLinearModel2	0.0950381	0.0353267	0.226563	0.878604	0.757208	7.2375	0.0499596	-0.0407918	0.0203959	-0.130985	0.0288442	0.137988	No	No	No	No	Fgf13	X	142053654
Dnajc8	ENSRNOG00000013255	EGs			lm log2FC ~ CNV inputdataLinearModel2	-0.0195278	0.0388766	0.703661	0.201474	-0.597052	0.252307	0.0549798	-0.0448908	0.0224454	0.0743006	0.0317426	0.257034	No	No	No	No	Dnajc8	5	150725654
Gemin6	ENSRNOG00000027332	EGs			lm log2FC ~ CNV inputdataLinearModel2	-0.122246	0.0957091	0.422868	0.619976	0.239952	1.63141	0.135353	-0.110515	0.0552577	0.111645	0.0781462	0.388781	No	No	No	No	Gemin6	6	2907145
Cfap77	ENSRNOG00000028805	del,dup	UpRegulated	del_UpRegulated,dup_UpRegulated	lm log2FC ~ CNV inputdataLinearModel2	-0.0253773	0.178204	0.909947	0.0198764	-0.960247	0.0202795	0.252018	-0.205772	0.102886	0.877826	0.145503	0.104571	No	No	No	No	Cfap77	3	7508496
Afap1l1	ENSRNOG00000019403	EGs			lm log2FC ~ CNV inputdataLinearModel2	-0.12412	0.0321284	0.161249	0.937204	0.874409	14.9247	0.0454364	-0.0370987	0.0185493	0.140833	0.0262327	0.117239	No	No	No	No	Afap1l1	18	57053947
Neurod1	ENSRNOG00000005609	EGs			lm log2FC ~ CNV inputdataLinearModel2	0.168099	0.0489176	0.18028	0.921928	0.843856	11.8087	0.06918	-0.0564852	0.0282426	-0.148499	0.0399411	0.167271	No	No	No	No	Neurod1	3	66414308
Sptb	ENSRNOG00000006911	EGs			lm log2FC ~ CNV inputdataLinearModel2	0.128659	0.0166851	0.0821012	0.98346	0.96692	59.4602	0.0235962	-0.0192662	0.00963312	-0.125222	0.0136233	0.0689888	No	No	No	No	Sptb	6	99659651
Gabarapl1	ENSRNOG00000053362	EGs			lm log2FC ~ CNV inputdataLinearModel2	-0.052849	0.0226163	0.257423	0.845213	0.690426	5.46049	0.0319842	-0.026115	0.0130575	0.0498723	0.0184661	0.225755	No	No	No	No	Gabarapl1	4	163293724
AABR07026012.1	ENSRNOG00000022358	EGs			lm log2FC ~ CNV inputdataLinearModel2	-0.469034	0.162422	0.212228	0.892923	0.785846	8.33907	0.2297	0.187549	-0.0937745	0.370903	0.132617	0.218607	No	No	No	No	AABR07026012.1	16	58791095
Lrp2bp	ENSRNOG00000011178	del	UpRegulated	del_UpRegulated	lm log2FC ~ CNV inputdataLinearModel2	-0.35983	0.0985866	0.170244	0.930176	0.860352	13.3217	0.139422	-0.113838	0.056919	0.585164	0.0804956	0.0870277	No	No	No	No	Lrp2bp	16	49437379
Syf2	ENSRNOG00000060597	EGs			lm log2FC ~ CNV inputdataLinearModel2	0.0193261	0.0255922	0.588239	0.363163	-0.273675	0.57026	0.0361928	-0.0295513	0.0147757	0.138473	0.0208959	0.0953479	No	No	No	No	Syf2	5	153269526
Aff1	ENSRNOG00000002232	EGs			lm log2FC ~ CNV inputdataLinearModel2	0.0501125	0.0358602	0.395414	0.661343	0.322686	1.95284	0.050714	-0.0414078	0.0207039	-0.188827	0.0292797	0.0979348	No	No	No	No	Aff1	14	7226586
Hist1h4b	ENSRNOG00000045840	EGs			lm log2FC ~ CNV inputdataLinearModel2	0.0789091	0.0826391	0.514696	0.476923	-0.0461531	0.911766	0.116869	-0.0954234	0.0477117	-0.19529	0.0674745	0.211784	No	No	No	No	Hist2h4a	4	170763605
Psip1	ENSRNOG00000011498	EGs			lm log2FC ~ CNV inputdataLinearModel2	0.00960036	0.0344156	0.826815	0.0721973	-0.855605	0.0778153	0.048671	-0.0397397	0.0198698	0.097273	0.0281002	0.179032	No	No	No	No	Psip1	5	101555694
Zcchc18	ENSRNOG00000055939	EGs			lm log2FC ~ CNV inputdataLinearModel2	-0.0260846	0.0474929	0.680256	0.231748	-0.536505	0.301656	0.0671651	-0.0548401	0.02742	0.112269	0.0387778	0.211722	No	No	No	No	Zcchc18	X	107634150
Cpne4	ENSRNOG00000026577	EGs			lm log2FC ~ CNV inputdataLinearModel2	0.150336	0.0687868	0.273185	0.826887	0.653774	4.77657	0.0972793	-0.0794282	0.0397141	-0.322001	0.0561642	0.109935	No	No	No	No	Cpne4	8	113105814
Zfp445	ENSRNOG00000025554	EGs			lm log2FC ~ CNV inputdataLinearModel2	-0.0564498	0.00760533	0.0852566	0.982172	0.964344	55.0921	0.0107556	-0.00878188	0.00439094	0.0528468	0.00620972	0.074464	No	No	No	No	Zfp445	8	131888047
Cep63	ENSRNOG00000008410	EGs			lm log2FC ~ CNV inputdataLinearModel2	-0.0665199	0.00326148	0.0311886	0.997602	0.995204	415.981	0.00461243	0.00376604	-0.00188302	0.126642	0.00266299	0.0133847	Yes	Negative Correlation	No	No	Cep63	8	111064049
Pip5k1b	ENSRNOG00000015232	EGs			lm log2FC ~ CNV inputdataLinearModel2	-0.0371614	0.0710862	0.693344	0.214629	-0.570742	0.273283	0.100531	-0.0820832	0.0410416	0.0645856	0.0580416	0.466059	No	No	No	No	Pip5k1b	1	242168462
Tbc1d20	ENSRNOG00000005766	EGs			lm log2FC ~ CNV inputdataLinearModel2	0.0410038	0.0341003	0.441646	0.591149	0.182298	1.44588	0.048225	0.0393756	-0.0196878	-0.0943417	0.0278427	0.182697	No	No	No	No	Tbc1d20	3	147772165
Abcg2	ENSRNOG00000007041	EGs			lm log2FC ~ CNV inputdataLinearModel2	0.25389	0.211801	0.442619	0.589647	0.179293	1.43692	0.299532	0.244567	-0.122283	-0.00870581	0.172935	0.967979	No	No	No	No	Abcg2	4	88832178
Coch	ENSRNOG00000005286	dup	UpRegulated	dup_UpRegulated	lm log2FC ~ CNV inputdataLinearModel2	-0.00816978	0.133391	0.961058	0.00373713	-0.992526	0.00375115	0.188644	0.154027	-0.0770136	0.54222	0.108914	0.126196	No	No	No	No	Coch	6	72359791
Maats1	ENSRNOG00000002976	del,dup	UpRegulated	del_UpRegulated,dup_UpRegulated	lm log2FC ~ CNV inputdataLinearModel2	-0.0157437	0.0665918	0.852204	0.052936	-0.894128	0.0558948	0.094175	0.0768936	-0.0384468	0.603804	0.054372	0.0571728	No	No	No	No	Maats1	11	64975594
Ppia	ENSRNOG00000027864	EGs			lm log2FC ~ CNV inputdataLinearModel2	-0.0344642	0.016308	0.281365	0.817057	0.634113	4.46618	0.023063	-0.0188308	0.00941542	0.127275	0.0133154	0.0663613	No	No	No	No	Ppia	14	86673775
Fh	ENSRNOG00000003653	EGs			lm log2FC ~ CNV inputdataLinearModel2	-0.0704358	0.0225673	0.197391	0.906904	0.813807	9.74156	0.031915	-0.0260584	0.0130292	0.0616243	0.0184261	0.184967	No	No	No	No	Fh	13	93651484
Klf16	ENSRNOG00000033694	EGs			lm log2FC ~ CNV inputdataLinearModel2	0.0491096	0.0226165	0.274751	0.825021	0.650042	4.71498	0.0319846	-0.0261153	0.0130577	-0.129675	0.0184663	0.0900523	No	No	No	No	Klf16	7	12006710
Nae1	ENSRNOG00000033133	EGs			lm log2FC ~ CNV inputdataLinearModel2	-0.061323	0.0877869	0.611822	0.327941	-0.344119	0.487964	0.124149	-0.101368	0.0506838	0.0717984	0.0716777	0.499464	No	No	No	No	Nae1	19	653510
Rab3d	ENSRNOG00000011582	EGs			lm log2FC ~ CNV inputdataLinearModel2	0.087832	0.0110959	0.0800007	0.984291	0.968583	62.659	0.0156919	0.0128124	-0.0064062	-0.0898223	0.00905974	0.0639949	No	No	No	No	Rab3d	8	22918699
Fbxo36	ENSRNOG00000017053	del,dup	UpRegulated	del_UpRegulated,dup_UpRegulated	lm log2FC ~ CNV inputdataLinearModel2	0.114609	0.278897	0.751783	0.144471	-0.711058	0.168868	0.39442	-0.322043	0.161021	0.755186	0.227719	0.186446	No	No	No	No	Fbxo36	9	92435896
Myo10	ENSRNOG00000010161	EGs			lm log2FC ~ CNV inputdataLinearModel2	-0.00407616	0.0169584	0.849829	0.0546187	-0.890763	0.0577743	0.0239827	0.0195818	-0.00979091	-0.141381	0.0138464	0.0621507	No	No	No	No	Myo10	2	77868412
Paip1	ENSRNOG00000058580	EGs			lm log2FC ~ CNV inputdataLinearModel2	-0.0544615	0.0558602	0.508071	0.487324	-0.0253529	0.950548	0.0789982	-0.0645018	0.0322509	0.0545438	0.0456096	0.44336	No	No	No	No	Paip1	2	52301798
Aif1l	ENSRNOG00000009951	EGs			lm log2FC ~ CNV inputdataLinearModel2	-0.0624603	0.0462695	0.405894	0.645678	0.291356	1.82229	0.065435	-0.0534275	0.0267137	0.130921	0.0377789	0.178847	No	No	No	No	Aif1l	3	9237944
Dgkb	ENSRNOG00000030771	EGs			lm log2FC ~ CNV inputdataLinearModel2	0.137514	0.0494447	0.21974	0.885517	0.771033	7.7349	0.0699254	-0.0570939	0.0285469	-0.113255	0.0403715	0.217993	No	No	No	No	Dgkb	6	57516713
Rgs3	ENSRNOG00000024501	EGs			lm log2FC ~ CNV inputdataLinearModel2	-0.0388136	0.00858942	0.138649	0.953313	0.906626	20.4193	0.0121473	-0.00991821	0.00495911	0.151501	0.00701323	0.0294492	No	No	No	No	Rgs3	5	78428669
AC118957.2	ENSRNOG00000057724	EGs			lm log2FC ~ CNV inputdataLinearModel2	0.0609894	0.223463	0.83038	0.0693256	-0.861349	0.0744896	0.316025	0.258033	-0.129017	-0.263123	0.182457	0.385984	No	No	No	No	AC118957.1	6	114478293
Cacnb4	ENSRNOG00000007666	EGs			lm log2FC ~ CNV inputdataLinearModel2	-0.139038	0.0396686	0.176932	0.924727	0.849454	12.2849	0.0560998	0.0458053	-0.0229026	0.108686	0.0323892	0.184382	No	No	No	No	Cacnb4	3	37955069
Msmp	ENSRNOG00000043023	EGs			lm log2FC ~ CNV inputdataLinearModel2	0.0409429	0.0495003	0.560056	0.406223	-0.187554	0.684134	0.070004	0.057158	-0.028579	-0.129823	0.0404168	0.192139	No	No	No	No	Msmp	5	59084626
Tle3	ENSRNOG00000013013	EGs			lm log2FC ~ CNV inputdataLinearModel2	0.0408076	0.0204816	0.296137	0.79878	0.59756	3.96968	0.0289653	0.0236501	-0.0118251	-0.136417	0.0167231	0.0776549	No	No	No	No	Tle3	8	66296883
Carmil2	ENSRNOG00000024452	EGs			lm log2FC ~ CNV inputdataLinearModel2	0.0254104	0.0316078	0.568924	0.392578	-0.214844	0.646302	0.0447001	0.0364975	-0.0182488	-0.125037	0.0258076	0.129578	No	No	No	No	Carmil2	19	37652969
Rbm11	ENSRNOG00000029147	EGs			lm log2FC ~ CNV inputdataLinearModel2	-0.140427	0.0327294	0.145774	0.948477	0.896955	18.4089	0.0462863	-0.0377926	0.0188963	0.0922447	0.0267234	0.179515	No	No	No	No	Rbm11	11	14005732
Ibsp	ENSRNOG00000002158	EGs			lm log2FC ~ CNV inputdataLinearModel2	-0.540639	0.106737	0.12409	0.962485	0.92497	25.6559	0.150949	-0.123249	0.0616245	0.23807	0.0871502	0.223401	No	No	No	No	Ibsp	14	6801204
Ctsl	ENSRNOG00000018566	EGs			lm log2FC ~ CNV inputdataLinearModel2	-0.036909	0.0505504	0.598503	0.34773	-0.30454	0.533108	0.0714891	-0.0583706	0.0291853	0.0788145	0.0412742	0.307117	No	No	No	No	Ctsl	17	1872848
Uqcrh	ENSRNOG00000012550	EGs			lm log2FC ~ CNV inputdataLinearModel2	-0.0342701	0.011503	0.206163	0.898743	0.797486	8.87586	0.0162677	-0.0132825	0.00664125	0.152237	0.00939214	0.039226	No	No	No	No	Uqcrh	5	134919044
Zfp541	ENSRNOG00000021800	EGs			lm log2FC ~ CNV inputdataLinearModel2	0.0504244	0.046518	0.474361	0.54023	0.0804603	1.175	0.0657865	0.0537144	-0.0268572	-0.391946	0.0379818	0.0615001	No	No	No	No	Zfp541	1	77967755
Slc41a2	ENSRNOG00000008713	EGs			lm log2FC ~ CNV inputdataLinearModel2	-0.055279	0.0147481	0.16598	0.933551	0.867102	14.0491	0.020857	0.0170297	-0.00851483	0.115998	0.0120418	0.0658518	No	No	No	No	Slc41a2	7	26522314
Ddx10	ENSRNOG00000012500	EGs			lm log2FC ~ CNV inputdataLinearModel2	-0.0492661	0.101348	0.711947	0.191135	-0.61773	0.2363	0.143328	-0.117027	0.0585134	0.0773017	0.0827504	0.521664	No	No	No	No	Ddx10	8	57667472
Hif1a	ENSRNOG00000008292	EGs			lm log2FC ~ CNV inputdataLinearModel2	-0.0194604	0.0240152	0.566455	0.396369	-0.207261	0.656642	0.0339626	-0.0277304	0.0138652	0.0586162	0.0196083	0.205513	No	No	No	No	Hif1a	6	96810907
Lsm11	ENSRNOG00000005450	EGs			lm log2FC ~ CNV inputdataLinearModel2	0.249049	0.165313	0.373059	0.694155	0.388311	2.26963	0.233788	-0.190887	0.0954435	-0.212515	0.134978	0.360237	No	No	No	No	Lsm11	10	31028697
Camkk1	ENSRNOG00000018242	EGs			lm log2FC ~ CNV inputdataLinearModel2	-0.0404496	0.00284462	0.0446967	0.995079	0.990157	202.199	0.0040229	0.00328468	-0.00164234	-0.232218	0.00232262	0.00636718	Yes	Negative Correlation	No	No	Camkk1	10	59585072
Brsk2	ENSRNOG00000020021	EGs			lm log2FC ~ CNV inputdataLinearModel2	0.0491181	0.00361239	0.046736	0.99462	0.98924	184.882	0.00510869	0.00417123	-0.00208561	-0.0519327	0.0029495	0.0361178	Yes	Positive Correlation	No	No	Brsk2	1	214927172
Lrp8	ENSRNOG00000013064	EGs			lm log2FC ~ CNV inputdataLinearModel2	0.033114	0.0114251	0.211508	0.893621	0.787243	8.40038	0.0161576	-0.0131926	0.00659631	-0.076008	0.00932859	0.0777446	No	No	No	No	Lrp8	5	127404450
Mrps25	ENSRNOG00000010912	EGs			lm log2FC ~ CNV inputdataLinearModel2	-0.0482008	0.0590976	0.564431	0.399481	-0.201038	0.665226	0.0835766	-0.06824	0.03412	0.138096	0.048253	0.214003	No	No	No	No	Mrps25	4	124036655
Fam149a	ENSRNOG00000021693	EGs			lm log2FC ~ CNV inputdataLinearModel2	-0.0876382	0.082406	0.480418	0.530741	0.0614814	1.13102	0.11654	-0.0951543	0.0475771	0.099509	0.0672842	0.378501	No	No	No	No	Fam149a	16	50049828
Zfp612	ENSRNOG00000016971	EGs			lm log2FC ~ CNV inputdataLinearModel2	-0.0650724	0.049424	0.413528	0.634166	0.268331	1.73348	0.069896	0.0570699	-0.0285349	0.111987	0.0403545	0.220185	No	No	No	No	Zfp612	19	41559487
Hist1h2bk	ENSRNOG00000055512	EGs			lm log2FC ~ CNV inputdataLinearModel2	0.0787508	0.0661855	0.444946	0.586048	0.172096	1.41574	0.0936005	0.0764245	-0.0382122	-0.257839	0.0540403	0.131525	No	No	No	No	H2bc12	17	44527421
Gpam	ENSRNOG00000015124	EGs			lm log2FC ~ CNV inputdataLinearModel2	0.104382	0.0319071	0.188857	0.914546	0.829093	10.7023	0.0451235	-0.0368432	0.0184216	-0.0548412	0.0260521	0.282332	No	No	No	No	Gpam	1	275846819
Hspa13	ENSRNOG00000060979	EGs			lm log2FC ~ CNV inputdataLinearModel2	-0.0438885	0.0421523	0.487155	0.520171	0.0403415	1.08407	0.0596124	-0.0486733	0.0243366	0.0436135	0.0344172	0.425316	No	No	No	No	Hspa13	11	14144130
Elovl7	ENSRNOG00000010450	EGs			lm log2FC ~ CNV inputdataLinearModel2	-0.123413	0.0580954	0.280092	0.818601	0.637202	4.51271	0.0821592	0.0670827	-0.0335414	0.240943	0.0474347	0.123749	No	No	No	No	Elovl7	2	40373211
AABR07067499.1	ENSRNOG00000038911	EGs			lm log2FC ~ CNV inputdataLinearModel2	-0.166118	0.0501735	0.186736	0.916401	0.832801	10.9618	0.070956	0.0579354	-0.0289677	0.196575	0.0409665	0.1308	No	No	No	No	AABR07067499.1	9	49430683
Ipmk	ENSRNOG00000000609	EGs			lm log2FC ~ CNV inputdataLinearModel2	-0.0173915	0.0169782	0.492345	0.512024	0.0240479	1.04928	0.0240108	-0.0196047	0.00980237	0.0766232	0.0138626	0.113945	No	No	No	No	Ipmk	20	18457310
Pex26	ENSRNOG00000049982	EGs			lm log2FC ~ CNV inputdataLinearModel2	0.0663727	0.0268748	0.244926	0.859144	0.718288	6.09944	0.0380066	0.0310323	-0.0155161	-0.0917135	0.0219431	0.149506	No	No	No	No	Pex26	4	153747947
Sf3a1	ENSRNOG00000005218	EGs			lm log2FC ~ CNV inputdataLinearModel2	0.0623977	0.00732951	0.0744391	0.98639	0.97278	72.4747	0.0103655	-0.00846339	0.00423169	-0.0362512	0.00598452	0.104157	No	No	No	No	Sf3a1	14	84393182
Asic4	ENSRNOG00000019985	EGs			lm log2FC ~ CNV inputdataLinearModel2	-0.113468	0.066499	0.337476	0.744343	0.488687	2.9115	0.0940437	0.0767864	-0.0383932	0.279942	0.0542962	0.121961	No	No	No	No	Asic4	9	82647071
Rgs22	ENSRNOG00000025551	EGs			lm log2FC ~ CNV inputdataLinearModel2	-0.0270699	0.000108586	0.00255367	0.999984	0.999968	62147.7	0.000153564	-0.000125384	6.26922e-05	0.355173	8.86602e-05	0.000158916	Yes	Negative Correlation	No	No	Rgs22	7	74783019
Trpc5	ENSRNOG00000027233	EGs			lm log2FC ~ CNV inputdataLinearModel2	0.0910337	0.0836064	0.472941	0.542453	0.0849055	1.18557	0.118237	-0.0965403	0.0482702	-0.21733	0.0682643	0.193752	No	No	No	No	Trpc5	X	115627653
Eri3	ENSRNOG00000019381	EGs			lm log2FC ~ CNV inputdataLinearModel2	0.0573633	0.0173268	0.186746	0.916391	0.832782	10.9605	0.0245039	-0.0200073	0.0100037	-0.0579437	0.0141473	0.152452	No	No	No	No	Eri3	5	136406130
Ski	ENSRNOG00000055340	EGs			lm log2FC ~ CNV inputdataLinearModel2	0.0490022	0.00352999	0.0457814	0.994837	0.989675	192.7	0.00499217	0.00407609	-0.00203804	-0.169066	0.00288223	0.010852	Yes	Positive Correlation	No	No	Ski	5	172559135
Asb1	ENSRNOG00000020322	EGs			lm log2FC ~ CNV inputdataLinearModel2	0.0617773	0.0329855	0.312218	0.778153	0.556307	3.50762	0.0466485	-0.0380884	0.0190442	-0.110277	0.0269325	0.152495	No	No	No	No	Asb1	9	98668231
Dpy19l1	ENSRNOG00000026589	EGs			lm log2FC ~ CNV inputdataLinearModel2	-0.0836864	0.00157265	0.0119621	0.999647	0.999294	2831.68	0.00222407	0.00181595	-0.000907973	0.116627	0.00128407	0.00700889	Yes	Negative Correlation	No	No	Dpy19l1	8	25582938
Cdc42ep1	ENSRNOG00000008517	EGs			lm log2FC ~ CNV inputdataLinearModel2	-0.124249	0.00950824	0.0486229	0.994178	0.988356	170.761	0.0134467	0.0109792	-0.00548959	0.102079	0.00776345	0.0483239	Yes	Negative Correlation	No	No	Cdc42ep1	7	120067379
Plk5	ENSRNOG00000034102	dup	DownRegulated	dup_DownRegulated	lm log2FC ~ CNV inputdataLinearModel2	0.0289254	0.314097	0.941538	0.00840935	-0.983181	0.00848067	0.4442	0.362688	-0.181344	-0.332859	0.256459	0.417926	No	No	No	No	Plk5	7	12212911
Col4a2	ENSRNOG00000023972	EGs			lm log2FC ~ CNV inputdataLinearModel2	0.017188	0.0967022	0.888016	0.0306246	-0.938751	0.0315921	0.136758	0.111662	-0.0558311	-0.124875	0.078957	0.358941	No	No	No	No	Col4a2	16	83387364
Nell2	ENSRNOG00000006235	EGs			lm log2FC ~ CNV inputdataLinearModel2	0.0857698	0.0579053	0.378047	0.686911	0.373822	2.19398	0.0818904	-0.0668633	0.0334316	-0.122914	0.0472795	0.233772	No	No	No	No	Nell2	7	136526496
Akt1	ENSRNOG00000028629	EGs			lm log2FC ~ CNV inputdataLinearModel2	0.00396612	0.0107014	0.77405	0.120767	-0.758465	0.137355	0.0151341	-0.012357	0.00617848	-0.0866905	0.00873769	0.0639501	No	No	No	No	Akt1	6	137218376
Srp9	ENSRNOG00000003211	EGs			lm log2FC ~ CNV inputdataLinearModel2	-0.0958393	0.00849836	0.0563037	0.992198	0.984397	127.18	0.0120185	-0.00981306	0.00490653	0.0716638	0.00693888	0.0614494	No	No	No	No	Srp9	13	100551307
Gpr26	ENSRNOG00000047057	EGs			lm log2FC ~ CNV inputdataLinearModel2	0.0649403	0.0621428	0.485988	0.522003	0.0440055	1.09206	0.0878832	0.0717563	-0.0358782	-0.153922	0.0507394	0.202716	No	No	No	No	Gpr26	1	203971152
Mrpl51	ENSRNOG00000019165	EGs			lm log2FC ~ CNV inputdataLinearModel2	-0.0431733	0.0025449	0.0374829	0.996537	0.993075	287.799	0.00359903	0.0029386	-0.0014693	0.108729	0.0020779	0.0121649	Yes	Negative Correlation	No	No	Mrpl51	4	157705790
Fkbp3	ENSRNOG00000004629	EGs			lm log2FC ~ CNV inputdataLinearModel2	-0.0375366	0.0240754	0.363061	0.708529	0.417057	2.43087	0.0340478	0.0277999	-0.0139	0.124023	0.0196575	0.100071	No	No	No	No	Fkbp3	6	86810809
Dbndd2	ENSRNOG00000014571	EGs			lm log2FC ~ CNV inputdataLinearModel2	-0.0445247	0.00791906	0.112056	0.969337	0.938673	31.6122	0.0111992	0.00914414	-0.00457207	0.107742	0.00646588	0.0381596	No	No	No	No	Dbndd2	3	160935709
Isca1	ENSRNOG00000018343	EGs			lm log2FC ~ CNV inputdataLinearModel2	0.00131082	0.0259697	0.967894	0.00254124	-0.994918	0.00254772	0.0367266	-0.0299872	0.0149936	-0.1261	0.0212041	0.106058	No	No	No	No	Isca1	17	5281727
Gcsh	ENSRNOG00000011535	EGs			lm log2FC ~ CNV inputdataLinearModel2	-0.0694854	0.0389253	0.325081	0.761141	0.522282	3.18657	0.0550486	-0.044947	0.0224735	0.0836946	0.0317823	0.231043	No	No	No	No	Gcsh	19	49522054
Capn15	ENSRNOG00000020239	EGs			lm log2FC ~ CNV inputdataLinearModel2	0.0251021	0.0157089	0.355982	0.718584	0.437168	2.55346	0.0222157	-0.0181391	0.00906953	-0.137957	0.0128262	0.0590186	No	No	No	No	Capn15	10	15319774
Mlf2	ENSRNOG00000016589	EGs			lm log2FC ~ CNV inputdataLinearModel2	0.0504284	0.0286138	0.328569	0.756453	0.512905	3.10598	0.040466	-0.0330404	0.0165202	-0.0815215	0.0233631	0.177685	No	No	No	No	Mlf2	4	157452607
Rad21	ENSRNOG00000004420	EGs			lm log2FC ~ CNV inputdataLinearModel2	-0.0119501	0.0180325	0.627419	0.305154	-0.389692	0.439167	0.0255018	-0.0208222	0.0104111	0.0873856	0.0147235	0.106265	No	No	No	No	Rad21	7	91511756
Rpgr	ENSRNOG00000003013	EGs			lm log2FC ~ CNV inputdataLinearModel2	0.0150112	0.00911488	0.347404	0.730621	0.461243	2.71225	0.0128904	-0.010525	0.00526248	0.285773	0.00744227	0.0165755	No	No	No	No	Rpgr	X	14271017
C1qtnf9	ENSRNOG00000013793	EGs			lm log2FC ~ CNV inputdataLinearModel2	-0.132065	0.0146845	0.0704972	0.987787	0.975575	80.8828	0.020767	0.0169562	-0.00847808	0.37329	0.0119898	0.0204408	No	No	No	No	C1qtnf9	15	41069507
Enox2	ENSRNOG00000030622	EGs			lm log2FC ~ CNV inputdataLinearModel2	0.0902106	0.0844428	0.478984	0.532988	0.0659763	1.14127	0.11942	-0.0975061	0.0487531	-0.297731	0.0689472	0.144872	No	No	No	No	Enox2	X	135918929
Chgb	ENSRNOG00000021269	EGs			lm log2FC ~ CNV inputdataLinearModel2	0.0577728	0.0385103	0.374296	0.692363	0.384725	2.25058	0.0544617	-0.0444678	0.0222339	-0.112279	0.0314435	0.173831	No	No	No	No	Chgb	3	125428260
Cfap298	ENSRNOG00000021399	EGs			lm log2FC ~ CNV inputdataLinearModel2	-0.0815639	0.0234805	0.178444	0.923468	0.846937	12.0665	0.0332064	0.0271129	-0.0135565	0.102489	0.0191717	0.117726	No	No	No	No	Cfap298	11	31094084
Mtmr12	ENSRNOG00000022929	EGs			lm log2FC ~ CNV inputdataLinearModel2	0.0849839	0.0188237	0.138769	0.953233	0.906467	20.3828	0.0266207	-0.0217357	0.0108679	-0.135571	0.0153695	0.0718656	No	No	No	No	Mtmr12	2	62236577
Reps1	ENSRNOG00000059224	EGs			lm log2FC ~ CNV inputdataLinearModel2	0.0790092	0.0278185	0.215519	0.889705	0.779409	8.06656	0.0393413	0.032122	-0.016061	-0.0900426	0.0227137	0.157309	No	No	No	No	Reps1	1	13212324
Uba2	ENSRNOG00000021113	EGs			lm log2FC ~ CNV inputdataLinearModel2	-0.0191955	0.0996552	0.878858	0.035775	-0.92845	0.0371023	0.140934	-0.115072	0.0575359	0.0485326	0.0813681	0.657619	No	No	No	No	Uba2	1	90011306
Garem2	ENSRNOG00000048004	EGs			lm log2FC ~ CNV inputdataLinearModel2	0.146829	0.0343234	0.146194	0.948185	0.896371	18.2996	0.0485406	-0.0396333	0.0198166	-0.147847	0.0280249	0.119259	No	No	No	No	Garem2	6	27631364
Myorg	ENSRNOG00000023208	EGs			lm log2FC ~ CNV inputdataLinearModel2	0.078655	0.0029375	0.0237645	0.998607	0.997214	716.965	0.00415425	-0.00339193	0.00169596	-0.129075	0.00239846	0.0118283	Yes	Positive Correlation	No	No	Myorg	5	57876498
Trim8	ENSRNOG00000019968	EGs			lm log2FC ~ CNV inputdataLinearModel2	0.0471413	0.000353726	0.0047768	0.999944	0.999887	17761.1	0.000500243	0.000408447	-0.000204224	-0.0995925	0.000288816	0.00184618	Yes	Positive Correlation	No	No	Trim8	1	266255797
Ociad1	ENSRNOG00000002205	EGs			lm log2FC ~ CNV inputdataLinearModel2	-0.0349847	0.00276053	0.0501298	0.993812	0.987624	160.609	0.00390398	0.00318759	-0.00159379	0.0521706	0.00225396	0.0274873	No	No	No	No	Ociad1	14	37458029
Rufy3	ENSRNOG00000003428	EGs			lm log2FC ~ CNV inputdataLinearModel2	-0.0278597	0.00143224	0.0326992	0.997364	0.994728	378.374	0.0020255	0.00165381	-0.000826905	0.0692305	0.00116942	0.0107526	Yes	Negative Correlation	No	No	Rufy3	14	21058595
Tasp1	ENSRNOG00000004493	EGs			lm log2FC ~ CNV inputdataLinearModel2	-0.0599489	0.0257084	0.257906	0.844664	0.689329	5.43768	0.0363571	-0.0296855	0.0148427	0.0931792	0.0209908	0.141059	No	No	No	No	Tasp1	3	132888772
Nr2e1	ENSRNOG00000050550	EGs			lm log2FC ~ CNV inputdataLinearModel2	0.0387613	0.0257588	0.373399	0.693662	0.387324	2.26437	0.0364284	0.0297437	-0.0148718	-0.138206	0.0210319	0.0961421	No	No	No	No	Nr2e1	20	47288137
Eif3b	ENSRNOG00000001253	EGs			lm log2FC ~ CNV inputdataLinearModel2	0.0769519	0.0399921	0.305122	0.787345	0.574691	3.70246	0.0565573	-0.0461789	0.0230894	-0.0610246	0.0326534	0.312784	No	No	No	No	Eif3b	12	16285733
Tst	ENSRNOG00000000186	EGs			lm log2FC ~ CNV inputdataLinearModel2	0.0490919	0.0494203	0.502122	0.496666	-0.00666746	0.986753	0.0698908	-0.0570656	0.0285328	-0.118405	0.0403515	0.209097	No	No	No	No	Tst	7	119616324
Extl2	ENSRNOG00000014323	EGs			lm log2FC ~ CNV inputdataLinearModel2	-0.059066	0.0329121	0.323633	0.763078	0.526156	3.2208	0.0465447	-0.0380036	0.0190018	0.0428773	0.0268726	0.356408	No	No	No	No	Extl2	2	218951141
Ltbp2	ENSRNOG00000012094	EGs			lm log2FC ~ CNV inputdataLinearModel2	0.378868	0.248358	0.369399	0.69944	0.398881	2.32713	0.351231	0.286779	-0.143389	-0.0218859	0.202783	0.931556	No	No	No	No	Ltbp2	6	108500112
Ehd1	ENSRNOG00000043503	EGs			lm log2FC ~ CNV inputdataLinearModel2	0.0630512	0.0450913	0.395229	0.661619	0.323237	1.95524	0.0637687	-0.0520669	0.0260335	-0.166974	0.0368169	0.13816	No	No	No	No	Ehd1	1	221644867
Gramd4	ENSRNOG00000016968	EGs			lm log2FC ~ CNV inputdataLinearModel2	-0.0278784	0.118131	0.85246	0.0527557	-0.894489	0.0556939	0.167062	0.136406	-0.0682029	-0.0821736	0.0964535	0.550785	No	No	No	No	Gramd4	7	126939925
Exosc2	ENSRNOG00000009245	EGs			lm log2FC ~ CNV inputdataLinearModel2	-0.044436	0.0325301	0.402295	0.651076	0.302151	1.86595	0.0460045	-0.0375625	0.0187812	0.107693	0.0265607	0.15394	No	No	No	No	Exosc2	3	10151284
Mmp15	ENSRNOG00000012622	EGs			lm log2FC ~ CNV inputdataLinearModel2	0.00111969	0.0233304	0.96947	0.00229803	-0.995404	0.00230332	0.0329942	-0.0269396	0.0134698	-0.149049	0.0190492	0.0809244	No	No	No	No	Mmp15	19	10079765
Sh3glb1	ENSRNOG00000012957	EGs			lm log2FC ~ CNV inputdataLinearModel2	-0.0568183	0.0197025	0.212497	0.892662	0.785323	8.31633	0.0278636	0.0227505	-0.0113753	0.069737	0.0160871	0.144332	No	No	No	No	Sh3glb1	2	250709439
Snta1	ENSRNOG00000016062	EGs			lm log2FC ~ CNV inputdataLinearModel2	0.0589553	0.021533	0.222937	0.882299	0.764599	7.49614	0.0304522	-0.0248642	0.0124321	-0.0810434	0.0175816	0.136001	No	No	No	No	Snta1	3	149874030
Arg1	ENSRNOG00000013304	EGs			lm log2FC ~ CNV inputdataLinearModel2	0.132728	0.0699173	0.308655	0.782787	0.565574	3.60377	0.098878	-0.0807335	0.0403668	-0.25048	0.0570872	0.142656	No	No	No	No	Arg1	1	21525421
Zmynd10	ENSRNOG00000021602	dup,deldup	UpRegulated	dup_UpRegulated,deldup_UpRegulated	lm log2FC ~ CNV inputdataLinearModel2	-0.0367432	0.144518	0.8415	0.0607163	-0.878567	0.0646411	0.20438	0.166875	-0.0834377	0.637872	0.117999	0.116451	No	No	No	No	Zmynd10	8	116302513
LOC100911196	ENSRNOG00000028628	EGs			lm log2FC ~ CNV inputdataLinearModel2	0.0748442	0.053416	0.394615	0.662531	0.325063	1.96324	0.0755417	0.0616795	-0.0308398	-0.112477	0.043614	0.235493	No	No	No	No	LOC100911196	1	72363276
Tnrc18	ENSRNOG00000024482	EGs			lm log2FC ~ CNV inputdataLinearModel2	0.0531029	0.00229681	0.0275179	0.998133	0.996266	534.549	0.00324818	0.00265212	-0.00132606	-0.13039	0.00187533	0.00915557	Yes	Positive Correlation	No	No	Tnrc18	12	13810180
Chpf	ENSRNOG00000020038	EGs			lm log2FC ~ CNV inputdataLinearModel2	0.0310143	0.0462152	0.623723	0.310513	-0.378974	0.450354	0.0653582	-0.0533647	0.0266824	-0.161642	0.0377346	0.146001	No	No	No	No	Chpf	9	82669204
Tmx1	ENSRNOG00000057934	EGs			lm log2FC ~ CNV inputdataLinearModel2	-0.0324857	0.0112253	0.211804	0.893334	0.786668	8.37506	0.015875	-0.0129619	0.00648094	0.072056	0.00916543	0.0805447	No	No	No	No	Tmx1	6	92864123
Commd1	ENSRNOG00000009281	EGs			lm log2FC ~ CNV inputdataLinearModel2	-0.0936637	0.0457672	0.289352	0.807257	0.614515	4.18826	0.0647246	0.0528474	-0.0264237	0.0813858	0.0373688	0.274028	No	No	No	No	Commd1	14	107664255
Adora1	ENSRNOG00000003442	EGs			lm log2FC ~ CNV inputdataLinearModel2	0.0546686	0.000286304	0.003334	0.999973	0.999945	36460.3	0.000404895	0.000330596	-0.000165298	-0.122096	0.000233766	0.00121887	Yes	Positive Correlation	No	No	Adora1	13	51042248
Tpd52	ENSRNOG00000011441	EGs			lm log2FC ~ CNV inputdataLinearModel2	-0.0546677	0.0086529	0.0999362	0.975559	0.951118	39.9152	0.012237	0.00999151	-0.00499575	0.0595436	0.00706506	0.0751857	No	No	No	No	Tpd52	2	95008311
Abat	ENSRNOG00000002636	EGs			lm log2FC ~ CNV inputdataLinearModel2	-0.0766082	0.0388326	0.298671	0.795579	0.591159	3.89188	0.0549175	-0.04484	0.02242	0.0113935	0.0317066	0.780384	No	No	No	No	Abat	10	7093405
Pax6	ENSRNOG00000004410	EGs			lm log2FC ~ CNV inputdataLinearModel2	-0.0656859	0.0487693	0.406583	0.644642	0.289284	1.81406	0.0689701	-0.0563139	0.0281569	0.0888092	0.0398199	0.268337	No	No	No	No	Pax6	3	95707386
Steap1	ENSRNOG00000000017	dup,deldup	UpRegulated	dup_UpRegulated,deldup_UpRegulated	lm log2FC ~ CNV inputdataLinearModel2	-0.277758	0.568284	0.71058	0.192828	-0.614345	0.238893	0.803674	0.656197	-0.328099	1.55193	0.464002	0.184954	No	No	No	No	Steap1	4	25435873
Frzb	ENSRNOG00000007765	deldup	DownRegulated	deldup_DownRegulated	lm log2FC ~ CNV inputdataLinearModel2	0.102606	0.103986	0.504254	0.493318	-0.0133636	0.973625	0.147059	-0.120073	0.0600366	-0.432339	0.0849046	0.123451	No	No	No	No	Frzb	3	67635607
Cacna2d3	ENSRNOG00000031287	EGs			lm log2FC ~ CNV inputdataLinearModel2	0.0664142	0.0168376	0.158068	0.939607	0.879214	15.5582	0.023812	-0.0194424	0.00972121	-0.0793753	0.0137479	0.10918	No	No	No	No	Cacna2d3	16	4871650
AABR07021988.1	ENSRNOG00000059202	EGs			lm log2FC ~ CNV inputdataLinearModel2	-0.0142936	0.0333109	0.741956	0.155493	-0.689014	0.184123	0.0471087	-0.0384641	0.0192321	0.0728537	0.0271982	0.227466	No	No	No	No	AABR07021988.1	13	101727935
Fbxo34	ENSRNOG00000011704	EGs			lm log2FC ~ CNV inputdataLinearModel2	-0.0788482	0.0204678	0.161688	0.93687	0.873739	14.8402	0.0289459	-0.0236342	0.0118171	0.0301833	0.0167119	0.321916	No	No	No	No	Fbxo34	15	24254042
Trpm2	ENSRNOG00000001216	EGs			lm log2FC ~ CNV inputdataLinearModel2	-0.116475	0.104024	0.46409	0.556288	0.112576	1.25372	0.147112	0.120116	-0.0600582	0.134971	0.0849351	0.357572	No	No	No	No	Trpm2	20	11436267
Pola2	ENSRNOG00000020906	EGs			lm log2FC ~ CNV inputdataLinearModel2	-0.136427	0.0246486	0.113792	0.96839	0.936779	30.6351	0.0348584	-0.0284617	0.0142309	0.191746	0.0201255	0.0665752	No	No	No	No	Pola2	1	221273538
Vip	ENSRNOG00000018808	EGs			lm log2FC ~ CNV inputdataLinearModel2	-0.261651	0.112136	0.257761	0.844828	0.689657	5.44448	0.158584	0.129483	-0.0647417	0.225949	0.0915586	0.245096	No	No	No	No	Vip	1	42169501
Trap1	ENSRNOG00000005418	EGs			lm log2FC ~ CNV inputdataLinearModel2	-0.0220846	0.0358887	0.648816	0.274664	-0.450672	0.378671	0.0507543	-0.0414407	0.0207204	0.0645547	0.029303	0.271272	No	No	No	No	Trap1	10	11724032
Ubc	ENSRNOG00000057823	EGs			lm log2FC ~ CNV inputdataLinearModel2	0.085327	0.0143009	0.105715	0.972678	0.945355	35.5999	0.0202245	0.0165132	-0.00825661	-0.135354	0.0116766	0.0547838	No	No	No	No	Ubc	12	36638457
Alg2	ENSRNOG00000006369	EGs			lm log2FC ~ CNV inputdataLinearModel2	0.0414887	0.0536446	0.580907	0.374275	-0.251449	0.598147	0.075865	-0.0619435	0.0309717	-0.0930669	0.0438007	0.280037	No	No	No	No	Alg2	5	63187468
Rnf20	ENSRNOG00000006087	EGs			lm log2FC ~ CNV inputdataLinearModel2	-0.0185924	0.03824	0.711898	0.191196	-0.617608	0.236394	0.0540795	-0.0441558	0.0220779	0.0476322	0.0312228	0.369386	No	No	No	No	Rnf20	5	64892802
Slc1a6	ENSRNOG00000007509	EGs			lm log2FC ~ CNV inputdataLinearModel2	-0.1319	0.190604	0.614627	0.323811	-0.352377	0.478877	0.269555	-0.220091	0.110045	0.354995	0.155628	0.263026	No	No	No	No	Slc1a6	7	13730253
Nupl2	ENSRNOG00000010435	EGs			lm log2FC ~ CNV inputdataLinearModel2	0.0143592	0.0460894	0.807728	0.0884759	-0.823048	0.0970637	0.0651803	0.0532195	-0.0266097	-0.166032	0.0376319	0.141895	No	No	No	No	Nupl2	4	7512326
AABR07059663.1	ENSRNOG00000051922	EGs			lm log2FC ~ CNV inputdataLinearModel2	-0.0222392	0.0307199	0.601088	0.343867	-0.312266	0.524081	0.0434445	-0.0354723	0.0177362	0.210259	0.0250827	0.075588	No	No	No	No	AABR07059663.1	4	31229913
AABR07019083.1	ENSRNOG00000024294	deldup	DownRegulated	deldup_DownRegulated	lm log2FC ~ CNV inputdataLinearModel2	0.267029	0.0139645	0.0332623	0.997273	0.994545	365.649	0.0197488	-0.0161249	0.00806243	-0.286749	0.011402	0.0253006	Yes	Positive Correlation	No	No	AABR07019083.1	15	87389610
Tcea2	ENSRNOG00000016288	EGs			lm log2FC ~ CNV inputdataLinearModel2	0.0250997	0.0053099	0.132722	0.957163	0.914325	22.3441	0.00750933	-0.00613134	0.00306567	-0.131885	0.00433552	0.0209203	No	No	No	No	Tcea2	3	177188044
AABR07002134.1	ENSRNOG00000047230	EGs			lm log2FC ~ CNV inputdataLinearModel2	-0.0137251	0.0859599	0.899202	0.0248604	-0.950279	0.0254942	0.121566	-0.0992579	0.049629	0.0825112	0.070186	0.448725	No	No	No	No	Zfp551	1	66898946
Lpgat1	ENSRNOG00000004402	EGs			lm log2FC ~ CNV inputdataLinearModel2	-0.0538397	0.00351639	0.0415201	0.995752	0.991505	234.429	0.00497293	0.00406038	-0.00203019	0.101657	0.00287112	0.0179755	Yes	Negative Correlation	No	No	Lpgat1	13	110398800
Pak7	ENSRNOG00000005509	EGs			lm log2FC ~ CNV inputdataLinearModel2	-0.0794385	0.0252821	0.196158	0.908027	0.816053	9.8727	0.0357543	0.0291933	-0.0145966	0.115812	0.0206427	0.112294	No	No	No	No	Pak7	3	129042742
Emc7	ENSRNOG00000005884	EGs			lm log2FC ~ CNV inputdataLinearModel2	-0.0362525	0.035072	0.489464	0.516547	0.0330946	1.06845	0.0495993	-0.0404976	0.0202488	0.0421395	0.0286362	0.379981	No	No	No	No	Emc7	3	103945329
C1ql3	ENSRNOG00000017459	EGs			lm log2FC ~ CNV inputdataLinearModel2	0.183433	0.0345285	0.118448	0.96578	0.93156	28.2227	0.0488307	-0.0398701	0.0199351	-0.161341	0.0281924	0.11013	No	No	No	No	C1ql3	17	80314186
Usp16	ENSRNOG00000001598	EGs			lm log2FC ~ CNV inputdataLinearModel2	-0.100257	0.0426177	0.255884	0.846958	0.693916	5.53415	0.0602705	0.0492107	-0.0246053	0.10888	0.0347972	0.196928	No	No	No	No	Usp16	11	27101227
Hars2	ENSRNOG00000016087	EGs			lm log2FC ~ CNV inputdataLinearModel2	-0.0298993	0.0164913	0.320883	0.766741	0.533482	3.28708	0.0233223	0.0190425	-0.00952127	0.0982285	0.0134651	0.086727	No	No	No	No	Hars2	18	29629184
Tmub2	ENSRNOG00000020916	EGs			lm log2FC ~ CNV inputdataLinearModel2	-0.0122665	0.0161375	0.586228	0.366204	-0.267592	0.577795	0.0228218	0.0186339	-0.00931697	-0.0939002	0.0131762	0.0887517	No	No	No	No	Tmub2	10	90230441
Fam210a	ENSRNOG00000016740	EGs			lm log2FC ~ CNV inputdataLinearModel2	-0.0600346	0.00168808	0.017896	0.99921	0.99842	1264.79	0.0023873	-0.00194923	0.000974613	0.0248785	0.00137831	0.0352338	Yes	Negative Correlation	No	No	Fam210a	18	64045432
Pspc1	ENSRNOG00000020782	EGs			lm log2FC ~ CNV inputdataLinearModel2	-0.00107909	0.0460268	0.985077	0.000549355	-0.998901	0.000549657	0.0650917	-0.0531471	0.0265736	0.0922747	0.0375807	0.246218	No	No	No	No	Pspc1	15	36950257
Foxn3	ENSRNOG00000004709	EGs			lm log2FC ~ CNV inputdataLinearModel2	-0.0632135	0.0345755	0.318634	0.769722	0.539444	3.34258	0.0488972	-0.0399244	0.0199622	0.0714749	0.0282308	0.239475	No	No	No	No	Foxn3	6	123187726
Mctp2	ENSRNOG00000009932	EGs			lm log2FC ~ CNV inputdataLinearModel2	-0.401612	0.328595	0.436552	0.599005	0.19801	1.4938	0.464703	0.379428	-0.189714	0.27377	0.268296	0.493572	No	No	No	No	Mctp2	1	133324301
Ripor1	ENSRNOG00000017604	EGs			lm log2FC ~ CNV inputdataLinearModel2	0.0182361	0.0180677	0.497047	0.504638	0.00927598	1.01873	0.0255516	0.0208628	-0.0104314	-0.0907819	0.0147522	0.102555	No	No	No	No	Ripor1	19	37568113
Scamp4	ENSRNOG00000018271	EGs			lm log2FC ~ CNV inputdataLinearModel2	0.0155168	0.0248371	0.644501	0.280734	-0.438532	0.390306	0.0351249	0.0286794	-0.0143397	-0.122467	0.0202794	0.10447	No	No	No	No	Scamp4	7	11969720
Ppm1e	ENSRNOG00000024730	EGs			lm log2FC ~ CNV inputdataLinearModel2	0.111398	0.0702643	0.35824	0.715388	0.430775	2.51355	0.0993688	-0.0811342	0.0405671	-0.135933	0.0573706	0.254246	No	No	No	No	Ppm1e	10	74548270
Letm1	ENSRNOG00000016427	EGs			lm log2FC ~ CNV inputdataLinearModel2	0.0463489	0.0230876	0.294213	0.801198	0.602396	4.03013	0.0326509	-0.0266593	0.0133297	-0.0593999	0.018851	0.195636	No	No	No	No	Letm1	14	82227708
Hspa9	ENSRNOG00000019525	EGs			lm log2FC ~ CNV inputdataLinearModel2	-0.0242712	0.0474147	0.698805	0.207627	-0.584745	0.262033	0.0670546	-0.0547498	0.0273749	0.0448165	0.038714	0.453573	No	No	No	No	Hspa9	18	27731072
Faim2	ENSRNOG00000053258	EGs			lm log2FC ~ CNV inputdataLinearModel2	-0.0634576	0.00229453	0.0230091	0.998694	0.997389	764.858	0.00324495	-0.00264949	0.00132475	0.0702963	0.00187347	0.0169626	Yes	Negative Correlation	No	No	Faim2	7	141157963
RT1-Bb	ENSRNOG00000032708	del,deldup	UpRegulated	del_UpRegulated,deldup_UpRegulated	lm log2FC ~ CNV inputdataLinearModel2	-0.213239	0.0471622	0.138571	0.953365	0.90673	20.443	0.0666974	0.0544582	-0.0272291	0.593507	0.0385077	0.0412472	No	No	No	No	RT1-Bb	20	4039413
Slc6a15	ENSRNOG00000027468	EGs			lm log2FC ~ CNV inputdataLinearModel2	-0.0125094	0.0687049	0.885344	0.0320873	-0.935825	0.033151	0.0971634	-0.0793336	0.0396668	0.0561585	0.0560973	0.499653	No	No	No	No	Slc6a15	7	45328105
Ksr2	ENSRNOG00000028630	EGs			lm log2FC ~ CNV inputdataLinearModel2	0.037694	0.0528868	0.605793	0.336863	-0.326274	0.507983	0.0747932	0.0610684	-0.0305342	-0.110467	0.0431819	0.237231	No	No	No	No	Ksr2	12	44536293
Fgf12	ENSRNOG00000001931	EGs			lm log2FC ~ CNV inputdataLinearModel2	-0.061227	0.0278656	0.271902	0.828409	0.656818	4.8278	0.0394079	-0.0321764	0.0160882	0.109015	0.0227521	0.130986	No	No	No	No	Fgf12	11	75905443
Prlr	ENSRNOG00000057557	deldup	UpRegulated	deldup_UpRegulated	lm log2FC ~ CNV inputdataLinearModel2	-0.662762	0.943459	0.610141	0.330423	-0.339154	0.49348	1.33425	1.08941	-0.544706	2.33389	0.770331	0.202958	No	No	No	No	Prlr	2	60131776
Sla	ENSRNOG00000056714	EGs			lm log2FC ~ CNV inputdataLinearModel2	-0.0448116	0.0850553	0.691304	0.217266	-0.565467	0.277574	0.120286	0.0982134	-0.0491067	0.516301	0.0694474	0.0851204	No	No	No	No	Sla	7	107584118
Mdp1	ENSRNOG00000019840	EGs			lm log2FC ~ CNV inputdataLinearModel2	-0.101845	0.0478855	0.279799	0.818955	0.637911	4.5235	0.0677203	0.0552934	-0.0276467	0.107467	0.0390983	0.222136	No	No	No	No	Mdp1	15	34336058
Pak1	ENSRNOG00000029784	EGs			lm log2FC ~ CNV inputdataLinearModel2	-0.0354205	0.0255775	0.39815	0.65727	0.31454	1.91775	0.0361721	-0.0295344	0.0147672	0.198518	0.020884	0.0667265	No	No	No	No	Pak1	1	162768156
Mgat5b	ENSRNOG00000024954	EGs			lm log2FC ~ CNV inputdataLinearModel2	0.0302729	0.132957	0.857478	0.0492876	-0.901425	0.0518429	0.188029	0.153525	-0.0767625	-0.0464308	0.108559	0.742705	No	No	No	No	Mgat5b	10	105861743
Tshz1	ENSRNOG00000016246	EGs			lm log2FC ~ CNV inputdataLinearModel2	0.0827909	0.0321323	0.235688	0.869088	0.738175	6.6387	0.0454419	0.0371031	-0.0185516	-0.0882997	0.0262359	0.183865	No	No	No	No	Tshz1	18	80862372
Plxnb1	ENSRNOG00000029510	EGs			lm log2FC ~ CNV inputdataLinearModel2	0.0236443	0.0119777	0.298509	0.795785	0.591569	3.89679	0.016939	0.0138306	-0.00691531	-0.127197	0.00977972	0.0488514	No	No	No	No	Plxnb1	8	117836701
Tsnax	ENSRNOG00000049784	EGs			lm log2FC ~ CNV inputdataLinearModel2	-0.000614405	0.0409282	0.990444	0.000225302	-0.999549	0.000225353	0.0578813	-0.0472599	0.0236299	0.0682161	0.0334178	0.289993	No	No	No	No	Tsnax	19	57771398
Kctd4	ENSRNOG00000050996	EGs			lm log2FC ~ CNV inputdataLinearModel2	0.117205	0.0145018	0.0783707	0.984922	0.969843	65.3206	0.0205086	-0.0167452	0.0083726	-0.195796	0.0118407	0.0384523	No	No	No	No	Kctd4	15	58016238
Oser1	ENSRNOG00000008297	EGs			lm log2FC ~ CNV inputdataLinearModel2	-0.0257534	0.0153454	0.3421	0.737982	0.475963	2.81652	0.0217017	-0.0177193	0.00885967	0.123791	0.0125295	0.0642164	No	No	No	No	Oser1	3	159784128
Ccpg1	ENSRNOG00000053428	EGs			lm log2FC ~ CNV inputdataLinearModel2	-0.00695291	0.00227337	0.201178	0.903418	0.806836	9.35391	0.00321503	-0.00262506	0.00131253	0.112528	0.0018562	0.0105004	No	No	No	No	Ccpg1	8	79660657
RF00009	ENSRNOG00000053929	del,dup,deldup	UpRegulated	del_UpRegulated,dup_UpRegulated,deldup_UpRegulated	lm log2FC ~ CNV inputdataLinearModel2	0.249171	0.422967	0.661084	0.257633	-0.484734	0.347043	0.598166	-0.4884	0.2442	0.61647	0.345351	0.325088	No	No	No	No	RNaseP_nuc	1	246973112
Hbp1	ENSRNOG00000008927	EGs			lm log2FC ~ CNV inputdataLinearModel2	-0.030512	0.0178576	0.337099	0.74486	0.489719	2.91941	0.0252544	-0.0206202	0.0103101	0.0941358	0.0145807	0.0978284	No	No	No	No	Hbp1	6	51231480
Carhsp1	ENSRNOG00000002610	EGs			lm log2FC ~ CNV inputdataLinearModel2	-0.0687919	0.0219712	0.196809	0.907435	0.814869	9.80318	0.031072	-0.0253702	0.0126851	0.1217	0.0179394	0.0931708	No	No	No	No	Carhsp1	10	7041510
Klhl42	ENSRNOG00000001844	EGs			lm log2FC ~ CNV inputdataLinearModel2	0.0756078	0.0220663	0.180778	0.921508	0.843016	11.7402	0.0312064	0.0254799	-0.01274	-0.048819	0.018017	0.225078	No	No	No	No	Klhl42	4	181481147
Neurl4	ENSRNOG00000016109	EGs			lm log2FC ~ CNV inputdataLinearModel2	0.0130001	0.0118978	0.471833	0.544187	0.0883748	1.19388	0.016826	-0.0137384	0.00686919	-0.0936432	0.00971451	0.0658073	No	No	No	No	Neurl4	10	56512615
Evi5	ENSRNOG00000002039	EGs			lm log2FC ~ CNV inputdataLinearModel2	-0.0137845	0.0267657	0.697236	0.20963	-0.580739	0.265231	0.0378525	-0.0309064	0.0154532	0.0784967	0.0218541	0.172863	No	No	No	No	Evi5	14	2892753
Hpf1	ENSRNOG00000011293	EGs			lm log2FC ~ CNV inputdataLinearModel2	-0.00655382	0.050797	0.918315	0.0163735	-0.967253	0.0166461	0.0718379	-0.0586554	0.0293277	0.0864071	0.0414756	0.284901	No	No	No	No	Hpf1	16	32519924
Rpf2	ENSRNOG00000000587	EGs			lm log2FC ~ CNV inputdataLinearModel2	-0.00772934	0.0886534	0.944636	0.00754407	-0.984912	0.00760141	0.125375	-0.102368	0.0511841	0.104178	0.0723852	0.386583	No	No	No	No	Rpf2	20	45321405
AABR07006089.1	ENSRNOG00000017872	EGs			lm log2FC ~ CNV inputdataLinearModel2	0.0827783	0.231856	0.781691	0.113056	-0.773889	0.127466	0.327894	0.267724	-0.133862	-0.067554	0.18931	0.781793	No	No	No	No	LOC688778	1	219199158
Jpt2	ENSRNOG00000024661	EGs			lm log2FC ~ CNV inputdataLinearModel2	-0.0977539	0.0117322	0.0760418	0.9858	0.971601	69.4242	0.0165918	-0.0135472	0.00677358	0.159893	0.00957928	0.0380948	No	No	No	No	Jpt2	10	14304104
Cd164	ENSRNOG00000000304	EGs			lm log2FC ~ CNV inputdataLinearModel2	-0.0564028	0.0138416	0.153202	0.943197	0.886394	16.6047	0.0195749	-0.0159828	0.00799142	0.0431921	0.0113016	0.162924	No	No	No	No	Cd164	20	46250363
Cit	ENSRNOG00000001143	EGs			lm log2FC ~ CNV inputdataLinearModel2	-0.329556	0.0745163	0.141566	0.95136	0.902721	19.5594	0.105382	0.086044	-0.043022	0.175961	0.0608423	0.211932	No	No	No	No	Cit	12	46334665
Zyg11b	ENSRNOG00000010859	EGs			lm log2FC ~ CNV inputdataLinearModel2	0.0429428	0.0450892	0.515519	0.475632	-0.0487356	0.907058	0.0637658	-0.0520645	0.0260323	-0.0778826	0.0368152	0.281113	No	No	No	No	Zyg11b	5	127847129
Ric8b	ENSRNOG00000007323	EGs			lm log2FC ~ CNV inputdataLinearModel2	-0.0714792	0.00571176	0.0507631	0.993655	0.98731	156.61	0.00807765	0.00659537	-0.00329769	0.0798347	0.00466363	0.0371466	No	No	No	No	Ric8b	7	25919867
Pwwp2b	ENSRNOG00000036649	EGs			lm log2FC ~ CNV inputdataLinearModel2	0.0266478	0.0274508	0.509449	0.48516	-0.0296795	0.942352	0.0388213	-0.0316974	0.0158487	-0.239889	0.0224135	0.059309	No	No	No	No	Pwwp2b	1	211582077
Il10ra	ENSRNOG00000016308	EGs			lm log2FC ~ CNV inputdataLinearModel2	-0.256345	0.0482375	0.118411	0.965801	0.931603	28.241	0.0682182	-0.0556999	0.0278499	0.201995	0.0393858	0.122592	No	No	No	No	Il10ra	8	49560035
Lrrc61	ENSRNOG00000008234	EGs			lm log2FC ~ CNV inputdataLinearModel2	-0.10191	0.00486429	0.0303637	0.997727	0.995454	438.928	0.00687915	0.0056168	-0.0028084	0.100957	0.00397168	0.025032	Yes	Negative Correlation	No	No	Lrrc61	4	78187117
Fbxo41	ENSRNOG00000033202	EGs			lm log2FC ~ CNV inputdataLinearModel2	0.0190354	0.0596947	0.803485	0.0922982	-0.815404	0.101683	0.0844211	0.0689295	-0.0344648	-0.111626	0.0487405	0.26209	No	No	No	No	Fbxo41	4	117256770
Cdadc1	ENSRNOG00000012209	EGs			lm log2FC ~ CNV inputdataLinearModel2	-0.0826057	0.00820491	0.0630263	0.990231	0.980461	101.361	0.0116035	0.00947422	-0.00473711	0.108484	0.00669928	0.0392638	No	No	No	No	Cdadc1	15	39882210
Plpp4	ENSRNOG00000020424	EGs			lm log2FC ~ CNV inputdataLinearModel2	0.116834	0.00448672	0.0244359	0.998527	0.997055	678.075	0.00634518	0.00518082	-0.00259041	-0.233294	0.00366339	0.00999597	Yes	Positive Correlation	No	No	Plpp4	1	202432366
Noc4l	ENSRNOG00000037478	EGs			lm log2FC ~ CNV inputdataLinearModel2	0.0618385	0.0426001	0.38403	0.678162	0.356325	2.10716	0.0602456	0.0491903	-0.0245952	-0.130967	0.0347828	0.165261	No	No	No	No	Noc4l	12	52072188
Sh3bp4	ENSRNOG00000019316	EGs			lm log2FC ~ CNV inputdataLinearModel2	0.0293317	0.0462877	0.640425	0.286506	-0.426988	0.401554	0.0654606	-0.0534484	0.0267242	-0.192619	0.0377937	0.123344	No	No	No	No	Sh3bp4	9	96210750
Mmp24	ENSRNOG00000047028	EGs			lm log2FC ~ CNV inputdataLinearModel2	0.0421763	0.0451862	0.521925	0.465587	-0.0688257	0.871212	0.063903	0.0521766	-0.0260883	-0.074506	0.0368944	0.292711	No	No	No	No	Mmp24	3	151310598
Bfar	ENSRNOG00000003151	EGs			lm log2FC ~ CNV inputdataLinearModel2	-0.0432514	0.000815619	0.0120037	0.999645	0.999289	2812.07	0.00115346	-0.000941796	0.000470898	0.0739352	0.00066595	0.00573401	Yes	Negative Correlation	No	No	Bfar	10	1464765
Eif2s3y	ENSRNOG00000060048	EGs			lm log2FC ~ CNV inputdataLinearModel2	-0.0475476	0.000391039	0.00523554	0.999932	0.999865	14784.9	0.000553013	0.000451533	-0.000225767	0.0998242	0.000319282	0.00203619	Yes	Negative Correlation	No	No	Eif2s3y	Y	914045
Mettl7a	ENSRNOG00000001376	EGs			lm log2FC ~ CNV inputdataLinearModel2	0.0475278	0.00772483	0.102575	0.974263	0.948526	37.8545	0.0109246	0.00891987	-0.00445994	0.200062	0.0063073	0.0200639	No	No	No	No	Mettl7a	7	141973553
Ank1	ENSRNOG00000018241	EGs			lm log2FC ~ CNV inputdataLinearModel2	-0.130538	0.00473647	0.0230892	0.998685	0.99737	759.558	0.00669838	-0.00546921	0.0027346	0.0802583	0.00386731	0.0306523	Yes	Negative Correlation	No	No	Ank1	16	73681422
Tyw3	ENSRNOG00000028328	EGs			lm log2FC ~ CNV inputdataLinearModel2	-0.108062	0.019714	0.114877	0.96779	0.935581	30.0467	0.0278798	0.0227638	-0.0113819	0.210259	0.0160964	0.0486416	No	No	No	No	Tyw3	2	260861790
Cdr2	ENSRNOG00000017260	EGs			lm log2FC ~ CNV inputdataLinearModel2	-0.0574834	0.0968887	0.659107	0.260353	-0.479294	0.351996	0.137021	0.111877	-0.0559387	0.458876	0.0791093	0.108684	No	No	No	No	Cdr2	1	190889701
AABR07007068.1	ENSRNOG00000017438	EGs			lm log2FC ~ CNV inputdataLinearModel2	0.157541	0.0805632	0.300937	0.792701	0.585402	3.82395	0.113934	-0.0930264	0.0465132	-0.109704	0.0657796	0.343859	No	No	No	No	AABR07007068.1	1	279207586
LOC100361920	ENSRNOG00000052174	EGs			lm log2FC ~ CNV inputdataLinearModel2	0.102287	0.126896	0.568099	0.393845	-0.21231	0.649743	0.179459	-0.146527	0.0732637	-0.203215	0.103611	0.300167	No	No	No	No	LOC100361920	4	126070992
Slc24a4	ENSRNOG00000006729	EGs			lm log2FC ~ CNV inputdataLinearModel2	0.104761	0.055195	0.308703	0.782725	0.56545	3.60246	0.0780576	0.0637337	-0.0318669	-0.071606	0.0450666	0.357611	No	No	No	No	Slc24a4	6	126018841
Lman2l	ENSRNOG00000015699	EGs			lm log2FC ~ CNV inputdataLinearModel2	0.0167931	0.0516854	0.800006	0.0954862	-0.809028	0.105566	0.0730941	0.0596811	-0.0298406	-0.123228	0.0422009	0.210048	No	No	No	No	Lman2l	9	42999229
Elk1	ENSRNOG00000010171	EGs			lm log2FC ~ CNV inputdataLinearModel2	-0.0424221	0.0608472	0.612401	0.327087	-0.345826	0.486076	0.0860509	0.0702603	-0.0351301	-0.165702	0.0496815	0.185444	No	No	No	No	Elk1	X	1297099
Ccm2	ENSRNOG00000060825	EGs			lm log2FC ~ CNV inputdataLinearModel2	-0.00403067	0.0532623	0.951915	0.00569423	-0.988612	0.00572684	0.0753242	0.061502	-0.030751	-0.0993657	0.0434885	0.262634	No	No	No	No	Ccm2	14	86813082
Ube2l3	ENSRNOG00000001862	EGs			lm log2FC ~ CNV inputdataLinearModel2	0.0179601	0.00747041	0.250941	0.852507	0.705014	5.77999	0.0105648	-0.00862609	0.00431304	-0.0711293	0.00609956	0.0544589	No	No	No	No	Ube2l3	11	88047832
Ano10	ENSRNOG00000000219	EGs			lm log2FC ~ CNV inputdataLinearModel2	-0.0403376	0.0590612	0.61853	0.318087	-0.363826	0.466462	0.0835251	-0.068198	0.034099	0.0363341	0.0482233	0.588929	No	No	No	No	Ano10	8	130813214
Casp8ap2	ENSRNOG00000006487	EGs			lm log2FC ~ CNV inputdataLinearModel2	-0.0251354	0.0568747	0.73508	0.1634	-0.673199	0.195315	0.0804329	-0.0656732	0.0328366	0.070798	0.046438	0.369575	No	No	No	No	Casp8ap2	5	47853818
Cfap126	ENSRNOG00000034221	EGs			lm log2FC ~ CNV inputdataLinearModel2	-0.0474231	0.00213741	0.0286738	0.997973	0.995945	492.27	0.00302276	-0.00246807	0.00123404	0.314095	0.00174519	0.00353718	Yes	Negative Correlation	No	No	Cfap126	13	89480058
Cmc2	ENSRNOG00000011279	EGs			lm log2FC ~ CNV inputdataLinearModel2	-0.128205	0.0860947	0.376478	0.689195	0.37839	2.21745	0.121756	-0.0994135	0.0497068	0.246833	0.070296	0.176628	No	No	No	No	Cmc2	19	49433590
Ncdn	ENSRNOG00000011751	EGs			lm log2FC ~ CNV inputdataLinearModel2	0.0637135	0.052032	0.435966	0.599907	0.199813	1.49942	0.0735843	-0.0600813	0.0300407	-0.197629	0.0424839	0.134802	No	No	No	No	Ncdn	5	144769452
AABR07059142.1	ENSRNOG00000059626	EGs			lm log2FC ~ CNV inputdataLinearModel2	0.349698	0.0391033	0.0708924	0.987651	0.975301	79.9762	0.0553004	0.0451526	-0.0225763	-0.252355	0.0319277	0.0801189	No	No	No	No	AABR07059142.1	4	4689872
Zcchc12	ENSRNOG00000013162	EGs			lm log2FC ~ CNV inputdataLinearModel2	0.182385	0.0262739	0.0910832	0.979669	0.959339	48.1869	0.0371568	-0.0303384	0.0151692	-0.0470841	0.0214525	0.272167	No	No	No	No	Zcchc12	X	122808605
Srrm3	ENSRNOG00000001439	EGs			lm log2FC ~ CNV inputdataLinearModel2	0.0505921	0.0571587	0.53875	0.439283	-0.121435	0.783429	0.0808347	0.0660012	-0.0330006	-0.0962719	0.0466699	0.287364	No	No	No	No	Srrm3	12	23855400
Inpp5a	ENSRNOG00000017635	EGs			lm log2FC ~ CNV inputdataLinearModel2	-0.0563812	0.0195516	0.212503	0.892656	0.785311	8.31582	0.0276501	0.0225762	-0.0112881	0.0916653	0.0159638	0.109768	No	No	No	No	Inpp5a	1	211732713
Sugt1	ENSRNOG00000012594	EGs			lm log2FC ~ CNV inputdataLinearModel2	-0.0264901	0.0332578	0.571805	0.388163	-0.223674	0.634422	0.0470337	-0.0384028	0.0192014	0.0912727	0.0271549	0.184094	No	No	No	No	Sugt1	15	61873056
Glis3	ENSRNOG00000014768	EGs			lm log2FC ~ CNV inputdataLinearModel2	0.107847	0.116565	0.524718	0.461211	-0.0775771	0.856016	0.164848	0.134598	-0.0672988	-0.0844846	0.0951749	0.537836	No	No	No	No	Glis3	1	246380889
Cspp1	ENSRNOG00000021718	EGs			lm log2FC ~ CNV inputdataLinearModel2	-0.0430069	0.081293	0.690218	0.218676	-0.562648	0.279878	0.114966	0.0938691	-0.0469345	0.217529	0.0663754	0.188541	No	No	No	No	Cspp1	5	8761293
Lrrc74b	ENSRNOG00000001872	EGs			lm log2FC ~ CNV inputdataLinearModel2	-0.167445	0.0129453	0.04912	0.994059	0.988117	167.308	0.0183074	0.014948	-0.00747398	0.484093	0.0105698	0.0138979	Yes	Negative Correlation	No	No	Lrrc74b	11	87418205
Rai1	ENSRNOG00000060615	EGs			lm log2FC ~ CNV inputdataLinearModel2	0.028924	0.00310575	0.0680969	0.988602	0.977204	86.7328	0.00439219	0.00358621	-0.0017931	-0.152098	0.00253583	0.010613	No	No	No	No	Rai1	10	46511271
Sox12	ENSRNOG00000007514	EGs			lm log2FC ~ CNV inputdataLinearModel2	0.174487	0.0426612	0.152655	0.943594	0.887188	16.7287	0.060332	0.0492609	-0.0246304	-0.14802	0.0348327	0.147135	No	No	No	No	Sox12	3	147864374
Hpca	ENSRNOG00000006979	EGs			lm log2FC ~ CNV inputdataLinearModel2	0.110388	0.12826	0.547588	0.425527	-0.148946	0.740725	0.181387	-0.148102	0.0740511	-0.215473	0.104724	0.288008	No	No	No	No	Hpca	5	147294820
Otub1	ENSRNOG00000021175	EGs			lm log2FC ~ CNV inputdataLinearModel2	0.0372665	0.000351525	0.00600489	0.999911	0.999822	11238.9	0.000497131	-0.000405906	0.000202953	-0.06268	0.000287019	0.00291513	Yes	Positive Correlation	No	No	Otub1	1	222451674
AABR07020879.1	ENSRNOG00000003952	del,dup	UpRegulated	del_UpRegulated,dup_UpRegulated	lm log2FC ~ CNV inputdataLinearModel2	0.059208	0.082702	0.604449	0.338861	-0.322278	0.512541	0.116958	-0.0954961	0.047748	0.77294	0.0675259	0.0554758	No	No	No	No	AABR07020879.1	13	44523797
LOC108348078	ENSRNOG00000055012	EGs			lm log2FC ~ CNV inputdataLinearModel2	-3.96316	2.10233	0.310495	0.780399	0.560798	3.55371	2.97314	-2.42756	1.21378	3.18624	1.71654	0.314588	No	No	No	No	LOC108348078	17	89800934
Pcsk1	ENSRNOG00000011107	EGs			lm log2FC ~ CNV inputdataLinearModel2	0.127111	0.0140236	0.0699523	0.987975	0.975949	82.1582	0.0198323	-0.016193	0.00809652	-0.184297	0.0114502	0.0395019	No	No	No	No	Pcsk1	2	91450162
Chrm1	ENSRNOG00000018385	EGs			lm log2FC ~ CNV inputdataLinearModel2	0.0418889	0.0133779	0.196797	0.907446	0.814891	9.80447	0.0189192	-0.0154474	0.00772372	-0.164374	0.010923	0.0422427	No	No	No	No	Chrm1	1	224882439
Nudcd1	ENSRNOG00000024929	EGs			lm log2FC ~ CNV inputdataLinearModel2	-0.016051	0.0324652	0.707688	0.196424	-0.607152	0.244437	0.0459127	-0.0374876	0.0187438	0.079799	0.0265077	0.204173	No	No	No	No	Nudcd1	7	83301941
Tnfaip8l3	ENSRNOG00000024230	EGs			lm log2FC ~ CNV inputdataLinearModel2	0.102768	0.0332976	0.199475	0.904993	0.809985	9.5255	0.0470899	-0.0384487	0.0192244	-0.199776	0.0271874	0.0861081	No	No	No	No	Tnfaip8l3	8	58602127
Ap1m1	ENSRNOG00000014454	EGs			lm log2FC ~ CNV inputdataLinearModel2	0.0642304	0.0474103	0.404801	0.647319	0.294638	1.83543	0.0670483	-0.0547447	0.0273723	-0.105814	0.0387103	0.223269	No	No	No	No	Ap1m1	16	19288355
Ppp1r2	ENSRNOG00000001733	EGs			lm log2FC ~ CNV inputdataLinearModel2	-0.0645515	0.0323199	0.295516	0.799562	0.599123	3.98907	0.0457073	-0.0373198	0.0186599	0.0410765	0.0263891	0.363536	No	No	No	No	Ppp1r2	11	73022063
Ppm1a	ENSRNOG00000005916	EGs			lm log2FC ~ CNV inputdataLinearModel2	-0.0560777	0.0110529	0.123889	0.962605	0.925209	25.7412	0.0156311	-0.0127628	0.00638139	0.0498663	0.00902464	0.11398	No	No	No	No	Ppm1a	6	94429068
Zfp91	ENSRNOG00000012524	EGs			lm log2FC ~ CNV inputdataLinearModel2	-0.0543838	0.00976722	0.11313	0.968752	0.937505	31.0025	0.0138129	-0.0112782	0.00563911	0.024415	0.0079749	0.20099	No	No	No	No	Zfp91	1	229602499
Ube2q2	ENSRNOG00000014529	EGs			lm log2FC ~ CNV inputdataLinearModel2	-0.0215095	0.0282698	0.585931	0.366653	-0.266694	0.578913	0.0399796	-0.0326432	0.0163216	0.0880273	0.0230822	0.163257	No	No	No	No	Ube2q2	8	59711549
Aspscr1	ENSRNOG00000036678	EGs			lm log2FC ~ CNV inputdataLinearModel2	-0.0963214	0.0415994	0.25954	0.8428	0.6856	5.36133	0.0588304	0.0480348	-0.0240174	0.0899095	0.0339658	0.229949	No	No	No	No	Aspscr1	10	109851854
Strn4	ENSRNOG00000016145	EGs			lm log2FC ~ CNV inputdataLinearModel2	0.076451	0.00396091	0.0329537	0.997323	0.994646	372.543	0.00560158	-0.00457367	0.00228683	-0.0591623	0.00323407	0.0347658	Yes	Positive Correlation	No	No	Strn4	1	78735678
Kdm8	ENSRNOG00000015180	EGs			lm log2FC ~ CNV inputdataLinearModel2	-0.128701	0.0480361	0.227417	0.877726	0.755452	7.17836	0.0679333	0.0554673	-0.0277337	0.0934837	0.0392213	0.252896	No	No	No	No	Kdm8	1	196839321
Nsrp1	ENSRNOG00000022502	EGs			lm log2FC ~ CNV inputdataLinearModel2	-0.00638485	0.00236986	0.22626	0.878915	0.757829	7.25863	0.00335149	-0.00273648	0.00136824	0.133468	0.00193498	0.00922891	No	No	No	No	Nsrp1	10	63098116
Dok5	ENSRNOG00000013196	EGs			lm log2FC ~ CNV inputdataLinearModel2	-0.181302	0.103792	0.331002	0.753165	0.50633	3.05129	0.146783	0.119848	-0.0599241	0.47171	0.0847454	0.113165	No	No	No	No	Dok5	3	168345152
Man1b1	ENSRNOG00000012559	EGs			lm log2FC ~ CNV inputdataLinearModel2	0.0149815	0.0155207	0.511252	0.482329	-0.035341	0.931731	0.0219495	0.0179217	-0.00896086	-0.0594713	0.0126726	0.133657	No	No	No	No	Man1b1	3	2547986
Sec23b	ENSRNOG00000008411	EGs			lm log2FC ~ CNV inputdataLinearModel2	-0.0481821	0.0468064	0.49078	0.514481	0.0289611	1.05965	0.0661942	-0.0540473	0.0270237	0.073632	0.0382172	0.304785	No	No	No	No	Sec23b	3	138715570
Spa17	ENSRNOG00000010934	dup	UpRegulated	dup_UpRegulated	lm log2FC ~ CNV inputdataLinearModel2	-0.0578777	0.132979	0.73866	0.159264	-0.681472	0.189434	0.18806	-0.15355	0.0767752	0.35576	0.108577	0.188578	No	No	No	No	Spa17	8	40067076
Kat5	ENSRNOG00000061012	EGs			lm log2FC ~ CNV inputdataLinearModel2	-0.0380041	0.00403264	0.0673003	0.988866	0.977732	88.8142	0.00570301	-0.00465649	0.00232824	0.0839889	0.00329264	0.0249448	No	No	No	No	Kat5	1	220967796
Amn1	ENSRNOG00000036917	EGs			lm log2FC ~ CNV inputdataLinearModel2	-0.0714021	0.0201993	0.17551	0.925901	0.851801	12.4954	0.0285661	-0.0233241	0.0116621	0.139416	0.0164927	0.0749624	No	No	No	No	Amn1	4	183670596
Galnt6	ENSRNOG00000033059	EGs			lm log2FC ~ CNV inputdataLinearModel2	-0.0641898	0.0233079	0.221738	0.883511	0.767021	7.58448	0.0329623	0.0269136	-0.0134568	0.236279	0.0190308	0.0511654	No	No	No	No	Galnt6	7	142322172
Esyt3	ENSRNOG00000022704	EGs			lm log2FC ~ CNV inputdataLinearModel2	0.0530352	0.0708035	0.590723	0.359415	-0.28117	0.561073	0.100131	0.0817569	-0.0408784	-0.235126	0.0578109	0.153482	No	No	No	No	Esyt3	8	107555277
Ildr2	ENSRNOG00000025151	EGs			lm log2FC ~ CNV inputdataLinearModel2	0.117961	0.0172783	0.0925902	0.978996	0.957992	46.6096	0.0244352	0.0199512	-0.00997561	-0.10895	0.0141076	0.0819779	No	No	No	No	Ildr2	13	84474319
Bcat1	ENSRNOG00000015514	EGs			lm log2FC ~ CNV inputdataLinearModel2	-0.0591799	0.0545609	0.474161	0.540543	0.0810866	1.17648	0.0771608	-0.0630015	0.0315008	0.0120478	0.0445488	0.831855	No	No	No	No	Bcat1	4	179259308
Spryd7	ENSRNOG00000015095	EGs			lm log2FC ~ CNV inputdataLinearModel2	-0.0462668	0.0620387	0.59206	0.3574	-0.2852	0.556178	0.087736	-0.0716361	0.0358181	0.0549724	0.0506544	0.47399	No	No	No	No	Spryd7	15	41870762
Ndst4	ENSRNOG00000009577	EGs			lm log2FC ~ CNV inputdataLinearModel2	-0.115931	0.284008	0.753277	0.142826	-0.714348	0.166624	0.401647	-0.327944	0.163972	0.0899114	0.231891	0.764524	No	No	No	No	Ndst4	2	229196616
Idh3B	ENSRNOG00000007316	EGs			lm log2FC ~ CNV inputdataLinearModel2	-0.0447829	0.0178998	0.242074	0.862247	0.724493	6.25934	0.0253141	-0.0206689	0.0103344	0.0574365	0.0146151	0.158626	No	No	No	No	Idh3b	3	122808564
Madd	ENSRNOG00000012568	EGs			lm log2FC ~ CNV inputdataLinearModel2	0.0394569	0.0129393	0.201735	0.9029	0.805801	9.2987	0.018299	-0.014941	0.00747052	-0.0672402	0.0105649	0.0992157	No	No	No	No	Madd	3	79960301
Kif21a	ENSRNOG00000014844	EGs			lm log2FC ~ CNV inputdataLinearModel2	-0.0260332	0.0494596	0.691553	0.216944	-0.566112	0.277048	0.0699464	-0.057111	0.0285555	0.0325812	0.0403836	0.567818	No	No	No	No	Kif21a	7	132071116
Nomo1	ENSRNOG00000021118	EGs			lm log2FC ~ CNV inputdataLinearModel2	0.0428674	0.0085664	0.125565	0.9616	0.923199	25.0413	0.0121147	0.00989163	-0.00494582	-0.0377064	0.00699444	0.116764	No	No	No	No	Nomo1	1	102017263
Mvb12b	ENSRNOG00000017172	EGs			lm log2FC ~ CNV inputdataLinearModel2	0.0547894	0.00827508	0.0954302	0.977697	0.955395	43.8377	0.0117027	0.00955524	-0.00477762	-0.121968	0.00675658	0.0352303	No	No	No	No	Mvb12b	3	12780100
Sema3b	ENSRNOG00000016512	EGs			lm log2FC ~ CNV inputdataLinearModel2	-0.140997	0.0808116	0.331321	0.752732	0.505464	3.0442	0.114285	-0.0933132	0.0466566	0.159692	0.0659824	0.249441	No	No	No	No	Sema3b	8	116354073
Cdk5r2	ENSRNOG00000037793	EGs			lm log2FC ~ CNV inputdataLinearModel2	0.120756	0.00434786	0.0229119	0.998705	0.997411	771.373	0.0061488	-0.00502048	0.00251024	-0.189837	0.00355001	0.0119036	Yes	Positive Correlation	No	No	Cdk5r2	9	82120059
Diaph3	ENSRNOG00000008986	del	UpRegulated	del_UpRegulated	lm log2FC ~ CNV inputdataLinearModel2	-0.113333	0.0467094	0.248873	0.854803	0.709605	5.88718	0.0660571	0.0539354	-0.0269677	0.562126	0.0381381	0.0431261	No	No	No	No	Diaph3	15	70039424
LOC108348111	ENSRNOG00000047045	EGs			lm log2FC ~ CNV inputdataLinearModel2	0.0900251	0.0990884	0.530487	0.452185	-0.0956309	0.825432	0.140132	-0.114417	0.0572087	-0.307128	0.0809053	0.163977	No	No	No	No	LOC108348111	1	88779478
Klf2	ENSRNOG00000014205	del	DownRegulated	del_DownRegulated	lm log2FC ~ CNV inputdataLinearModel2	0.272886	0.237483	0.45591	0.569036	0.138072	1.32038	0.335851	0.274221	-0.137111	-0.202212	0.193904	0.486649	No	No	No	No	Klf2	16	19223087
Tysnd1	ENSRNOG00000024839	EGs			lm log2FC ~ CNV inputdataLinearModel2	0.0619609	0.0558871	0.467218	0.551403	0.102806	1.22917	0.0790362	0.0645328	-0.0322664	-0.148085	0.0456316	0.190293	No	No	No	No	Tysnd1	20	31313018
Nrn1	ENSRNOG00000050767	EGs			lm log2FC ~ CNV inputdataLinearModel2	0.078709	0.0537673	0.381529	0.681827	0.363655	2.14295	0.0760385	-0.0620851	0.0310426	-0.109078	0.0439008	0.243592	No	No	No	No	Nrn1	17	27925057
Ift52	ENSRNOG00000007692	EGs			lm log2FC ~ CNV inputdataLinearModel2	-0.0702344	0.0138176	0.123666	0.962738	0.925475	25.8366	0.019541	-0.0159552	0.00797758	0.0440355	0.011282	0.159669	No	No	No	No	Ift52	3	159392193
Nmb	ENSRNOG00000011011	dup	DownRegulated	dup_DownRegulated	lm log2FC ~ CNV inputdataLinearModel2	-0.00624223	0.0584653	0.932286	0.0112709	-0.977458	0.0113994	0.0826825	0.0675099	-0.033755	-0.461608	0.0477367	0.0656022	No	No	No	No	Nmb	1	142721002
Cobll1	ENSRNOG00000027016	EGs			lm log2FC ~ CNV inputdataLinearModel2	-0.093609	0.0770501	0.438422	0.596124	0.192249	1.47601	0.108965	-0.0889698	0.0444849	0.0924382	0.0629111	0.380425	No	No	No	No	Cobll1	3	51137076
C1qtnf4	ENSRNOG00000009140	EGs			lm log2FC ~ CNV inputdataLinearModel2	0.13673	0.0284671	0.130677	0.958454	0.916908	23.0697	0.0402585	-0.032871	0.0164355	-0.196052	0.0232433	0.075125	No	No	No	No	C1qtnf4	3	79713567
Btbd8	ENSRNOG00000023446	EGs			lm log2FC ~ CNV inputdataLinearModel2	-0.0719915	0.0134378	0.117479	0.966332	0.932663	28.7014	0.019004	0.0155167	-0.00775834	0.144967	0.0109719	0.0480914	No	No	No	No	Btbd8	14	3284089
Erich6	ENSRNOG00000013662	EGs			lm log2FC ~ CNV inputdataLinearModel2	0.111841	0.123017	0.530274	0.452518	-0.0949647	0.826543	0.173973	0.142048	-0.0710241	-0.268791	0.100443	0.227667	No	No	No	No	Erich6	2	148811907
Pxmp4	ENSRNOG00000016975	EGs			lm log2FC ~ CNV inputdataLinearModel2	0.192029	0.0994716	0.30427	0.78844	0.576881	3.7268	0.140674	0.11486	-0.05743	-0.149056	0.0812183	0.317615	No	No	No	No	Pxmp4	3	150091630
Dact3	ENSRNOG00000052256	EGs			lm log2FC ~ CNV inputdataLinearModel2	0.0314102	0.0159691	0.299433	0.794613	0.589225	3.86885	0.0225837	0.0184395	-0.00921974	-0.130484	0.0130387	0.0634043	No	No	No	No	Dact3	1	78800754
Scd	ENSRNOG00000013552	EGs			lm log2FC ~ CNV inputdataLinearModel2	0.105043	0.0850934	0.433449	0.603778	0.207555	1.52384	0.12034	-0.0982574	0.0491287	-0.206652	0.0694785	0.20648	No	No	No	No	Scd	1	264160129
Stradb	ENSRNOG00000010728	EGs			lm log2FC ~ CNV inputdataLinearModel2	0.059534	0.0371805	0.355398	0.719408	0.438816	2.56389	0.0525812	-0.0429324	0.0214662	-0.10719	0.0303578	0.175698	No	No	No	No	Stradb	9	65763437
Rbm33	ENSRNOG00000006718	EGs			lm log2FC ~ CNV inputdataLinearModel2	0.0414252	0.080807	0.698426	0.208111	-0.583777	0.262804	0.114278	0.0933078	-0.0466539	-0.0794977	0.0659786	0.441008	No	No	No	No	Rbm33	4	594882
Ankrd40	ENSRNOG00000002935	EGs			lm log2FC ~ CNV inputdataLinearModel2	-0.0315237	0.0125402	0.241031	0.863374	0.726747	6.31924	0.0177345	-0.0144802	0.00724009	0.0443278	0.010239	0.144515	No	No	No	No	Ankrd40	10	82032656
Ndst3	ENSRNOG00000015781	EGs			lm log2FC ~ CNV inputdataLinearModel2	-0.0931507	0.139775	0.625769	0.307543	-0.384913	0.444134	0.197671	-0.161398	0.080699	0.0702404	0.114126	0.648768	No	No	No	No	Ndst3	2	227738650
Lsp1	ENSRNOG00000020300	EGs			lm log2FC ~ CNV inputdataLinearModel2	-0.0355161	0.0403521	0.540524	0.436516	-0.126967	0.774674	0.0570664	0.0465946	-0.0232973	0.365256	0.0329473	0.0572703	No	No	No	No	Lsp1	1	215628785
Plvap	ENSRNOG00000017676	EGs			lm log2FC ~ CNV inputdataLinearModel2	-0.340671	0.163106	0.284268	0.813517	0.627035	4.36243	0.230667	0.188339	-0.0941694	0.263402	0.133176	0.298012	No	No	No	No	Plvap	16	19906318
Abca4	ENSRNOG00000012892	deldup	UpRegulated	deldup_UpRegulated	lm log2FC ~ CNV inputdataLinearModel2	-0.513868	0.519675	0.503576	0.494382	-0.0112357	0.977778	0.734931	0.600069	-0.300034	1.54631	0.424313	0.170494	No	No	No	No	Abca4	2	225645568
Adam9	ENSRNOG00000017231	EGs			lm log2FC ~ CNV inputdataLinearModel2	-0.0349254	0.0131062	0.228548	0.87656	0.753121	7.10113	0.018535	-0.0151338	0.00756688	0.0604274	0.0107012	0.111583	No	No	No	No	Adam9	16	71810377
Apc2	ENSRNOG00000033791	EGs			lm log2FC ~ CNV inputdataLinearModel2	0.0281104	0.0209215	0.407321	0.643531	0.287063	1.8053	0.0295875	-0.0241581	0.012079	-0.135087	0.0170823	0.0800786	No	No	No	No	Apc2	7	12258468
RGD1562136	ENSRNOG00000032398	EGs			lm log2FC ~ CNV inputdataLinearModel2	-0.09099	0.049442	0.316875	0.772045	0.544091	3.38684	0.0699216	0.0570907	-0.0285454	0.0875268	0.0403692	0.275113	No	No	No	No	RGD1562136	9	111327402
Trim36	ENSRNOG00000016612	EGs			lm log2FC ~ CNV inputdataLinearModel2	-0.117358	0.0194254	0.104428	0.973333	0.946666	36.4996	0.0274717	-0.0224305	0.0112153	0.129805	0.0158608	0.0774043	No	No	No	No	Trim36	18	40082442
Galnt9	ENSRNOG00000037476	EGs			lm log2FC ~ CNV inputdataLinearModel2	0.0271654	0.009337	0.210759	0.894346	0.788691	8.46482	0.0132045	-0.0107814	0.00539072	-0.12957	0.00762363	0.0374141	No	No	No	No	Galnt9	12	52106506
Map3k5	ENSRNOG00000031700	EGs			lm log2FC ~ CNV inputdataLinearModel2	0.0590701	0.0553316	0.479203	0.532645	0.0652891	1.1397	0.0782506	-0.0638914	0.0319457	-0.233202	0.045178	0.121823	No	No	No	No	Map3k5	1	15412603
Bcas2	ENSRNOG00000018783	EGs			lm log2FC ~ CNV inputdataLinearModel2	-0.023737	0.0345812	0.617041	0.320266	-0.359467	0.471165	0.0489052	-0.0399309	0.0199655	0.0775171	0.0282354	0.222378	No	No	No	No	Bcas2	2	205662588
Hmmr	ENSRNOG00000059894	EGs			lm log2FC ~ CNV inputdataLinearModel2	-0.207004	0.0164446	0.0504676	0.993729	0.987457	158.457	0.0232561	-0.0189886	0.00949428	0.227487	0.0134269	0.0375316	No	No	No	No	Hmmr	10	25861490
Pogk	ENSRNOG00000032058	EGs			lm log2FC ~ CNV inputdataLinearModel2	-0.039854	0.0191793	0.28554	0.811958	0.623917	4.31797	0.0271236	0.0221463	-0.0110732	0.0937833	0.0156598	0.10533	No	No	No	No	Pogk	13	84603126
Sema3d	ENSRNOG00000007202	EGs			lm log2FC ~ CNV inputdataLinearModel2	-0.104485	0.0315845	0.186883	0.916273	0.832545	10.9435	0.0446672	-0.0364706	0.0182353	0.191745	0.0257886	0.0851112	No	No	No	No	Sema3d	4	19224310
LRRTM1	ENSRNOG00000006093	EGs			lm log2FC ~ CNV inputdataLinearModel2	0.139722	0.0844916	0.346243	0.732237	0.464474	2.73464	0.119489	-0.0975624	0.0487812	-0.10134	0.0689871	0.380499	No	No	No	No	LRRTM1	4	108301129
Tef	ENSRNOG00000019383	EGs			lm log2FC ~ CNV inputdataLinearModel2	0.00140354	0.012213	0.927158	0.013035	-0.97393	0.0132071	0.0172718	0.0141023	-0.00705117	-0.125878	0.00997185	0.0503269	No	No	No	No	Tef	7	123043503
Rars	ENSRNOG00000007739	EGs			lm log2FC ~ CNV inputdataLinearModel2	-0.00327622	0.0548378	0.962011	0.00355663	-0.992887	0.00356933	0.0775524	-0.0633212	0.0316606	0.0908903	0.0447749	0.2914	No	No	No	No	Rars1	10	20633632
Hspa2	ENSRNOG00000006472	EGs			lm log2FC ~ CNV inputdataLinearModel2	0.0800587	0.0012722	0.0101156	0.999748	0.999495	3960.11	0.00179916	-0.00146901	0.000734505	-0.156665	0.00103875	0.00422095	Yes	Positive Correlation	No	No	Hspa2	6	99433550
Dpp10	ENSRNOG00000002595	EGs			lm log2FC ~ CNV inputdataLinearModel2	-0.227849	0.137014	0.344667	0.734427	0.468854	2.76544	0.193767	0.15821	-0.079105	0.401184	0.111871	0.173125	No	No	No	No	Dpp10	13	39434217
Ptges	ENSRNOG00000006320	del	UpRegulated	del_UpRegulated	lm log2FC ~ CNV inputdataLinearModel2	-0.262623	0.17058	0.366719	0.703293	0.406587	2.37033	0.241237	-0.196969	0.0984844	0.411637	0.139278	0.207704	No	No	No	No	Ptges	3	9727408
Rbck1	ENSRNOG00000006695	EGs			lm log2FC ~ CNV inputdataLinearModel2	0.0582063	0.00884673	0.0960244	0.977421	0.954842	43.2887	0.0125112	-0.0102153	0.00510766	-0.0395961	0.00722333	0.114872	No	No	No	No	Rbck1	3	147793017
Dnajb4	ENSRNOG00000013011	EGs			lm log2FC ~ CNV inputdataLinearModel2	-0.0693836	0.0389794	0.325857	0.760101	0.520202	3.16842	0.0551252	0.0450095	-0.0225048	0.0926264	0.0318266	0.210698	No	No	No	No	Dnajb4	2	257394818
AABR07006333.1	ENSRNOG00000050414	dup	DownRegulated	dup_DownRegulated	lm log2FC ~ CNV inputdataLinearModel2	-0.0605708	0.175087	0.787967	0.106887	-0.786225	0.11968	0.24761	0.202173	-0.101086	-0.496269	0.142958	0.178554	No	No	No	No	AABR07006333.1	1	229206153
Zfp580	ENSRNOG00000016274	deldup	DownRegulated	deldup_DownRegulated	lm log2FC ~ CNV inputdataLinearModel2	0.225482	0.160281	0.393407	0.664324	0.328649	1.97907	0.226671	-0.185076	0.092538	-0.335831	0.130869	0.236557	No	No	No	No	Zfp580	1	72338877
Atp6v0a1	ENSRNOG00000036814	EGs			lm log2FC ~ CNV inputdataLinearModel2	0.0232203	0.029702	0.577583	0.379336	-0.241328	0.611177	0.0420049	-0.0342969	0.0171484	-0.109029	0.0242515	0.139336	No	No	No	No	Atp6v0a1	10	88914276
Cc2d1a	ENSRNOG00000006747	EGs			lm log2FC ~ CNV inputdataLinearModel2	0.0384743	0.00574851	0.0944198	0.978164	0.956327	44.7953	0.00812962	-0.00663781	0.0033189	-0.077462	0.00469364	0.0385274	No	No	No	No	Cc2d1a	19	25246913
AABR07005779.6	ENSRNOG00000054961	del,dup	Both	del_DownRegulated,dup_UpRegulated	lm log2FC ~ CNV inputdataLinearModel2	0.749727	0.296823	0.239989	0.864496	0.728993	6.37988	0.419771	0.342741	-0.171371	-0.0957429	0.242355	0.760482	No	No	Yes	No	AABR07005779.4	1	198241481
Tbc1d22b	ENSRNOG00000059458	EGs			lm log2FC ~ CNV inputdataLinearModel2	0.0374188	0.000144536	0.00245903	0.999985	0.99997	67023.7	0.000204404	0.000166896	-8.34478e-05	-0.140508	0.000118013	0.000534698	Yes	Positive Correlation	No	No	Tbc1d22b	20	8235607
Tgoln2	ENSRNOG00000014617	EGs			lm log2FC ~ CNV inputdataLinearModel2	-0.0451671	0.00909026	0.126436	0.961072	0.922144	24.6883	0.0128556	-0.0104965	0.00524826	0.0295221	0.00742217	0.156803	No	No	No	No	Tgoln2	4	100475416
Slc25a4	ENSRNOG00000010830	EGs			lm log2FC ~ CNV inputdataLinearModel2	-0.0272741	0.0376345	0.600765	0.34435	-0.311301	0.525203	0.0532232	-0.0434566	0.0217283	0.0342011	0.0307284	0.465983	No	No	No	No	Slc25a4	16	49266903
Erich2	ENSRNOG00000056087	EGs			lm log2FC ~ CNV inputdataLinearModel2	-0.0818052	0.138512	0.660377	0.258604	-0.482791	0.348808	0.195886	0.15994	-0.07997	0.464429	0.113095	0.152066	No	No	No	No	Erich2	3	56802714
Akap14	ENSRNOG00000006899	del	UpRegulated	del_UpRegulated	lm log2FC ~ CNV inputdataLinearModel2	-0.198656	0.0393287	0.124425	0.962285	0.924569	25.5144	0.0556192	0.0454129	-0.0227065	0.558395	0.0321118	0.03657	No	No	No	No	Akap14	X	123773430
Nrp2	ENSRNOG00000031232	EGs			lm log2FC ~ CNV inputdataLinearModel2	0.129633	0.0964423	0.4072	0.643713	0.287427	1.80673	0.13639	-0.111362	0.055681	-0.2377	0.0787448	0.203655	No	No	No	No	Nrp2	9	69497121
Ptprf	ENSRNOG00000019977	EGs			lm log2FC ~ CNV inputdataLinearModel2	0.0830794	0.0203218	0.152723	0.943545	0.88709	16.7133	0.0287394	0.0234656	-0.0117328	-0.0294272	0.0165927	0.326852	No	No	No	No	Ptprf	5	137036935
Sh3bgrl2	ENSRNOG00000009613	EGs			lm log2FC ~ CNV inputdataLinearModel2	-0.0929919	0.011528	0.0785198	0.984865	0.969729	65.0702	0.0163031	-0.0133114	0.0066557	0.200062	0.00941258	0.0299297	No	No	No	No	Sh3bgrl2	8	91070073
Ap3m1	ENSRNOG00000011461	EGs			lm log2FC ~ CNV inputdataLinearModel2	-0.0370382	0.0313021	0.44669	0.583348	0.166695	1.40008	0.0442678	-0.0361445	0.0180723	0.0750938	0.025558	0.208843	No	No	No	No	Ap3m1	15	3436361
Cntn6	ENSRNOG00000032517	EGs			lm log2FC ~ CNV inputdataLinearModel2	-0.156037	0.0118293	0.0481704	0.994286	0.988571	173.996	0.0167291	0.0136593	-0.00682963	0.2623	0.00965856	0.0234314	Yes	Negative Correlation	No	No	Cntn6	4	136512201
Myh1	ENSRNOG00000049695	EGs			lm log2FC ~ CNV inputdataLinearModel2	-0.0673608	0.113152	0.658156	0.261665	-0.47667	0.354399	0.160021	-0.130656	0.0653282	0.376779	0.092388	0.153082	No	No	No	No	Myh4	10	53713938
Smg7	ENSRNOG00000027962	EGs			lm log2FC ~ CNV inputdataLinearModel2	0.0326863	0.0248236	0.413498	0.63421	0.268421	1.73381	0.0351058	0.0286638	-0.0143319	-0.0823261	0.0202684	0.153677	No	No	No	No	Smg7	13	70258915
Rundc1	ENSRNOG00000023768	EGs			lm log2FC ~ CNV inputdataLinearModel2	0.0554781	0.0433047	0.42194	0.62139	0.242781	1.64124	0.0612421	-0.0500039	0.025002	-0.0874138	0.0353581	0.244699	No	No	No	No	Rundc1	10	89339029
Tbc1d23	ENSRNOG00000001642	EGs			lm log2FC ~ CNV inputdataLinearModel2	-0.0262514	0.0161757	0.351562	0.724806	0.449612	2.6338	0.0228758	-0.018678	0.00933902	0.0663397	0.0132074	0.125107	No	No	No	No	Tbc1d23	11	45401403
Ppm1l	ENSRNOG00000046168	EGs			lm log2FC ~ CNV inputdataLinearModel2	-0.117576	0.0318562	0.168442	0.931611	0.863223	13.6223	0.0450515	0.0367844	-0.0183922	0.0974151	0.0260105	0.166107	No	No	No	No	Ppm1l	2	166140112
Rps16	ENSRNOG00000019578	EGs			lm log2FC ~ CNV inputdataLinearModel2	-0.0307307	0.0358007	0.548419	0.424236	-0.151528	0.736823	0.0506298	-0.041339	0.0206695	0.158798	0.0292311	0.11589	No	No	No	No	Rps16	1	85405512
Fabp3	ENSRNOG00000012879	EGs			lm log2FC ~ CNV inputdataLinearModel2	-0.111028	0.132337	0.555601	0.413106	-0.173788	0.703886	0.187153	0.15281	-0.076405	0.265799	0.108053	0.245809	No	No	No	No	Fabp3	5	148528725
AABR07049060.1	ENSRNOG00000033445	EGs			lm log2FC ~ CNV inputdataLinearModel2	-0.0969503	0.0618847	0.361674	0.710507	0.421015	2.45432	0.0875182	0.0714583	-0.0357292	0.249504	0.0505287	0.127206	No	No	No	No	AABR07049060.1	5	101639468
Grb10	ENSRNOG00000004290	EGs			lm log2FC ~ CNV inputdataLinearModel2	-0.0555494	0.0111914	0.126563	0.960994	0.921989	24.6374	0.015827	0.0129227	-0.00646133	0.156801	0.0091377	0.0370576	No	No	No	No	Grb10	14	92021851
Eya4	ENSRNOG00000016627	EGs			lm log2FC ~ CNV inputdataLinearModel2	-0.194009	0.120184	0.353079	0.722675	0.445351	2.60588	0.169965	0.138776	-0.069388	0.346649	0.0981294	0.17562	No	No	No	No	Eya4	1	23409408
Arhgef7	ENSRNOG00000012934	EGs			lm log2FC ~ CNV inputdataLinearModel2	0.0540097	0.0266545	0.291855	0.804145	0.608291	4.10583	0.0376952	0.030778	-0.015389	-0.0304045	0.0217633	0.395498	No	No	No	No	Arhgef7	16	83006718
AABR07035946.1	ENSRNOG00000024435	EGs			lm log2FC ~ CNV inputdataLinearModel2	0.0900879	0.0359779	0.241889	0.862447	0.724893	6.26991	0.0508805	-0.0415437	0.0207719	-0.272993	0.0293758	0.0682419	No	No	No	No	Galnt17	12	28381982
[truncated: 21,227 more rows]

## Sheet: dosageSensitiveGenome
swissprot	EnsembleGeneName	DEGsinModels	RegulationinModels	DEG_regModel	linearModelUsed	SlopeCNV_estimate	SlopeCNV_stdError	SlopeCNV_prob	r_squared	adj_r_squared	fstatistic	sigma	residualsDel	residualsDup	Intercept_estimate	Intercept_stdError	Intercept_prob	Corr_16p11dosage	CorrelationSense	gene_in_16p11region	gene_in_phosphoProtData	swissprot_ensembl_date_020720	chr	start
[truncated: 1,389 more rows]

[truncated: 3 more sheets: dosageSensitv_statsChr, dosageSensitiveDEGs, dosageSensitiveDEGs_statsChr]
